# Supplementary material for: Diffuse scattering in silver hypo­di­phos­phate, Ag4(P2O6), probed by 3D ED
Source: Acta Crystallogr C Struct Chem. 2026 May 26;82(Pt 6):277–84. doi: 10.1107/S2053229626005012 (PMC13237487; doi:10.1107/S2053229626005012)
Supplement: Supplementary file 1 [file c-82-00277-sup1.cif]

##############################################################################
#                                                                            #
# This CIF contains the data in a paper accepted for publication in          #
# Acta Crystallographica Section C. It conforms to the requirements of       #
# Notes for Authors for Acta Crystallographica Section C, and has been       #
# peer reviewed under the auspices of the IUCr Commission on Journals.       #
#                                                                            #
# Full details of the Crystallographic Information File format               #
# are given in the paper "The Crystallographic Information File (CIF):       #
# a New Standard Archive File for Crystallography" by S. R. Hall, F. H.      #
# Allen and I. D. Brown [Acta Cryst. (1991), A47, 655-685].                  #
#                                                                            #
# The current version of the core CIF dictionary is obtainable from          #
# ftp://ftp.iucr.org/pub/cif_core.dic.                                       #
#                                                                            #
# Software is freely available for graphical display of the structure(s)     #
# in this CIF. For information consult the CIF software page                 #
# http://www.iucr.org/resources/cif/software.                                #
#                                                                            #
# This file may be used for bona fide research purposes within the           #
# scientific community so long as proper attribution is given to the journal # 
# article from which it was obtained.                                        #
#                                                                            #
##############################################################################
data_exp_7626_kinem
_audit_creation_method
;
Olex2 1.5
(compiled 2025.07.13 svn.rb7424aed for OlexSys, GUI svn.r7314)
;
_chemical_name_systematic
;
Tetrasilver hypodiphosphate
;
_chemical_name_common
;
Silver hypodiphosphate
;
_chemical_formula_moiety     'Ag4 O6 P2'
_chemical_formula_sum     'Ag4 O-6 P2'
_chemical_formula_iupac     'Ag4 (P2 O6)'
_chemical_formula_weight     589.42
_chemical_melting_point     ?
_space_group_crystal_system     hexagonal
_space_group_name_H-M_alt     'P 63/m c m'
_space_group_name_Hall     '-P 6c 2'
loop_
    _space_group_symop_operation_xyz
    'x, y, z'
    '-y, x-y, z'
    '-x+y, -x, z'
    '-x, -y, z+1/2'
    'y, -x+y, z+1/2'
    'x-y, x, z+1/2'
    'y, x, -z+1/2'
    'x-y, -y, -z+1/2'
    '-x, -x+y, -z+1/2'
    '-y, -x, -z'
    '-x+y, y, -z'
    'x, x-y, -z'
    '-x, -y, -z'
    'y, -x+y, -z'
    'x-y, x, -z'
    'x, y, -z-1/2'
    '-y, x-y, -z-1/2'
    '-x+y, -x, -z-1/2'
    '-y, -x, z-1/2'
    '-x+y, y, z-1/2'
    'x, x-y, z-1/2'
    'y, x, z'
    'x-y, -y, z'
    '-x, -x+y, z'
_cell_length_a     5.39128(7)
_cell_length_b     5.39128(7)
_cell_length_c     6.30229(9)
_cell_angle_alpha     90
_cell_angle_beta     90
_cell_angle_gamma     120
_cell_volume     158.640(5)
_cell_formula_units_Z     1
_cell_measurement_reflns_used     ?
_cell_measurement_theta_min     ?
_cell_measurement_theta_max     ?
_cell_measurement_temperature     298.15
_exptl_crystal_description     ?
_exptl_crystal_colour     ?
_exptl_crystal_size_max     ?
_exptl_crystal_size_mid     ?
_exptl_crystal_size_min     ?
_exptl_crystal_density_diffrn     6.170
_exptl_crystal_density_meas     ?
_exptl_crystal_density_method     ?
_exptl_crystal_F_000     -29
_exptl_absorpt_coefficient_mu     0.000
_exptl_absorpt_correction_type     ?
_exptl_absorpt_process_details     ?
_exptl_absorpt_correction_T_min     ?
_exptl_absorpt_correction_T_max     ?
_diffrn_ambient_temperature     298.15
_diffrn_source     ?
_diffrn_radiation_type     ?
_diffrn_radiation_wavelength     0.0251
_diffrn_measurement_device_type     ?
_diffrn_measurement_method     ?
_diffrn_detector_area_resol_mean     ?
_diffrn_reflns_number     725
_diffrn_reflns_av_R_equivalents     0.1277
_diffrn_reflns_av_unetI/netI     0.0474
_diffrn_reflns_theta_min     0.154
_diffrn_reflns_theta_max     0.897
_diffrn_reflns_theta_full     0.863
_diffrn_measured_fraction_theta_max     0.877
_diffrn_measured_fraction_theta_full     0.859
_diffrn_reflns_limit_h_min     -6
_diffrn_reflns_limit_h_max     6
_diffrn_reflns_limit_k_min     -6
_diffrn_reflns_limit_k_max     6
_diffrn_reflns_limit_l_min     -7
_diffrn_reflns_limit_l_max     6
_refine_special_details     ?
_reflns_number_total     64
_reflns_number_gt     60
_reflns_threshold_expression     'I > 2\s(I)'
_refine_ls_structure_factor_coef     Fsqd
_refine_ls_matrix_type     full
_refine_ls_R_factor_all     0.1193
_refine_ls_R_factor_gt     0.1160
_refine_ls_wR_factor_gt     0.3974
_refine_ls_wR_factor_ref     0.3996
_refine_ls_goodness_of_fit_ref     2.094
_refine_ls_restrained_S_all     2.094
_refine_ls_number_reflns     64
_refine_ls_number_parameters     11
_refine_ls_number_restraints     0
_refine_ls_hydrogen_treatment     undef
_refine_ls_weighting_scheme     calc
_refine_ls_weighting_details
              'w=1/[\s^2^(Fo^2^)+(0.1600P)^2^+0.0500P] where P=(Fo^2^+2Fc^2^)/3'
_atom_sites_solution_hydrogens     .
_atom_sites_solution_primary     iterative
_atom_sites_solution_secondary     ?
_refine_ls_shift/su_max     0.000
_refine_ls_shift/su_mean     0.000
_refine_diff_density_max     0.329
_refine_diff_density_min     -0.289
_refine_ls_extinction_method
;
SHELXL2014 (Sheldrick, 2015)
;
_refine_ls_extinction_coef      3547E1(6)
_refine_ls_extinction_expression
                                  'Fc^*^=kFc[1+0.001xFc^2^\l^3^/sin(2\q)]^-1/4^'
loop_
    _atom_type_symbol
    _atom_type_description
    _atom_type_scat_dispersion_real
    _atom_type_scat_dispersion_imag
    _atom_type_scat_source
    'Ag' 'Ag+' 0.0000 0.0000
                         'International Tables Vol C Tables 4.2.6.8 and 6.1.1.4'
    'O' 'O-' 0.0000 0.0000
                         'International Tables Vol C Tables 4.2.6.8 and 6.1.1.4'
    'P' 'P' 0.0000 0.0000
                         'International Tables Vol C Tables 4.2.6.8 and 6.1.1.4'
_computing_data_collection
;
CrysAlis PRO (Rigaku OD, 2022)
;
_computing_cell_refinement
;
CrysAlis PRO (Rigaku OD, 2022)
;
_computing_data_reduction
;
CrysAlis PRO (Rigaku OD, 2022)
;
_computing_structure_solution
;
olex2.solve (Bourhis <i>et al.</i>,  2015)
;
_computing_structure_refinement
;
SHELXL2014 (Sheldrick, 2015)
;
_computing_molecular_graphics
;
OLEX2 (Dolomanov <i>et al.</i>,  2009)
;
_computing_publication_material
;
OLEX2 (Dolomanov <i>et al.</i>,  2009)
;
loop_
    _atom_site_type_symbol
    _atom_site_label
    _atom_site_fract_x
    _atom_site_fract_y
    _atom_site_fract_z
    _atom_site_U_iso_or_equiv
    _atom_site_adp_type
    _atom_site_calc_flag
    _atom_site_occupancy
    _atom_site_disorder_assembly
    _atom_site_disorder_group
    Ag+ Ag1 0.6667 0.3333 0.0000 0.045(4) Uani d 1 . .
    P P1 0.0000 0.0000 0.171(9) 0.032(12) Uani d 0.5 . .
    O- O1 0.276(3) 0.0000 0.2500 0.040(8) Uani d 1 . .
loop_
    _atom_site_aniso_label
    _atom_site_aniso_U_11
    _atom_site_aniso_U_22
    _atom_site_aniso_U_33
    _atom_site_aniso_U_12
    _atom_site_aniso_U_13
    _atom_site_aniso_U_23
    Ag1 0.039(4) 0.039(4) 0.057(9) 0.019(2) 0.000 0.000
    P1 0.020(9) 0.020(9) 0.05(4) 0.010(5) 0.000 0.000
    O1 0.012(6) 0.024(10) 0.09(2) 0.012(5) 0.000 0.000
_geom_special_details
;
 All esds (except the esd in the dihedral angle between two l.s. planes)
 are estimated using the full covariance matrix.  The cell esds are taken
 into account individually in the estimation of esds in distances, angles
 and torsion angles; correlations between esds in cell parameters are only
 used when they are defined by crystal symmetry.  An approximate (isotropic)
 treatment of cell esds is used for estimating esds involving l.s. planes.
;
loop_
    _geom_bond_atom_site_label_1
    _geom_bond_atom_site_label_2
    _geom_bond_site_symmetry_2
    _geom_bond_distance
    _geom_bond_publ_flag
    P1 P1 16_556 0.99(11) ?
    P1 P1 13 2.16(11) ?
    P1 O1 8 1.57(2) ?
    P1 O1 . 1.57(2) ?
    P1 O1 3 1.57(2) ?
    P1 O1 2 1.57(2) ?
    P1 O1 16_556 1.57(2) ?
    O1 P1 16_556 1.57(2) ?
loop_
    _geom_angle_atom_site_label_1
    _geom_angle_atom_site_label_2
    _geom_angle_atom_site_label_3
    _geom_angle_site_symmetry_1
    _geom_angle_site_symmetry_3
    _geom_angle
    _geom_angle_publ_flag
    P1 P1 P1 16_556 13 180.000(13) ?
    P1 P1 O1 16_556 3 71.6(19) ?
    P1 P1 O1 16_556 8 71.6(19) ?
    P1 P1 O1 16_556 2 71.6(19) ?
    P1 P1 O1 16_556 16_556 71.6(19) ?
    P1 P1 O1 16_556 . 71.6(19) ?
    O1 P1 P1 8 13 108.4(19) ?
    O1 P1 P1 2 13 108.4(19) ?
    O1 P1 P1 16_556 13 108.4(19) ?
    O1 P1 P1 3 13 108.4(19) ?
    O1 P1 P1 . 13 108.4(19) ?
    O1 P1 O1 2 . 110.5(19) ?
    O1 P1 O1 3 8 110.5(19) ?
    O1 P1 O1 16_556 8 0.0 ?
    O1 P1 O1 3 2 110.5(19) ?
    O1 P1 O1 2 8 110.5(19) ?
    O1 P1 O1 8 . 0.0 ?
    O1 P1 O1 3 . 110.5(19) ?
    O1 P1 O1 3 16_556 110.5(19) ?
    O1 P1 O1 2 16_556 110.5(19) ?
    O1 P1 O1 16_556 . 0.0 ?
    P1 O1 P1 . 16_556 37(4) ?
loop_
    _geom_torsion_atom_site_label_1
    _geom_torsion_atom_site_label_2
    _geom_torsion_atom_site_label_3
    _geom_torsion_atom_site_label_4
    _geom_torsion_site_symmetry_1
    _geom_torsion_site_symmetry_2
    _geom_torsion_site_symmetry_3
    _geom_torsion_site_symmetry_4
    _geom_torsion
    _geom_torsion_publ_flag
    P1 P1 O1 P1 13 . . 16_556 180.000(5) ?
    O1 P1 O1 P1 3 . . 16_556 -61(2) ?
    O1 P1 O1 P1 8 . . 16_556 0E1(10)
                                    ?
    O1 P1 O1 P1 2 . . 16_556 61(2) ?
    O1 P1 O1 P1 16_556 . . 16_556 0E1(10)
                                         ?
_shelx_space_group_comment
;
The symmetry employed for this shelxl refinement is uniquely defined
by the following loop, which should always be used as a source of
symmetry information in preference to the above space-group names.
They are only intended as comments.
;
_shelx_estimated_absorpt_T_min     ?
_shelx_estimated_absorpt_T_max     ?
_shelx_hkl_file
;
   0   1   0 11384.9 1219.55   1
  -1   0   0 13985.6 1217.49   1
   1   0   0 12286.4 1216.11   1
   0  -1   0 12598.0 1220.92   1
  -1   1   0 11322.6 1228.32   1
   1  -1   0 12145.5 1229.41   1
   1  -1  -1-51.9162 215.760   1
  -1   1  -1 316.948 249.887   1
   0  -1  -1 255.412 208.770   1
  -1   1   1-108.032 215.592   1
   0  -1   1-46.4354 257.325   1
   0   1   1 274.689 209.325   1
   0   1  -1 66.3362 256.812   1
   1  -1   1-31.6948 247.743   1
  -1   1   2 42602.5 2624.65   1
   1  -1  -2 44041.3 2629.00   1
  -1  -1   0 89742.3 5043.77   1
   1   1   0 98400.0 5043.21   1
  -1   2   0 105994. 5106.28   1
   1  -2   0 100497. 5102.84   1
   2  -1   0 110388. 5096.31   1
  -2   1   0 91714.6 5084.68   1
  -1   2  -1 22729.4 1707.10   1
  -2   1  -1 22911.0 1696.61   1
   2  -1  -1 19338.8 1701.99   1
   1  -2  -1 22122.9 1713.22   1
  -1   2   1 22023.4 1708.02   1
   2  -1   1 22374.6 1695.75   1
   1  -2   1 23445.9 1708.81   1
  -2   1   1 19763.6 1702.88   1
  -1   2   2 63696.5 3460.46   1
  -2   1  -2 38120.0 3429.93   1
   1  -2   2 36128.6 3435.81   1
  -2   1   2 57449.5 3461.22   1
   2  -1  -2 65165.5 3474.65   1
   2  -1   2 55235.9 3459.75   1
  -1   2  -2 54361.2 3501.91   1
   1  -2  -2 65804.9 3462.27   1
  -1   2   3 6519.26 875.927   1
  -1   2  -3 5075.14 872.433   1
   2  -1  -3 6296.37 895.647   1
  -2   1   3 5863.49 885.212   1
   1  -2  -3 6378.68 874.162   1
   1  -2  -4 15081.9 1456.03   1
  -1   2   4 15812.5 1458.56   1
  -2   0   0 31641.9 2040.34   1
   2   0   0 29381.1 2038.17   1
   0  -2   0 31749.5 2052.54   1
   0   2   0 26579.1 2045.17   1
  -2   2   0 28226.4 2070.24   1
   2  -2   0 30693.2 2075.22   1
   2   0   1-87.2257 406.326   1
  -2   0   1 762.940 425.099   1
   0  -2   1 291.020 427.080   1
  -2   2   1 1263.54 433.544   1
  -2   0  -1 100.361 403.313   1
  -2   2  -1 183.419 412.513   1
   2   0  -1 302.056 412.799   1
   0  -2  -1 637.404 409.620   1
   2  -2  -1 1746.98 439.627   1
   0   2  -1 140.510 424.724   1
   2  -2   1 110.051 412.819   1
   0   2   1 519.092 409.618   1
   0   2   2 24807.7 1949.93   1
   0  -2   2 23311.6 1974.90   1
  -2   2  -2 24786.5 1995.68   1
   0  -2  -2 22043.3 1942.26   1
   2  -2  -2 28425.5 1986.20   1
   2  -2   2 23566.2 1994.55   1
  -2   2   2 28776.0 1983.16   1
   0   2  -2 23847.9 1976.23   1
  -2   2  -3-165.659 245.592   1
   2  -2   3-147.253 243.514   1
   0  -2  -3 297.419 253.353   1
   2  -2  -3-49.7962 225.314   1
  -2   2   3-182.586 222.236   1
   0   2   3-120.140 241.071   1
   2  -2  -4 31833.2 2217.12   1
  -2   2   4 30081.3 2211.89   1
   2  -2  -5 153.311 272.370   1
  -2   2   5 61.3244 265.376   1
  -1   3   0 13654.4 1336.36   1
  -1  -2   0 12369.5 1293.01   1
   2  -3   0 14191.4 1342.22   1
   3  -2   0 14084.1 1337.54   1
  -2   3   0 14599.6 1344.04   1
   1  -3   0 15018.4 1339.24   1
  -3   2   0 13506.8 1336.49   1
  -3   1   0 15383.1 1325.85   1
   1   2   0 12447.5 1293.33   1
   3  -1   0 14300.6 1321.85   1
   2  -3   1 6947.24 940.778   1
   3  -1  -1 6117.46 927.384   1
  -1   3  -1 6868.02 933.876   1
   1  -3   1 6385.60 930.041   1
  -2   3  -1 5890.64 933.183   1
  -3   1  -1 6036.15 918.334   1
  -3   2  -1 6981.70 935.760   1
   3  -2  -1 6053.68 940.595   1
  -3   1   1 5797.92 925.393   1
  -1   3   1 6682.66 940.445   1
   1  -3  -1 8182.21 951.399   1
   3  -2   1 6863.62 934.700   1
   1   2   1 5673.80 904.128   1
   2  -3  -1 7781.10 958.121   1
  -2   3   1 7332.47 952.978   1
   3  -1   1 6546.92 920.016   1
  -1  -2   1 5640.76 923.785   1
  -3   2   1 5508.03 937.180   1
  -1  -2  -1 7434.46 908.876   1
   1   2  -1 5835.86 923.665   1
   1  -3   2 16971.8 1742.71   1
  -1  -2  -2 13394.1 1682.06   1
  -1   3   2 19775.2 1722.14   1
   2  -3   2 20031.3 1731.24   1
   3  -1  -2 15712.8 1707.26   1
  -3   1   2 15328.9 1704.85   1
  -3   1  -2 18408.9 1707.69   1
  -2   3   2 20308.8 1736.39   1
  -3   2  -2 18743.3 1712.43   1
   1   2   2 13718.5 1683.76   1
   3  -1   2 15510.2 1714.99   1
  -2   3  -2 18327.8 1724.12   1
   2  -3  -2 21625.8 1738.38   1
  -1   3  -2 13542.3 1726.64   1
   1  -3  -2 20097.5 1722.23   1
   3  -2   2 20088.9 1722.48   1
  -3   2   2 23218.3 1748.79   1
   3  -2  -2 20779.4 1736.42   1
  -3   2   3 1589.02 592.368   1
  -2   3  -3 1664.34 616.093   1
   3  -1   3 2047.09 600.709   1
   3  -1  -3 1386.14 594.947   1
  -1   3   3 1249.09 578.638   1
  -2   3   3 2616.38 602.981   1
   2  -3   3 969.478 614.660   1
  -3   1  -3 1719.55 596.678   1
   1  -3   3 1512.60 606.845   1
   3  -2   3 3302.78 653.379   1
  -3   2  -3 1862.47 610.456   1
   3  -2  -3 1354.28 589.886   1
   2  -3  -3 2203.28 598.791   1
  -3   1   3 1493.27 603.448   1
   1  -3  -3 2025.98 588.973   1
  -1   3  -3 1590.41 605.861   1
   2  -3  -4 7405.68 1012.68   1
  -2   3  -4 7788.57 1053.86   1
  -3   2  -4 7452.57 1032.60   1
  -3   2   4 6170.98 1018.35   1
  -1   3   4 7360.46 1003.60   1
   3  -2   4 8461.95 1044.00   1
   3  -1  -4 5041.05 1010.14   1
   2  -3   4 7888.11 1045.01   1
  -2   3   4 7685.54 1014.51   1
   3  -2  -4 8142.32 1021.86   1
  -1   3  -4 4729.41 1000.97   1
   1  -3  -4 4180.26 972.426   1
  -3   1   4 5344.38 1012.02   1
   3  -2  -5 786.148 548.581   1
  -1   3   5 784.134 538.711   1
   1  -3  -5 348.421 523.021   1
  -3   2   5 32.6631 535.497   1
   2  -3  -5 176.061 525.676   1
  -2   3   5 58.6871 512.405   1
  -2   3  -5 2532.84 596.685   1
  -2   3   6-110.531 353.002   1
   2  -3  -6 847.401 375.366   1
   1  -3  -6 34.8703 330.916   1
   3  -2  -6 224.486 334.996   1
   2  -3  -7 332.999 312.698   1
   0  -3   0 88701.6 5096.53   1
   3   0   0 110151. 5089.50   1
   3  -3   0 102473. 5154.27   1
   0   3   0 95763.5 5102.07   1
  -3   0   0 87132.8 5074.46   1
  -3   3   0 96560.1 5145.25   1
  -3   3   1 128.348 282.321   1
  -3   0   1 168.368 248.615   1
   0  -3  -1-9.26922 248.572   1
   0   3  -1 85.3051 255.396   1
   3   0  -1 8.41805 248.899   1
   0   3   1 598.587 268.132   1
   0  -3   1 99.9118 253.710   1
  -3   3  -1 27.1588 260.391   1
   3  -3  -1 192.522 283.686   1
  -3   0  -1-51.3937 237.842   1
   3   0   1 148.573 240.354   1
  -3   0  -2 14489.5 1514.41   1
   0  -3   2 17381.4 1565.46   1
  -3   3   2 14752.6 1545.79   1
   0   3  -2 19220.3 1605.38   1
   0  -3  -2 14831.6 1520.43   1
   3  -3  -2 14302.1 1544.70   1
   3  -3   2 13836.1 1532.87   1
   3   0  -2 9711.54 1517.36   1
  -3   3  -2 15054.7 1538.27   1
   0   3   2 13855.2 1516.82   1
  -3   0   2 9948.00 1520.66   1
   3   0   2 15132.4 1520.18   1
   0  -3   3 99.5158 292.302   1
   0   3   3-29.5934 243.019   1
   0  -3  -3 101.210 245.416   1
   3  -3   3 451.722 288.705   1
  -3   3   3 95.3348 263.125   1
   3  -3  -3 214.183 262.007   1
   0   3  -3-254.274 262.526   1
  -3   3  -3 47.5486 284.759   1
   0   3   4 11794.6 1837.52   1
  -3   3  -4 25552.8 1987.73   1
   3  -3  -4 17272.9 1868.09   1
   0  -3  -4 13833.1 1840.62   1
  -3   3   4 17181.3 1867.11   1
   3  -3   4 23436.0 1933.31   1
   0   3   5 337.498 313.202   1
  -3   3   5 408.611 320.009   1
   3  -3   5 176.671 318.687   1
   0  -3  -5 617.239 346.290   1
   3  -3  -5 161.208 293.624   1
  -3   3  -5-176.121 292.831   1
  -3   3  -6 3305.19 810.089   1
   3  -3  -6 3078.74 806.419   1
  -3   3   6 4993.56 849.826   1
  -3   3   7 523.890 358.874   1
   3  -3  -7 391.960 342.057   1
   3  -3  -8 387.091 302.752   1
   2  -4   0 44616.2 2672.72   1
   4  -2   0 38194.0 2630.36   1
  -2  -2   0 27448.0 2556.68   1
  -4   2   0 36326.0 2626.44   1
   2   2   0 27000.3 2552.40   1
  -2   4   0 38924.1 2654.12   1
   4  -2   1 1839.43 558.070   1
   2   2   1 1862.63 528.354   1
  -2   4  -1 1780.66 561.585   1
   2  -4  -1 3028.71 577.502   1
  -2   4   1 2015.26 566.519   1
  -4   2  -1 1043.62 546.513   1
   2  -4   1 1897.38 560.444   1
   4  -2  -1 2114.30 568.806   1
  -4   2   1 2399.22 575.488   1
  -2  -2  -1 1768.96 527.234   1
   2  -4  -2 26331.2 1917.12   1
  -4   2  -2 22911.5 1865.39   1
   4  -2  -2 21927.5 1885.22   1
  -2   4  -2 23738.5 1889.98   1
   4  -2   2 22036.6 1862.01   1
  -2   4   2 23191.9 1892.09   1
  -4   2   2 22026.5 1885.50   1
   2  -4   2 23802.8 1889.22   1
   2  -4  -3 2187.85 596.348   1
   4  -2  -3 316.051 553.381   1
  -2   4  -3 491.852 578.942   1
   4  -2   3-151.645 554.174   1
  -4   2  -3 748.004 558.389   1
  -4   2   3 539.156 562.980   1
  -2   4   3 3114.33 607.646   1
   2  -4   3 957.785 587.556   1
  -2   4  -4 7998.54 1140.27   1
   2  -4  -4 8214.86 1060.71   1
   4  -2  -4 5487.67 1041.48   1
   2  -4   4 7989.57 1096.61   1
   4  -2   4 5869.14 1058.77   1
  -2   4   4 6409.39 1045.49   1
  -4   2   4 8961.98 1082.38   1
  -4   2  -4 9202.28 1115.05   1
   2  -4   5 220.295 320.425   1
  -2   4   5 264.606 289.432   1
  -4   2   5 268.375 340.712   1
  -4   2  -5-27.4252 316.899   1
   4  -2  -5 157.926 311.420   1
   2  -4  -5 26.4606 288.220   1
   4  -2   5 137.126 306.032   1
  -2   4  -5 721.569 345.183   1
  -4   2   6 2440.45 717.085   1
  -2   4  -6 3932.46 760.448   1
  -2   4   6 3023.15 729.774   1
   2  -4  -6 1832.99 673.757   1
   4  -2  -6 2243.64 724.608   1
   2  -4  -7-332.444 178.876   1
   4  -2  -7-132.523 200.239   1
  -2   4   7 172.656 236.045   1
   2  -4  -8-143.236 132.194   1
   2  -4  -9 210.408 249.460   1
  -3   4   0 901.526 378.196   1
  -4   3   0 622.250 375.132   1
  -1   4   0 578.492 365.216   1
   1   3   0 472.198 345.169   1
  -4   1   0 382.721 352.263   1
   1  -4   0 669.817 364.458   1
   4  -3   0 834.743 375.133   1
   4  -1   0 644.854 358.002   1
   3  -4   0 611.748 376.134   1
   3   1   0 1266.79 343.918   1
  -1  -3   0 350.620 345.420   1
  -3  -1   0 1202.10 345.326   1
   4  -3   1 192.148 364.852   1
  -3   4  -1 753.081 378.518   1
   1   3  -1-85.0536 358.257   1
   3  -4   1 998.654 377.809   1
  -4   3   1 903.397 385.861   1
  -4   1  -1 393.056 356.946   1
   3  -4  -1 372.467 367.278   1
  -1  -3   1 527.627 373.357   1
  -1   4  -1 264.043 360.915   1
  -4   1   1 237.774 354.983   1
  -3   4   1 833.620 383.618   1
  -3  -1  -1 1268.86 340.494   1
   1   3   1 739.953 354.511   1
  -1  -3  -1 480.560 350.863   1
   4  -3  -1 831.128 391.322   1
   1  -4  -1 779.043 370.031   1
   1  -4   1 460.546 362.645   1
   4  -1  -1 743.184 363.683   1
  -1   4   1 134.314 355.609   1
   4  -1   1 456.120 352.574   1
   3   1   1 347.459 338.928   1
  -4   3  -1 288.219 363.795   1
   3  -4   2 16898.6 1627.48   1
   1  -4  -2 18177.9 1629.99   1
   1   3   2 15787.2 1580.57   1
  -4   3   2 17487.6 1636.28   1
  -1   4   2 18221.9 1623.05   1
  -4   3  -2 19507.4 1632.52   1
   3  -4  -2 16818.9 1646.47   1
  -1   4  -2 17460.7 1622.04   1
  -4   1  -2 14691.8 1581.73   1
  -1  -3  -2 16065.6 1580.81   1
  -3   4  -2 15790.0 1619.95   1
   4  -1   2 14882.6 1581.59   1
   1   3  -2 16688.9 1619.42   1
   1  -4   2 18387.1 1641.01   1
  -3   4   2 18034.9 1645.27   1
   4  -1  -2 9184.77 1575.59   1
   4  -3   2 17572.0 1621.97   1
   4  -3  -2 20716.0 1653.79   1
  -1  -3   2 17351.0 1623.89   1
  -4   1   2 11654.5 1587.30   1
   4  -3   3 125.117 412.081   1
   4  -3  -3 213.899 419.768   1
   3  -4  -3 83.9748 410.368   1
   1  -4   3 1647.87 501.370   1
   1  -4  -3 302.249 419.103   1
  -1  -3  -3 472.939 409.945   1
  -4   1  -3 1011.82 436.769   1
  -1   4  -3 1619.60 472.367   1
  -1   4   3 538.604 419.852   1
   4  -1   3 1385.57 457.334   1
   1   3   3 289.018 406.776   1
  -4   3  -3 36.8191 403.780   1
   3  -4   3 564.397 433.073   1
  -4   1   3 318.143 421.120   1
  -3   4   3 454.785 430.653   1
   4  -1  -3 131.000 414.836   1
  -3   4  -3 298.977 416.553   1
  -4   3   3 385.014 423.024   1
   4  -3   4 2793.65 723.970   1
   1   3   4 939.068 677.678   1
  -3   4   4 1201.94 672.142   1
   4  -3  -4 1130.84 667.606   1
   3  -4   4 4349.30 768.998   1
   1  -4   4 1883.80 698.564   1
   4  -1  -4 1371.44 692.518   1
  -4   3  -4 1134.92 704.406   1
   1  -4  -4 709.928 657.191   1
   4  -1   4 899.038 668.598   1
  -4   3   4 1361.97 674.740   1
  -1   4  -4 1856.89 695.967   1
  -4   1   4 683.774 685.014   1
  -1   4   4 2052.29 679.495   1
  -1  -3  -4 2070.22 685.697   1
  -3   4  -4 1971.27 719.672   1
   3  -4  -4 2333.18 692.092   1
  -4   1  -4 1292.25 678.033   1
  -1   4  -5 280.277 359.788   1
  -3   4  -5 904.871 366.666   1
  -3   4   5 138.502 327.422   1
   4  -3   5-30.3589 325.111   1
   4  -3  -5 141.386 320.679   1
  -4   3  -5 181.702 331.883   1
  -4   3   5 229.678 325.687   1
   3  -4   5-161.584 312.875   1
  -1   4   5-99.9780 312.112   1
   3  -4  -5 498.606 342.316   1
   1  -4  -5 320.034 325.462   1
   4  -1  -5-33.2063 330.033   1
  -1   4   6 2777.25 633.066   1
  -4   3   6 149.513 532.927   1
  -3   4   6 1178.78 563.328   1
   4  -3   6 67.8919 536.444   1
   3  -4   6 683.312 554.146   1
   4  -3  -6 149.513 538.144   1
  -3   4  -6 467.530 544.730   1
  -4   3  -6 33.9459 528.872   1
   3  -4  -6 1465.52 573.152   1
   1  -4  -6 1489.46 575.018   1
  -3   4  -7 282.536 294.588   1
  -1   4   7 246.184 251.967   1
  -4   3   7-91.3299 256.260   1
  -3   4   7 87.3666 275.390   1
   1  -4  -7 41.0306 258.563   1
   4  -3  -7-87.9264 213.375   1
   3  -4  -7 329.030 271.673   1
   1  -4  -8 45.8386 292.007   1
  -4   3   8 201.588 329.246   1
   4  -3  -8 553.016 351.100   1
  -3   4   8 398.745 327.217   1
   3  -4  -8-47.9857 282.283   1
   4  -3  -9 275.769 257.192   1
   3  -4  -9-54.4727 224.201   1
  -3   4   9 54.6057 288.438   1
   4   0   0 6958.50 1027.62   1
  -4   0   0 10041.3 1046.02   1
  -4   4   0 9742.53 1092.90   1
   4  -4   0 7174.81 1071.36   1
   0   4   0 7784.06 1049.86   1
   0  -4   0 8246.71 1052.34   1
   4  -4   1 113.877 277.054   1
  -4   4  -1 550.403 292.855   1
   4   0   1-107.284 231.139   1
   0   4  -1 491.405 255.579   1
  -4   4   1 137.257 267.288   1
   0  -4   1 95.8728 247.289   1
   4  -4  -1-19.6080 270.859   1
   0  -4  -1 292.739 251.794   1
   4   0  -1 214.228 243.440   1
  -4   0  -1 305.750 236.253   1
   0   4   1 128.132 251.188   1
  -4   0   1 404.733 252.672   1
   4  -4  -2 18901.0 1671.02   1
  -4   0   2 11709.6 1595.06   1
   4   0   2 9675.14 1568.62   1
  -4   4  -2 20656.0 1654.52   1
   0  -4   2 15877.3 1644.74   1
   4   0  -2 14073.7 1592.61   1
   0   4   2 17098.4 1604.68   1
   0  -4  -2 16114.4 1599.31   1
  -4   0  -2 18827.3 1589.00   1
   0   4  -2 12065.0 1617.72   1
   4  -4   2 19892.8 1649.92   1
  -4   4   2 18087.8 1665.81   1
   0  -4  -3-80.1086 291.295   1
   0   4  -3 426.017 336.484   1
   4  -4  -3 114.454 311.754   1
   4  -4   3 254.019 314.994   1
  -4   0  -3-14.3502 297.828   1
   4   0   3 215.927 299.401   1
   0   4   3 109.833 290.320   1
   0  -4   3-179.821 319.869   1
   4   0  -3-88.8019 313.207   1
  -4   4   3 824.065 328.929   1
  -4   4  -3 60.2417 299.905   1
  -4   0   3-244.801 317.345   1
  -4   4  -4 1933.87 573.379   1
   0   4  -4 1356.26 539.082   1
   4  -4   4 2504.57 594.046   1
   0   4   4 1045.72 516.874   1
  -4   4   4 1322.13 532.849   1
   4  -4  -4 856.832 526.476   1
   0  -4  -4 520.552 500.957   1
   0  -4   4 981.988 548.468   1
   0   4   5 705.048 329.282   1
  -4   4   5-29.5807 290.267   1
  -4   4  -5-39.6172 313.525   1
   0  -4  -5 185.440 290.295   1
   4  -4  -5 27.5688 280.839   1
   4  -4   5-39.6172 323.382   1
  -4   4   6 775.445 362.693   1
   0  -4  -6 264.434 332.351   1
  -4   4  -6 73.4650 323.317   1
   0   4   6 721.007 344.414   1
   4  -4  -6 630.935 344.357   1
   4  -4   6 736.475 359.346   1
   4  -4   7 164.724 258.075   1
   0  -4  -7 39.0811 230.706   1
  -4   4   7-86.3842 244.237   1
  -4   4  -7 283.289 252.019   1
   4  -4  -7 258.446 229.853   1
  -4   4  -8 44.9793 297.744   1
   4  -4  -8 100.146 239.918   1
  -4   4   8 350.510 287.461   1
  -4   4   9-169.631 178.936   1
   4  -4  -9 113.087 178.936   1
  -5   2   0 3550.60 739.393   1
   5  -3   0 5184.22 764.199   1
  -3   5   0 4117.99 759.308   1
   3  -5   0 4518.76 772.160   1
  -2   5   0 3943.57 757.827   1
   2   3   0 2658.94 704.277   1
  -2  -3   0 2548.13 704.233   1
  -5   3   0 3708.17 749.464   1
   2  -5   0 4221.20 763.458   1
   5  -2   0 3860.30 743.465   1
   5  -3  -1 2270.53 574.389   1
   2   3  -1 1281.25 538.515   1
   3  -5   1 1935.72 566.450   1
  -2   5  -1 1484.77 553.306   1
   2  -5   1 2234.57 565.691   1
  -5   2  -1 2328.11 561.648   1
  -5   2   1 1649.05 556.321   1
  -3  -2  -1 757.753 513.260   1
   5  -2  -1 1330.73 559.492   1
  -2  -3  -1 2265.74 528.384   1
  -5   3  -1 2518.01 569.624   1
  -2   5   1 2863.24 578.842   1
  -2  -3   1 1605.28 542.829   1
   5  -2   1 2051.74 554.061   1
   2  -5  -1 1774.02 561.993   1
   3  -5  -1 2948.12 584.772   1
  -3   5   1 2196.23 570.882   1
  -5   3   1 1470.41 563.457   1
   2   3   1 2179.55 528.889   1
   5  -3   1 1608.76 558.239   1
  -3   5  -1 2855.69 583.382   1
  -5   3   2 1741.43 618.070   1
  -3   5  -2 2923.88 638.774   1
  -5   2   2 1732.92 617.147   1
   5  -3  -2 2495.81 631.638   1
   3  -5  -2 3448.43 669.546   1
   2  -5   2 2242.94 621.404   1
  -5   2  -2 2919.76 619.168   1
   5  -2  -2 3630.91 642.250   1
  -2   5  -2 1705.45 614.457   1
  -3   5   2 1812.31 640.529   1
   2   3   2 1670.72 588.647   1
   3  -5   2 2943.51 637.870   1
   2  -5  -2 2869.74 653.208   1
   5  -3   2 2450.28 622.642   1
   5  -2   2 2510.77 616.064   1
  -2  -3  -2 2016.97 590.717   1
  -5   3  -2 2994.64 628.883   1
  -2   5   2 2203.96 641.812   1
   5  -2  -3 1153.77 493.597   1
   2  -5   3 704.772 491.013   1
  -5   3   3 489.876 484.941   1
   5  -3  -3 854.749 490.272   1
  -2   5   3 1597.34 504.970   1
  -3   5   3 677.812 490.060   1
   2  -5  -3 1057.99 492.458   1
   3  -5  -3 1197.47 501.387   1
  -5   3  -3 2275.82 511.795   1
   2   3   3 542.472 474.406   1
  -5   2   3 428.199 474.644   1
   5  -3   3 690.206 483.474   1
  -2  -3  -3 770.796 472.734   1
  -3   5  -3 129.074 473.226   1
  -5   2  -3 979.621 480.781   1
   3  -5   3 521.582 480.295   1
   5  -2   3 624.987 473.913   1
  -2   5  -3 300.401 468.207   1
  -2   5  -4 1640.56 736.108   1
  -3   5   4 3192.08 744.767   1
   5  -3   4 2633.85 754.628   1
   3  -5  -4 2716.93 732.172   1
  -5   3   4 4102.98 762.527   1
   2  -5  -4 4816.27 766.457   1
   5  -3  -4 3542.65 754.073   1
  -5   2  -4 2368.22 731.741   1
   2  -5   4 1741.01 736.108   1
  -5   3  -4 3065.26 741.969   1
  -3   5  -4 3753.55 788.456   1
   3  -5   4 3753.49 793.512   1
   5  -2   4 2179.84 728.766   1
   5  -2  -4 1773.16 710.452   1
  -2   5   4 2663.95 727.628   1
  -5   2   4 1587.80 717.495   1
   5  -3   5 446.422 357.711   1
   3  -5  -5 842.484 339.389   1
  -3   5  -5 336.274 366.659   1
  -2   5  -5 652.699 356.206   1
  -5   2  -5 282.526 324.538   1
  -5   2   5 235.502 336.668   1
   5  -3  -5 29.4488 302.783   1
   2  -5   5 206.116 325.025   1
  -5   3  -5-148.807 321.007   1
   5  -2  -5 287.584 321.246   1
   5  -2   5 509.811 343.980   1
   3  -5   5 168.137 361.808   1
  -5   3   5 301.374 330.044   1
   2  -5  -5 779.705 328.213   1
  -2   5   5 779.670 338.341   1
  -3   5   5 194.553 304.438   1
   3  -5   6 544.017 480.532   1
   5  -2   6-129.978 467.601   1
   5  -3  -6 202.434 473.594   1
  -2   5  -6-265.082 473.877   1
  -5   3   6 394.697 493.061   1
  -5   2   6-41.4948 464.725   1
  -3   5  -6 310.096 483.440   1
  -5   3  -6 590.003 494.312   1
  -5   2  -6 191.601 463.267   1
   5  -2  -6 1597.94 542.101   1
  -2   5   6 188.374 477.072   1
  -3   5   6 2163.53 545.535   1
   2  -5  -6-31.3956 451.599   1
   2  -5   6 113.962 477.138   1
   3  -5  -6 1366.03 520.133   1
   5  -3   6 34.7923 464.287   1
   5  -2  -7-46.0800 261.213   1
  -2   5  -7 84.7797 281.970   1
   3  -5   7 424.870 288.644   1
  -5   3   7 230.352 291.888   1
   5  -3   7 195.671 249.834   1
  -3   5  -7 42.4870 265.856   1
   5  -3  -7-260.257 226.790   1
  -2   5   7 286.859 264.516   1
  -5   2   7 230.963 295.959   1
  -5   3  -7 38.4585 256.832   1
   3  -5  -7-145.210 231.331   1
  -3   5   7 110.573 238.242   1
   2  -5  -7-35.0299 228.766   1
  -3   5  -8 1927.11 560.877   1
   5  -3  -8 554.465 471.305   1
   5  -2  -8 1120.69 512.045   1
  -5   3   8 314.142 475.751   1
  -2   5   8 1907.21 560.599   1
  -3   5   8-46.9313 431.733   1
   2  -5  -8 718.270 478.781   1
   3  -5  -8 93.8626 439.318   1
   4  -5   0 20702.8 1854.84   1
  -5   1   0 23778.0 1814.63   1
  -5   4   0 23073.2 1862.10   1
   5  -1   0 24830.8 1812.38   1
  -1   5   0 25197.2 1848.44   1
   1   4   0 23241.5 1793.56   1
   1  -5   0 22975.7 1839.76   1
   4   1   0 17435.1 1751.41   1
  -4  -1   0 16318.7 1750.67   1
  -4   5   0 20764.5 1854.27   1
  -1  -4   0 21000.7 1785.96   1
   5  -4   0 23053.6 1864.70   1
   4  -5   1 21.9474 296.476   1
  -5   1   1 305.428 281.515   1
   5  -1  -1 334.961 279.159   1
  -1   5  -1 652.179 294.338   1
   1  -5   1 95.4264 282.933   1
  -5   4   1 21.4821 290.758   1
   5  -4  -1 558.526 309.961   1
   1   4   1 730.593 280.083   1
  -4   5   1-21.5690 275.457   1
  -1  -4   1 230.043 270.499   1
   4  -5  -1 107.845 286.224   1
  -1   5   1-97.9229 275.019   1
  -1  -4  -1 238.182 269.993   1
   1  -5  -1 228.487 287.797   1
  -4  -1   1 396.301 285.602   1
   1   4  -1 126.556 271.486   1
   4   1  -1 205.269 278.942   1
  -4  -1  -1 86.0337 257.014   1
  -5   1  -1 394.104 279.739   1
  -5   4  -1 204.223 291.471   1
   4   1   1 256.532 257.991   1
   5  -4   1 577.678 308.545   1
  -4   5  -1 417.001 304.492   1
   5  -1   1 464.663 281.627   1
  -5   1  -2 6107.79 875.972   1
   1   4   2 6028.81 873.302   1
   1   4  -2 5679.02 922.961   1
  -5   1   2 4039.24 874.916   1
  -1  -4  -2 5509.06 872.349   1
   5  -4  -2 4988.27 917.718   1
   1  -5  -2 6016.02 915.634   1
   4  -5  -2 7202.11 963.839   1
  -4   5   2 5285.20 938.212   1
  -5   4  -2 4754.41 895.886   1
  -4   5  -2 5934.93 915.017   1
   4  -5   2 6503.16 922.009   1
   5  -1   2 3997.52 862.986   1
  -1   5   2 6202.73 921.024   1
  -1   5  -2 5749.69 900.682   1
   1  -5   2 5925.04 897.094   1
  -4  -1  -2 6566.64 874.292   1
   4   1   2 4942.23 856.064   1
  -5   4   2 4532.61 906.367   1
   5  -1  -2 4522.16 881.113   1
   5  -4   2 5227.97 902.597   1
  -1  -4   2 6820.96 924.242   1
  -1  -4  -3 69.1225 268.525   1
  -5   4  -3 63.1237 285.635   1
   5  -1   3 234.644 307.058   1
  -5   4   3 471.126 304.429   1
  -1   5   3 727.136 304.425   1
   5  -1  -3-40.5402 275.878   1
   5  -4  -3 166.930 293.029   1
  -1   5  -3 532.032 332.234   1
   1  -5  -3 207.903 289.798   1
  -4   5   3 586.717 305.985   1
   4  -5  -3 147.996 287.450   1
   1   4  -3 409.793 310.657   1
  -1  -4   3 548.674 313.358   1
   1  -5   3 363.993 326.270   1
  -4   5  -3 403.837 307.019   1
   5  -4   3 610.221 309.447   1
   4  -5   3 250.166 299.073   1
  -5   1   3-40.5402 287.546   1
   1   4   3 27.3655 271.974   1
  -5   1  -3-32.1450 273.769   1
  -5   4   4 2146.84 740.819   1
   4  -5   4 1774.10 750.882   1
  -4   5   4 1515.18 736.216   1
   5  -4   4 1395.18 729.529   1
  -5   1  -4 4827.78 809.619   1
   5  -1   4 4451.41 777.411   1
  -1   5   4 2711.88 741.899   1
   5  -4  -4 2648.75 758.451   1
  -1  -4  -4 2018.33 721.367   1
   1  -5  -4 4075.05 766.502   1
  -5   4  -4 2439.27 740.845   1
  -1   5  -4 5071.76 842.703   1
   1  -5   4 4166.76 807.322   1
   4  -5  -4 2497.22 754.176   1
  -5   1   4 1064.22 729.486   1
   5  -1  -4 1391.65 729.559   1
   1   4   4 942.993 710.156   1
  -4   5  -4 1861.35 748.061   1
   4  -5  -5-29.9257 257.013   1
  -5   1  -5 76.2310 259.436   1
   1  -5   5 268.009 292.266   1
  -5   4  -5 108.172 269.581   1
  -4   5  -5 39.4773 283.150   1
   5  -1   5 155.140 269.920   1
   5  -4   5-37.2880 249.473   1
   4  -5   5 78.9546 285.889   1
  -5   1   5 457.312 287.003   1
   1   4   5-53.2680 254.483   1
   5  -1  -5-35.1779 284.839   1
  -1  -4  -5 125.382 250.786   1
  -1   5  -5 133.587 278.113   1
  -1   5   5-25.9767 253.702   1
   1  -5  -5-48.4225 235.939   1
  -5   4   5 498.928 282.505   1
   5  -4  -5-117.393 244.944   1
   4  -5   6 2631.64 786.429   1
   5  -4   6 4691.42 818.287   1
   5  -1  -6 319.715 688.478   1
  -1   5  -6 1967.87 742.805   1
  -1  -4  -6 1548.08 714.771   1
  -1   5   6 1409.77 706.867   1
   1  -5  -6 1004.47 694.117   1
  -5   4   6 1262.65 715.077   1
   5  -4  -6 2022.05 727.117   1
  -4   5   6 1548.08 716.167   1
   4  -5  -6 1025.99 703.940   1
  -4   5  -6 849.168 752.111   1
  -5   4  -6 1745.76 764.184   1
   4  -5   7 129.909 235.896   1
   5  -4   7 123.824 242.279   1
  -4   5  -7-43.3030 247.533   1
  -5   4  -7-41.2746 249.211   1
  -4   5   7 271.069 235.878   1
  -1   5   7-82.6184 249.308   1
   1  -5  -7 116.680 242.613   1
  -5   4   7 38.7293 232.690   1
   5  -4  -7 387.293 276.846   1
   4  -5  -7-76.2815 224.948   1
   4  -5   8-95.6460 292.881   1
  -1   5   8 284.032 314.194   1
  -4   5  -8 704.960 359.295   1
   1  -5  -8 91.1491 296.012   1
  -5   4   8 52.2199 351.199   1
   5  -4  -8-49.1661 278.465   1
  -4   5   8 343.146 343.940   1
   5  -4   8 45.7761 292.861   1
   4  -5  -8 209.517 312.243   1
  -5   4  -8 674.787 339.503   1
  -5   0   0 5636.66 906.049   1
   5   0   0 5963.87 908.695   1
  -5   5   0 7842.42 980.350   1
   0   5   0 5624.05 923.504   1
   0  -5   0 6437.49 929.890   1
   5  -5   0 6860.24 967.607   1
  -5   0   1 225.161 209.698   1
   5   0  -1 129.116 208.893   1
   0   5  -1 217.511 212.145   1
   0  -5   1 159.507 213.627   1
  -5   5   1-48.7031 226.342   1
   5  -5  -1-163.492 221.947   1
   0   5   1 116.384 212.323   1
   0  -5  -1 14.1102 205.913   1
  -5   0  -1 223.128 206.208   1
   5   0   1 390.728 208.309   1
  -5   5  -1 93.4382 232.758   1
   5  -5   1-47.1964 217.630   1
   0  -5   2 1776.61 571.460   1
   0   5   2 1927.31 568.576   1
  -5   5   2 2160.69 611.015   1
   5  -5  -2 2249.48 610.297   1
   0  -5  -2 1917.11 558.759   1
   0   5  -2 2637.55 575.809   1
  -5   5  -2 2985.71 596.904   1
  -5   0  -2 2126.79 541.238   1
   5   0   2 2707.30 548.978   1
   5  -5   2 2559.25 590.542   1
  -5   0   2 1448.21 549.726   1
   5   0  -2 1334.37 547.227   1
   0   5   3 106.446 379.950   1
   0  -5  -3 255.921 384.834   1
   5   0   3-164.344 383.526   1
  -5   5   3 157.815 392.716   1
   5  -5  -3 265.387 397.676   1
  -5   0  -3 49.6350 383.949   1
  -5   5  -3 984.430 414.298   1
   0   5  -3 329.965 415.832   1
   5  -5   3 1517.43 431.991   1
  -5   0   3 46.8397 398.702   1
   5   0  -3 66.1507 392.386   1
   0  -5   3 212.436 418.777   1
   0  -5  -4 1339.63 450.135   1
  -5   5   4 1260.15 481.214   1
   5  -5  -4 1337.94 467.436   1
   0   5  -4 1587.92 485.698   1
   5   0  -4 1243.91 472.051   1
  -5   5  -4 1720.60 482.063   1
  -5   0  -4 415.525 426.384   1
   0  -5   4 1215.61 477.418   1
   5  -5   4 1774.41 479.812   1
   5   0   4 903.309 437.741   1
   0   5   4 484.370 427.488   1
   0   5  -5 489.101 286.921   1
  -5   5   5 95.3603 255.268   1
   5  -5  -5 357.067 278.833   1
  -5   5  -5 97.7531 251.311   1
   5  -5   5-198.176 252.816   1
   0  -5   5-33.1796 281.696   1
   0   5   5 172.660 247.772   1
   0  -5  -5 120.510 236.356   1
  -5   5  -6 44.0582 262.996   1
   0   5   6 65.8848 255.868   1
   0  -5  -6 422.391 259.023   1
   5  -5   6-48.6262 280.587   1
  -5   5   6 36.3051 250.058   1
   5  -5  -6-33.8359 228.465   1
  -5   5  -7 177.023 254.063   1
   0   5   7 274.100 245.390   1
   0  -5  -7 221.203 230.911   1
  -5   5   7 80.0236 217.788   1
   5  -5  -7-117.293 176.240   1
   5  -5   7 177.023 233.998   1
   5  -5   8 958.309 412.270   1
   0   5   8-45.3332 321.363   1
   0  -5  -8-45.2228 342.768   1
  -5   5  -8 191.064 345.295   1
  -5   5   8 306.091 333.772   1
   5  -5  -8 349.818 358.626   1
  -6   3   0 10397.0 1124.58   1
   6  -3   0 7251.07 1097.75   1
  -3   6   0 10027.2 1147.39   1
   3  -6   0 8561.69 1131.71   1
  -3  -3   0 4900.90 1034.05   1
  -3   6  -1 93.1753 326.125   1
   3  -6   1 21.9613 318.454   1
  -6   3   1 410.701 344.735   1
   6  -3  -1 1017.48 363.911   1
  -3   6   1 272.601 337.211   1
   3  -6  -1-159.017 316.692   1
  -6   3  -1 256.005 331.098   1
   6  -3   1 383.094 328.768   1
   3  -6  -2 2706.37 599.711   1
   6  -3  -2 2031.09 573.202   1
  -6   3   2 2662.40 587.958   1
  -3   6   2 2654.36 599.148   1
   6  -3   2 2432.32 570.637   1
  -3   6  -2 2551.08 586.338   1
   3  -6   2 2609.54 592.642   1
  -6   3  -2 2970.49 580.198   1
  -6   3   3 876.202 346.467   1
   6  -3  -3 375.534 326.927   1
  -3   6   3 304.321 322.242   1
   3  -6  -3 350.547 330.136   1
  -6   3  -3 291.431 304.185   1
   6  -3   3 550.358 317.869   1
  -3   6  -3 286.026 318.867   1
   3  -6   3 652.366 333.396   1
   6  -3   4 820.225 514.192   1
   6  -3  -4 1105.26 523.594   1
   3  -6   4 1201.74 531.122   1
  -3   6   4 2384.45 565.280   1
   3  -6  -4 2495.32 564.597   1
  -6   3  -4 995.583 514.202   1
  -3   6  -4 955.246 525.734   1
  -6   3   4 907.098 521.175   1
  -3   6   5-61.8642 240.372   1
   3  -6  -5 216.522 238.372   1
  -3   6  -5-83.3370 222.054   1
  -6   3  -5 373.353 266.671   1
   6  -3   5 245.698 255.361   1
   3  -6   5 291.679 268.103   1
  -6   3   5 31.3038 229.181   1
   6  -3  -5 187.827 235.509   1
   3  -6  -6 815.184 438.564   1
   3  -6   6 1299.36 496.286   1
   6  -3   6 1109.68 467.365   1
  -6   3   6 818.176 446.836   1
   6  -3  -6 525.555 419.045   1
  -3   6  -6 1537.34 539.682   1
  -6   3  -6 1524.67 512.841   1
  -3   6   6-64.5408 403.756   1
   3  -6   7 362.682 264.722   1
  -3   6  -7 90.4460 222.336   1
  -6   3  -7-39.2494 242.397   1
  -6   3   7-181.677 227.280   1
   6  -3  -7 317.935 272.669   1
  -3   6   7-114.673 210.184   1
   3  -6  -7 149.404 239.863   1
   2   4   0 596.368 342.590   1
  -2  -4   0 786.914 344.357   1
  -6   2   0 781.045 360.571   1
   6  -2   0 817.811 361.274   1
  -6   4   0 1234.16 383.783   1
   6  -4   0 1004.70 381.262   1
  -4   6   0 769.804 380.878   1
   4  -6   0 1076.00 385.102   1
  -2   6   0 731.873 370.888   1
   2  -6   0 753.685 374.549   1
   4  -6   1 722.565 367.038   1
   2   4  -1 670.361 352.333   1
  -2   6  -1 695.762 356.043   1
   2  -6   1 240.653 342.359   1
  -6   2   1 1140.39 368.180   1
   6  -2  -1 544.820 353.010   1
  -2  -4   1 442.372 342.650   1
   6  -4  -1 537.224 361.044   1
  -6   4   1-50.2779 337.456   1
  -4   6   1 365.550 349.101   1
  -2   6   1-20.9432 331.172   1
   4  -6  -1 1053.39 376.721   1
  -2  -4  -1 398.315 325.809   1
   2  -6  -1 20.3133 334.535   1
  -6   2  -1 133.453 333.515   1
  -6   4  -1 908.310 372.040   1
   6  -2   1 227.167 330.915   1
   6  -4   1 132.515 336.665   1
  -4   6  -1 548.157 358.481   1
  -6   4  -2 1338.35 524.345   1
  -6   2   2 918.244 509.659   1
  -6   2  -2 518.069 496.594   1
   6  -2  -2 1277.60 522.403   1
   6  -4   2 1269.41 518.705   1
   6  -2   2 1067.79 506.923   1
  -4   6  -2 1045.37 518.730   1
   4  -6   2 926.526 517.636   1
  -6   4   2 1767.13 549.078   1
   6  -4  -2 1585.20 538.520   1
  -2   6  -2 1719.99 527.704   1
  -4   6   2 1318.20 535.603   1
  -2   6   2 1488.02 528.882   1
   4  -6  -2 2075.45 555.784   1
   2  -6   2 954.794 515.015   1
   2   4  -2 1905.57 533.761   1
  -2  -4   2 2577.15 548.093   1
   2  -6  -2 1538.65 532.977   1
  -6   2   3 89.8017 418.543   1
   6  -2  -3 68.7799 421.296   1
  -6   4   3 293.788 428.627   1
   6  -4  -3 25.6858 420.137   1
  -2   6   3 1807.77 467.625   1
  -4   6   3 490.377 441.759   1
   2  -6  -3 599.147 439.961   1
   4  -6  -3 753.146 464.693   1
  -4   6  -3 301.107 426.576   1
  -6   4  -3 110.402 425.962   1
  -6   2  -3 186.995 412.177   1
   6  -4   3 513.706 429.513   1
   4  -6   3 978.573 446.055   1
   6  -2   3 68.9345 413.295   1
  -2   6  -3-114.745 411.860   1
   2  -6   3 120.955 412.712   1
  -6   2  -4 1039.14 526.690   1
  -6   4   4 1401.24 554.339   1
   6  -4  -4 531.444 517.216   1
  -2   6   4 1058.74 530.592   1
  -4   6   4 1629.92 556.707   1
   2  -6  -4 1781.74 556.355   1
  -2   6  -4 1832.49 593.542   1
   4  -6  -4 912.027 534.325   1
   2  -6   4 862.302 559.958   1
   6  -2   4 2638.57 581.176   1
  -6   4  -4 577.614 522.956   1
  -4   6  -4 511.233 520.989   1
   6  -4   4 989.512 525.972   1
  -6   2   4 370.737 512.121   1
   4  -6   4 1107.66 537.750   1
   6  -2  -4 979.840 532.926   1
   6  -2   5 243.505 313.915   1
   6  -4  -5 188.854 297.574   1
  -2   6   5 56.8155 282.833   1
   2  -6  -5-87.0266 273.801   1
  -4   6   5 197.196 290.971   1
  -6   4  -5 154.239 294.048   1
   4  -6  -5 455.661 307.859   1
  -4   6  -5 208.740 310.517   1
   6  -4   5-75.0504 284.503   1
   4  -6   5 250.486 316.078   1
  -6   2  -5 695.730 334.446   1
  -2   6  -5-88.9067 342.238   1
  -6   2   5 183.444 283.522   1
   6  -2  -5-120.454 277.578   1
   2  -6   5 488.987 345.113   1
  -6   4   5 186.908 289.965   1
   4  -6  -6 34.4391 321.666   1
   6  -2   6 131.052 323.166   1
  -2   6  -6 407.949 336.203   1
  -6   2  -6-32.7629 316.453   1
  -6   4  -6-41.8684 330.981   1
  -4   6  -6-46.2497 324.679   1
   2  -6   6-122.689 323.783   1
  -6   2   6-42.0785 334.094   1
   6  -2  -6-39.6178 321.390   1
   6  -4   6 138.628 361.933   1
   4  -6   6 102.090 348.479   1
  -6   4   6 924.316 366.643   1
   6  -4  -6 794.823 370.377   1
  -2   6   6 196.198 316.329   1
   2  -6  -6 121.911 310.593   1
  -4   6  -7-185.173 271.631   1
  -6   4  -7 379.989 304.946   1
  -2   6  -7 133.113 305.815   1
   2  -6   7 267.058 318.933   1
   4  -6   7-92.5863 305.075   1
   6  -4   7 338.607 308.215   1
   6  -2   7 482.203 313.631   1
  -6   2   7-192.706 291.589   1
   6  -2  -7 46.3811 279.598   1
  -6   4   7-40.5765 248.465   1
  -2   6   7 109.000 267.079   1
   6  -4  -7 39.9653 272.338   1
   2  -6  -7-35.5031 245.547   1
  -4   6   7 274.581 289.931   1
   4  -6  -7 584.936 293.761   1
  -1  -5   0 354.047 414.165   1
  -6   1   0 909.480 429.539   1
   6  -1   0 957.733 429.019   1
  -6   5   0 1232.46 462.353   1
   6  -5   0 1764.12 476.045   1
  -5   6   0 1573.76 471.021   1
   5  -6   0 1823.56 476.291   1
  -1   6   0 789.881 432.348   1
   1  -6   0 558.675 430.626   1
   1   5   0 370.007 418.331   1
  -1   6  -1 744.929 382.102   1
  -6   1   1 590.123 374.517   1
   6  -1  -1 458.001 375.910   1
   1  -6   1 856.481 386.598   1
   1   5  -1 401.281 366.430   1
  -6   5   1 760.327 401.979   1
   6  -5  -1 1232.17 409.663   1
  -5   6   1 836.685 406.776   1
   1   5   1 600.838 370.198   1
   5  -6  -1 1392.99 420.696   1
  -1  -5   1 637.198 371.898   1
  -1   6   1 882.083 388.823   1
   1  -6  -1 1004.35 393.613   1
  -1  -5  -1 686.037 370.053   1
  -6   1  -1 650.145 373.573   1
   6  -1   1 1094.02 380.502   1
  -6   5  -1 514.452 395.929   1
   6  -5   1 775.581 402.140   1
  -5   6  -1 525.955 388.289   1
   5  -6   1 1009.51 406.809   1
  -6   1   2 1365.06 687.787   1
   6  -1  -2 201.764 671.080   1
  -6   5  -2 97.5014 674.385   1
  -6   1  -2 597.118 674.352   1
  -5   6  -2 528.690 684.559   1
   6  -5   2 238.892 679.782   1
   5  -6   2 226.582 680.846   1
   6  -1   2 701.234 674.362   1
  -6   5   2 1431.59 720.090   1
   6  -5  -2 1367.97 713.738   1
  -1   6   2 307.692 680.207   1
  -5   6   2 60.1428 674.348   1
   5  -6  -2 210.500 681.684   1
   1  -6  -2 20.4201 670.253   1
  -1   6  -2 438.414 678.088   1
   1   5  -2 4792.87 765.996   1
  -1  -5   2 3143.14 738.202   1
   1  -6   2 464.574 678.236   1
   5   1  -2 138.682 676.978   1
   1   5  -3-48.9113 574.124   1
   1  -6   3 598.731 585.089   1
  -6   5   3 422.420 579.532   1
  -1   6   3 1079.82 592.107   1
   6  -5  -3 340.969 582.011   1
  -1  -5   3 220.647 582.004   1
   5  -6  -3 2260.83 649.417   1
  -6   5  -3 695.299 584.746   1
  -5   6  -3 339.265 579.966   1
  -5   6   3 3466.17 661.620   1
   1  -6  -3 2618.00 627.540   1
   6  -5   3 445.495 588.744   1
   5  -6   3 548.043 586.969   1
  -6   1  -3-145.824 563.846   1
   6  -1   3 338.266 570.622   1
  -6   1   3 194.934 573.389   1
  -1   6  -3 234.298 581.606   1
   6  -1  -3 368.199 580.705   1
  -1   6   4 468.969 531.627   1
  -6   5   4 127.829 531.962   1
   1  -6  -4 1148.44 549.751   1
   6  -5  -4 712.536 552.610   1
  -5   6   4 1892.96 585.685   1
   5  -6  -4 2245.31 592.668   1
  -6   1  -4 980.095 549.677   1
   1   5  -4 505.628 549.724   1
  -1   6  -4 891.829 577.977   1
   6  -1   4 1364.19 571.969   1
  -6   5  -4 1629.44 567.517   1
  -5   6  -4 506.475 538.222   1
   1  -6   4 1177.21 579.077   1
   6  -5   4 427.393 537.159   1
   5  -6   4 844.125 545.527   1
  -6   1   4 478.823 542.259   1
  -1  -5   4 2886.98 619.588   1
   6  -1  -4 1867.44 574.216   1
  -1   6   5 371.580 236.221   1
   1  -6  -5-27.1039 219.113   1
  -6   5   5 68.7530 227.900   1
  -1   6  -5 254.735 252.253   1
   6  -5   5 270.947 250.639   1
   6  -5  -5 34.3770 225.294   1
  -5   6   5 243.688 261.163   1
   5  -6   5 35.5985 225.516   1
  -6   1  -5-26.2218 226.056   1
   5  -6  -5 103.424 245.709   1
   1  -6   5 72.7815 257.450   1
  -6   1   5 35.9412 255.802   1
   6  -1   5 368.017 235.251   1
   6  -1  -5 372.233 259.513   1
  -6   5  -5-270.941 208.132   1
  -5   6  -5-71.1964 231.067   1
   6  -5  -6 576.023 318.248   1
  -5   6   6 362.879 286.981   1
   5  -6  -6 326.590 289.266   1
  -6   5  -6-43.9829 273.105   1
  -5   6  -6 184.399 292.517   1
  -6   1  -6 329.182 279.455   1
   6  -5   6 227.421 297.901   1
   5  -6   6-95.3468 268.636   1
  -6   1   6-167.965 258.980   1
   1  -6   6-200.079 255.833   1
   6  -1  -6-209.445 275.242   1
  -1   6   6 153.992 259.731   1
  -1   6  -6 79.7821 282.263   1
   1  -6  -6-28.7052 255.134   1
  -6   5   6 498.827 318.573   1
   5  -6   7-56.1574 295.542   1
   6  -5   7-45.4220 237.793   1
  -1   6  -7-174.633 243.106   1
   6  -1  -7 467.293 289.331   1
  -6   5  -7 429.927 330.687   1
  -5   6  -7-112.315 311.136   1
  -1   6   7-35.0011 236.572   1
   1  -6  -7 379.213 270.770   1
  -6   5   7 41.9115 254.228   1
   6  -5  -7 122.862 274.339   1
  -5   6   7 123.372 249.049   1
   5  -6  -7 38.3276 230.784   1
  -6   6   0 8306.31 1041.24   1
   6  -6   0 5941.80 997.830   1
   0   6   0 5868.14 966.462   1
   0  -6   0 5713.95 969.221   1
   0   6  -1 189.588 176.907   1
   0  -6   1 34.3545 170.719   1
  -6   6   1 83.7819 192.980   1
   6  -6  -1 196.510 209.145   1
   0   6   1 67.5793 168.858   1
   0  -6  -1 216.994 173.049   1
  -6   6  -1-55.9073 184.800   1
   6  -6   1-167.723 178.345   1
  -6   6  -2 950.851 427.862   1
   6  -6   2 489.012 414.723   1
   0   6   2 898.017 415.152   1
  -6   6   2 834.522 436.895   1
   6  -6  -2 1348.08 448.531   1
   0  -6  -2 1576.01 422.970   1
   0   6  -2 1137.61 412.335   1
   0  -6   2 699.494 409.466   1
  -6   0   2 603.066 395.732   1
   0   6  -3 361.410 277.876   1
  -6   6   3 403.166 280.174   1
  -6   6  -3-27.5236 225.014   1
   6  -6  -3 263.799 271.539   1
   6  -6   3-137.163 216.330   1
   0  -6   3 467.126 285.880   1
  -6   0   3 48.1915 242.085   1
   6   0  -3 123.583 230.602   1
   0  -6   4 1216.72 457.104   1
  -6   6   4 568.961 416.325   1
   6  -6  -4-32.1874 377.520   1
  -6   6  -4 289.893 379.013   1
   6  -6   4 29.3865 382.074   1
  -6   0   4 340.960 396.673   1
   6   0  -4 238.730 389.972   1
   0   6  -4 1401.67 469.920   1
  -6   6   5 291.293 232.510   1
   0  -6   5 213.213 240.261   1
   0   6  -5-141.699 196.716   1
   6   0  -5 143.017 230.255   1
  -6   6  -5 97.8527 202.118   1
   6  -6   5 36.9458 219.312   1
  -6   6   6-114.454 326.134   1
   6  -6  -6 467.521 374.508   1
  -6   6  -6 1095.04 404.408   1
   6  -6   6 285.426 388.966   1
   0  -6   6 159.287 366.557   1
   0   6  -6 547.879 391.045   1
  -7   4   0 2404.36 653.857   1
   7  -3   0 3689.34 675.686   1
   7  -4   0 3394.41 675.030   1
  -4   7   0 3918.45 691.993   1
  -3   7   0 3888.38 695.521   1
   4  -7   0 3867.12 698.825   1
   3  -7   0 3310.31 682.495   1
  -7   3   0 1772.62 637.796   1
  -3   7  -1 26.2610 282.988   1
   4  -7   1 139.428 285.335   1
   3  -7   1 173.311 288.352   1
  -7   3   1 738.418 313.537   1
   7  -3  -1 362.183 306.345   1
  -7   4   1 162.956 295.187   1
   7  -4  -1-201.886 270.340   1
  -4   7   1 492.126 305.664   1
  -3   7   1 127.854 281.467   1
   4  -7  -1 26.5186 278.560   1
   3  -7  -1 248.022 286.331   1
  -7   3  -1 379.642 287.567   1
  -7   4  -1 268.835 289.549   1
   7  -3   1 257.228 282.158   1
   7  -4   1 317.723 296.684   1
  -4   7  -1 111.543 290.734   1
  -7   3  -2 1721.28 519.487   1
  -7   4  -2 2374.64 551.280   1
   7  -4   2 1892.67 531.291   1
  -4   7  -2 1429.81 526.208   1
  -7   3   2 1833.39 526.179   1
  -3   7  -2 1680.39 530.143   1
   4  -7   2 1323.79 527.530   1
   7  -3  -2 1660.04 523.411   1
  -7   4   2 1651.62 539.182   1
   3  -7   2 1680.32 531.323   1
   7  -4  -2 2043.51 554.938   1
   3  -7  -2 2484.74 556.648   1
  -4   7   2 1501.88 538.807   1
  -3   7   2 2214.65 546.730   1
   7  -3   2 2150.42 524.765   1
   4  -7  -2 2252.85 559.319   1
  -7   3   3-53.9585 215.214   1
   7  -3  -3 52.3109 235.028   1
  -7   4   3-28.6253 225.760   1
   7  -4  -3-27.5296 231.491   1
  -7   4  -3 46.9797 218.032   1
  -3   7   3-29.7976 224.707   1
  -7   3  -3 41.6000 215.981   1
  -4   7   3 413.466 260.325   1
   3  -7  -3-98.5508 240.958   1
   4  -7  -3 280.509 266.558   1
   7  -4   3 70.2392 225.273   1
   7  -3   3 290.240 222.670   1
  -4   7  -3 164.725 237.705   1
   4  -7   3 83.3112 233.835   1
  -3   7  -3 185.374 233.097   1
   3  -7   3 187.900 231.111   1
  -7   3   4 460.965 335.053   1
   7  -3  -4 529.588 336.801   1
  -7   4   4 666.932 360.911   1
   7  -4  -4 220.163 338.446   1
  -3   7   4 232.863 326.953   1
  -4   7   4 836.012 365.739   1
   3  -7  -4-29.3694 319.563   1
   4  -7  -4-93.7245 307.620   1
  -7   4  -4 274.444 326.582   1
  -7   3  -4 407.433 323.015   1
   7  -4   4 303.500 323.573   1
  -4   7  -4 59.1356 318.560   1
   7  -3   4 644.298 342.531   1
   4  -7   4-31.1692 318.410   1
  -3   7  -4 867.761 361.294   1
   3  -7   4 982.813 377.222   1
  -4   7  -5 410.646 279.926   1
   7  -4  -5 99.9507 230.035   1
  -7   3  -5 29.1101 231.946   1
   7  -4   5 96.4228 242.726   1
  -3   7   5 264.262 231.745   1
  -4   7   5-34.9841 223.255   1
   4  -7   5 37.3308 239.694   1
   3  -7  -5 64.0410 227.071   1
   4  -7  -5 67.8261 233.897   1
  -3   7  -5-87.7285 229.069   1
   3  -7   5-87.7252 220.507   1
  -7   4  -5-113.495 219.174   1
  -7   3   5 66.3800 234.488   1
   7  -3  -5 61.8628 215.956   1
  -7   4   5-33.3164 222.679   1
  -3   7   6 139.082 263.110   1
  -4   7   6 187.139 279.792   1
   3  -7  -6 284.053 289.872   1
   4  -7  -6 74.8552 261.682   1
  -7   4  -6 83.7346 274.793   1
  -4   7  -6 48.2191 286.952   1
  -7   3  -6-238.074 257.601   1
   7  -4   6-43.2964 281.661   1
   4  -7   6 99.7300 273.527   1
  -3   7  -6 145.331 307.247   1
   7  -3   6-175.172 265.479   1
  -7   3   6 374.461 287.264   1
   7  -3  -6 553.230 285.433   1
   3  -7   6-53.4663 280.910   1
  -7   4   6 152.044 276.337   1
   7  -4  -6 389.674 276.276   1
  -7   2   0 3482.87 741.336   1
   7  -2   0 2455.58 731.528   1
  -7   5   0 4187.34 775.526   1
   7  -5   0 3440.75 766.027   1
  -5   7   0 3609.82 777.332   1
   5  -7   0 5093.52 807.183   1
  -2   7   0 4343.29 776.969   1
   2  -7   0 3675.59 759.191   1
  -2   7  -1 93.0174 265.275   1
   2  -7   1-113.949 254.038   1
  -7   2   1 630.382 287.064   1
   7  -2  -1 440.171 290.178   1
  -7   5   1 140.438 276.111   1
   7  -5  -1-53.8787 263.416   1
  -5   7   1-116.462 263.451   1
   5  -7  -1 58.2308 265.055   1
  -2   7   1 166.654 262.459   1
   2  -7  -1-184.742 249.292   1
  -7   2  -1 68.7305 254.512   1
   7  -2   1 129.023 258.298   1
  -7   5  -1 274.493 285.083   1
   7  -5   1-80.0964 265.599   1
  -5   7  -1 58.4742 268.512   1
   5  -7   1 177.211 272.417   1
  -7   2  -2 629.682 485.239   1
  -7   5  -2 576.378 501.540   1
   7  -5   2 646.934 494.567   1
   7  -2   2 1045.77 489.164   1
  -5   7  -2 797.297 507.660   1
  -7   2   2 524.870 488.826   1
   7  -2  -2 567.874 488.652   1
   5  -7   2 837.189 510.517   1
  -2   7  -2 1043.80 505.859   1
  -7   5   2 1361.14 561.268   1
   7  -5  -2 2416.03 579.539   1
   2  -7   2 1324.08 506.133   1
  -5   7   2 761.381 519.718   1
  -2   7   2 427.297 497.866   1
   5  -7  -2 246.068 493.354   1
   2  -7  -2 940.227 502.639   1
  -7   2   3 24.3200 297.340   1
   7  -2  -3-49.6750 289.043   1
  -7   5   3-30.2920 298.259   1
  -7   5  -3 130.952 301.599   1
   7  -5  -3-30.2914 305.852   1
  -2   7   3 27.7896 295.152   1
  -5   7   3-101.439 306.862   1
   7  -5   3 104.767 302.737   1
  -5   7  -3-144.331 295.703   1
  -7   2  -3 18.0651 287.329   1
   2  -7  -3 61.2742 303.567   1
   5  -7  -3-37.2776 303.144   1
   5  -7   3 172.624 299.707   1
   7  -2   3 840.688 311.702   1
  -2   7  -3 460.565 306.670   1
   2  -7   3 179.109 305.601   1
   2  -7   4 260.366 348.244   1
  -7   5   4 131.522 341.294   1
   7  -5  -4 460.333 355.264   1
  -2   7   4 463.331 352.562   1
  -5   7   4 229.749 345.867   1
   2  -7  -4 27.4997 325.552   1
   5  -7  -4 1059.71 382.687   1
  -7   5  -4 193.180 338.325   1
  -5   7  -4 972.376 383.428   1
   7  -5   4 496.783 362.249   1
   5  -7   4 646.851 365.188   1
  -7   2  -4 738.611 349.778   1
  -7   2   4-113.485 331.857   1
   7  -2   4 597.716 350.792   1
   7  -2  -4 290.836 339.682   1
  -2   7  -4 130.190 339.000   1
   5  -7   5-193.341 224.186   1
  -7   5   5 36.3052 223.568   1
  -2   7   5 93.2645 238.952   1
   7  -5  -5-71.9084 231.533   1
  -5   7   5 179.063 228.457   1
   5  -7  -5 429.749 262.422   1
  -7   2  -5 127.297 255.264   1
  -2   7  -5-42.4139 248.973   1
   7  -2   5-98.7313 232.662   1
   2  -7   5 131.585 267.266   1
  -7   5  -5-93.2936 220.016   1
  -7   2   5 291.932 246.985   1
  -5   7  -5 238.977 230.476   1
   7  -2  -5-223.638 209.635   1
   7  -5   5-62.2002 230.748   1
  -2   7   6-65.8072 401.007   1
   7  -5  -6 151.332 405.625   1
   2  -7  -6 302.411 414.771   1
  -5   7   6 236.153 416.034   1
  -7   5  -6 448.444 426.604   1
   5  -7  -6 116.930 409.644   1
  -5   7  -6 490.169 431.232   1
   2  -7   6 307.712 440.314   1
   7  -2   6 202.547 406.860   1
   7  -5   6 545.525 440.195   1
   5  -7   6 298.105 433.294   1
  -7   2   6-250.112 411.000   1
   7  -2  -6 463.228 423.173   1
  -7   2  -6 399.405 430.532   1
  -2   7  -6 1560.29 510.231   1
  -7   5   6 336.981 408.348   1
  -7   6   0 1891.77 492.446   1
  -6   7   0 882.720 466.023   1
   7  -6   0 1897.39 493.851   1
   6  -7   0 1765.44 493.980   1
  -1   7   0 510.653 439.555   1
   1  -7   0 156.989 426.839   1
  -1   7  -1 448.301 244.583   1
   1  -7   1 128.061 231.160   1
  -7   6   1 59.4240 240.465   1
   7  -6  -1 29.7117 233.006   1
  -6   7   1 30.7358 239.365   1
   6  -7  -1 247.170 241.760   1
  -1   7   1-21.3916 231.306   1
   1  -7  -1 401.546 240.016   1
  -7   6  -1 30.4621 238.664   1
  -6   7  -1 123.561 241.744   1
   7  -6   1 237.031 243.866   1
   6  -7   1 216.232 241.744   1
  -7   6  -2 1125.30 389.010   1
  -6   7  -2 1078.60 389.387   1
   7  -6   2 716.863 372.960   1
   6  -7   2 958.758 384.749   1
  -7   6   2 238.865 364.772   1
  -1   7  -2 982.848 371.318   1
   7  -6  -2 1160.20 409.867   1
  -6   7   2 1018.60 393.367   1
  -1   7   2 511.801 368.283   1
   6  -7  -2 1044.34 400.125   1
   1  -7  -2 111.569 340.426   1
   1  -7   2 700.366 359.929   1
  -7   6  -3-86.7019 308.924   1
  -7   6   3 979.461 378.564   1
  -1   7   3 206.256 323.291   1
   7  -6   3 404.615 332.369   1
   7  -6  -3-139.922 318.915   1
  -6   7   3-107.465 324.202   1
   1  -7  -3-142.120 312.254   1
   6  -7   3-90.6749 307.611   1
   6  -7  -3 552.894 358.114   1
  -1   7  -3 334.240 331.203   1
   1  -7   3 102.831 313.774   1
  -7   1   3-235.562 304.794   1
  -1   7  -4 722.915 416.817   1
  -7   6   4 1089.17 408.774   1
   7  -6  -4 748.804 389.918   1
  -6   7   4 450.858 381.299   1
   6  -7  -4 314.935 372.502   1
   1  -7   4 1219.66 440.373   1
  -7   6  -4 987.414 394.757   1
  -6   7  -4 506.401 377.836   1
   7  -6   4 1119.93 397.389   1
   6  -7   4 443.107 368.441   1
  -7   1   4 521.158 364.392   1
   7  -1  -4 594.356 367.275   1
  -7   6   5 345.213 266.819   1
   7  -6  -5 148.736 235.030   1
  -6   7   5 301.740 247.970   1
   6  -7  -5 108.822 241.352   1
  -1   7  -5 84.9414 264.865   1
  -7   6  -5-32.1235 222.029   1
  -6   7  -5-67.1134 222.249   1
  -7   1   5 419.073 276.626   1
   7  -1  -5-179.348 223.685   1
   7  -6   5 101.592 227.897   1
   6  -7   5 353.747 251.818   1
   1  -7   5-140.622 270.618   1
  -7   7   0 723.758 386.129   1
   7  -7   0 1150.33 394.521   1
  -7   7   1 162.560 320.170   1
   7  -7  -1 882.396 355.362   1
  -7   7  -1 569.127 331.220   1
   7  -7   1 260.492 318.637   1
  -7   7  -2 1001.46 392.837   1
   7  -7   2 1164.49 397.849   1
  -7   7   2 1151.53 407.044   1
   7  -7  -2 207.088 367.939   1
  -7   7  -3-252.933 171.374   1
   7  -7   3 31.6166 198.406   1
  -7   7   3-151.324 188.902   1
   7  -7  -3 250.248 240.630   1
  -7   7   4 147.486 322.612   1
   7  -7  -4 147.486 335.015   1
  -7   7  -4 293.203 333.837   1
   7  -7   4 922.709 356.917   1
  -8   4   0 1406.98 492.297   1
   8  -4   0 1432.57 500.210   1
  -4   8   0 2053.60 511.211   1
   4  -8   0 1675.40 518.409   1
   4  -8   1 493.698 286.893   1
  -8   4   1-175.088 238.319   1
   8  -4  -1 325.378 259.455   1
  -4   8   1-181.214 226.807   1
   4  -8  -1 58.5893 242.126   1
  -8   4  -1 24.4161 231.617   1
   8  -4   1 78.5739 232.339   1
  -4   8  -1-61.7126 245.784   1
   8  -4   2 98.4281 254.630   1
  -4   8  -2 233.629 263.487   1
   4  -8   2 175.209 271.452   1
  -8   4   2 600.014 306.296   1
   8  -4  -2-33.0749 270.914   1
  -4   8   2 158.744 273.311   1
   4  -8  -2 213.157 269.893   1
  -8   4  -2 313.190 273.268   1
  -8   4   3-88.1336 201.028   1
  -8   4  -3-74.6011 189.076   1
   8  -4  -3 29.3776 215.530   1
   8  -4   3 99.4853 203.272   1
  -4   8  -3 30.1185 206.986   1
  -4   8   3 229.643 230.721   1
   4  -8  -3-175.203 213.352   1
   4  -8   3 331.303 217.667   1
  -8   4   4 33.3870 309.282   1
   8  -4  -4 233.721 335.230   1
  -4   8   4 541.143 343.303   1
   4  -8  -4 251.739 331.894   1
  -8   4  -4 362.748 316.189   1
   8  -4   4 288.345 322.384   1
  -4   8  -4 127.156 313.100   1
   4  -8   4 902.275 349.959   1
  -8   3   0 407.371 237.458   1
   8  -3   0 181.983 230.185   1
  -8   5   0 142.175 232.979   1
   8  -5   0 358.563 244.906   1
  -5   8   0 244.496 241.298   1
  -3   8   0 380.697 251.344   1
   5  -8   0 229.489 244.120   1
   3  -8   0 28.4819 220.601   1
   3  -8   1 82.6719 249.655   1
  -8   3   1 114.342 270.397   1
   8  -3  -1 575.791 283.271   1
   8  -5  -1-172.410 253.535   1
  -5   8   1-95.9067 254.456   1
  -3   8   1 55.1761 249.713   1
   5  -8  -1 403.110 278.032   1
   3  -8  -1 137.939 254.243   1
  -8   3  -1 108.110 249.079   1
  -8   5  -1 27.2158 253.440   1
   8  -3   1 231.937 259.172   1
   8  -5   1-58.3921 245.965   1
  -5   8  -1-96.5327 250.755   1
   5  -8   1-32.5054 249.192   1
  -3   8  -1 58.4579 264.427   1
   8  -3   2 109.046 310.715   1
   8  -5   2 465.906 331.232   1
  -5   8  -2 250.120 332.520   1
   5  -8   2 459.602 337.964   1
  -3   8  -2 583.661 344.875   1
  -8   3   2 51.1886 313.989   1
   8  -3  -2-54.4225 311.071   1
   3  -8   2 472.424 336.932   1
  -8   5   2 724.886 357.110   1
   8  -5  -2 434.936 367.982   1
  -5   8   2 974.914 367.470   1
  -3   8   2 896.456 357.674   1
   5  -8  -2 322.435 336.582   1
   3  -8  -2 401.255 331.123   1
  -8   3  -2-23.1300 305.405   1
  -8   5  -2 174.410 323.197   1
  -8   3   3-231.478 252.045   1
   8  -3  -3 56.1014 250.742   1
  -8   5  -3 606.889 290.868   1
  -8   3  -3 243.731 263.315   1
  -8   5   3 193.032 263.065   1
   8  -5   3-55.1763 257.571   1
   8  -5  -3-32.1706 263.062   1
  -5   8  -3-157.800 244.162   1
  -3   8   3 613.023 319.461   1
   5  -8   3-62.9103 248.088   1
   5  -8  -3-74.1355 260.302   1
   3  -8  -3-33.0138 258.479   1
  -3   8  -3 144.095 261.578   1
   3  -8   3 145.748 262.273   1
  -8   3   4 92.0446 361.889   1
   8  -3  -4 31.3339 357.385   1
  -8   5   4-69.5748 349.602   1
   8  -5  -4 66.9131 373.612   1
  -3   8   4 830.397 399.804   1
  -5   8   4 285.647 386.501   1
   3  -8  -4 1324.48 422.368   1
   5  -8  -4 987.099 427.440   1
  -8   5  -4-57.1219 358.926   1
  -8   3  -4 23.5496 355.038   1
   8  -5   4 288.919 375.283   1
  -5   8  -4 99.1190 372.795   1
   5  -8   4-33.4909 358.358   1
   8  -3   4 191.006 354.671   1
  -3   8  -4 62.0052 358.353   1
   3  -8   4-130.723 357.459   1
  -8   6   0 637.689 417.893   1
   8  -6   0 789.517 421.189   1
  -6   8   0 644.218 424.741   1
   6  -8   0 289.898 406.007   1
  -2   8   0 1570.64 440.198   1
   2  -8   0 53.6029 393.429   1
  -2   8  -1 182.340 248.050   1
   2  -8   1 153.164 241.240   1
  -8   6   1-164.215 232.369   1
   8  -6  -1 503.994 279.171   1
  -6   8   1-33.7408 231.203   1
   6  -8  -1-32.7272 243.464   1
  -2   8   1 155.334 247.599   1
   2  -8  -1 102.310 242.713   1
  -8   6  -1 386.419 268.781   1
   8  -6   1-64.4030 235.907   1
  -6   8  -1 33.8286 250.326   1
   6  -8   1 135.314 248.029   1
   8  -6   2-128.152 195.699   1
  -6   8  -2 262.058 234.321   1
   6  -8   2-229.300 188.657   1
  -2   8  -2-26.4150 191.770   1
   2  -8   2 315.915 213.823   1
  -8   6   2 39.4857 234.673   1
   8  -6  -2 108.454 224.792   1
  -6   8   2-35.4886 217.159   1
  -2   8   2 196.117 214.116   1
   2  -8  -2 26.8730 203.594   1
  -8   6  -2-32.0378 200.875   1
  -8   6  -3-90.9240 265.584   1
  -6   8  -3 32.9358 264.941   1
   8  -6   3 454.661 299.717   1
  -8   6   3-147.951 264.589   1
   6  -8   3-131.737 264.939   1
   8  -6  -3 702.762 322.814   1
  -2   8   3 67.6932 278.594   1
  -6   8   3 85.4053 277.205   1
   6  -8  -3-234.575 269.553   1
   2  -8  -3 61.9737 277.045   1
  -2   8  -3 27.8780 269.936   1
   2  -8   3 339.087 293.227   1
  -8   7   0 4145.33 996.094   1
  -7   8   0 6067.79 1039.97   1
   8  -7   0 5569.99 1025.92   1
   7  -8   0 8535.18 1072.86   1
  -8   7   1-102.877 162.547   1
  -7   8   1-35.5179 199.087   1
   8  -7  -1-103.412 169.953   1
   7  -8  -1 213.107 222.997   1
  -8   7  -1 35.2113 207.332   1
  -7   8  -1 36.4954 181.221   1
   7  -8   1 141.986 208.302   1
  -7   8  -2-36.3512 211.109   1
   8  -7   2-35.0082 201.451   1
   7  -8   2 274.179 242.203   1
  -8   7   2-156.678 162.766   1
  -7   8   2 186.810 226.589   1
   8  -7  -2 254.765 214.342   1
   7  -8  -2 35.8346 206.606   1
  -8   7  -2 140.032 210.378   1
   0   0   0    0.00    0.00   0
TITL exp_7626 in P6(3)/mcm
REM P6(3)/mcm (#193 in standard setting)
CELL 0.02510   5.39128    5.39128    6.30229   90.0000  90.0000 120.0000
ZERR    1.00   0.00007    0.00007    0.00009    0.0000   0.0000   0.0000
LATT  1
SYMM -y, x-y, z
SYMM -x+y,-x, z
SYMM -x,-y, z+1/2
SYMM  y,-x+y, z+1/2
SYMM  x-y, x, z+1/2
SYMM  y, x,-z+1/2
SYMM  x-y,-y,-z+1/2
SYMM -x,-x+y,-z+1/2
SYMM -y,-x,-z
SYMM -x+y, y,-z
SYMM  x, x-y,-z
REM SFAC Ag O P
REM ED SFAC according to UCLA
SFAC AG 1.713 70.450 0.907 0.353 2.939 3.325 3.105 14.732 0 0 0.000 0.00 0.00 1.000
SFAC O 0.392 25.675 0.144 0.306 0.511 2.272 0.937 8.270 0 0 0.000 0.00 0.00 1.000
SFAC P 1.567 49.607 0.354 0.394 0.941 3.189 2.622 15.680 0 0 0.000 0.00 0.00 1.000
UNIT 4.00 6.00 2.00
REM  CrysAlisPro recorded range (K): Min=298.0; max=298.0; aver:298.0
TEMP 25
TREF
HKLF 4
END
;
_shelx_hkl_checksum     19866
_shelx_res_file
;
    exp_7626.res created by SHELXL-2014/7
TITL exp_7626_a.res in P6(3)/mcm
REM Old TITL exp_7626 in P6(3)/mcm
REM SHELXT solution in P6(3)/mcm: R1 0.193, Rweak 0.098, Alpha 0.067
REM <I/s> 1.423 for 12 systematic absences, Orientation as input
REM Formula found by SHELXT: P5 Ag2
REM a template structure to be injected to the AutoChem pipeline
REM origin path: C:\XcaliburData\exp_7626\struct\exp_7626.res
REM Ins file created by Rigaku Oxford Diffraction
CELL 0.0251 5.39128 5.39128 6.30229 90 90 120
ZERR 1 0.00007 0.00007 0.00009 0 0 0
LATT 1
SYMM -Y,+X-Y,+Z
SYMM +Y-X,-X,+Z
SYMM -X,-Y,0.5+Z
SYMM +Y,-X+Y,0.5+Z
SYMM -Y+X,+X,0.5+Z
SYMM +Y,+X,0.5-Z
SYMM -Y+X,-Y,0.5-Z
SYMM -X,-X+Y,0.5-Z
SYMM -Y,-X,-Z
SYMM +Y-X,+Y,-Z
SYMM +X,+X-Y,-Z
SFAC  Ag+ 20.403 490.007 1.446 0.567 4.535 6.521 4.481 64.417 0 0 0 0 1.28 =
 107.87
SFAC  O- -23.228 684.687 0.383 0.82 1.281 6.889 -5.699 157.036 0 0 0 0 0.63 =
 15.999
SFAC  P 1.567 49.607 0.354 0.394 0.941 3.189 2.622 15.68 0 0 0 0 1.11 30.974
UNIT 4 6 2
EQIV $1 +X,+Y,0.5-Z
EQIV $2 1-Y,-1+X-Y,0.5-Z
EQIV $3 -Y+X,-Y,0.5-Z
EQIV $4 2-X,1-X+Y,0.5-Z
EQIV $5 1+Y,-1+X,0.5-Z
EQIV $6 2+Y-X,1-X,0.5-Z
L.S. 15
PLAN  5
TEMP 25
CONF
FREE O1 O1_$1
FREE O1 O1_$2
FREE O1 O1_$3
FREE O1 O1_$4
FREE O1 O1_$5
FREE O1 O1_$6
LIST 4
MORE -1
fmap 2 53
acta
SHEL 99 0.8
REM <olex2.extras>
REM <Generic
REM  <ED wR2_mean="31"
REM   <refinement beam_n="20" method="Kinematic" n_obs_after_filter="725"
REM  top_up_d="0.9"
REM    <nb float="true">
REM   >
REM   <thickness "242.923" grad="true" independent="true">
REM   <grouping span="3">
REM   <plotting limX="auto">
REM   <scales 1="0.9503" 10="1.1500" 11="1.1341" 12="1.2817" 13="1.2903"
REM  14="1.3443" 15="1.3802" 16="1.0300" 17="1.4333" 18="1.0263" 19="1.1250"
REM  2="1.0527" 20="1.4997" 21="0.9208" 22="1.6140" 23="1.5320" 24="1.0968"
REM  25="1.0532" 26="1.1567" 27="1.2141" 28="1.2333" 29="1.0870" 3="0.8566"
REM  30="1.1541" 31="1.1326" 32="0.7291" 33="0.9660" 34="0.8569" 35="0.6744"
REM  36="0.8644" 37="0.7185" 38="0.6741" 39="0.6839" 4="0.9086" 5="0.8460"
REM  6="0.8864" 7="1.1702" 8="1.0325" 9="1.0737">
REM  >
REM >
REM <HklSrc "%.\\exp_7626.hkl">
REM </olex2.extras>
WGHT    0.160000    0.050000
EXTI35470.347656
FVAR      30.24989
AG1   1    0.666667    0.333333    0.000000    10.16667    0.03864    0.03864 =
         0.05745    0.00000    0.00000    0.01932
P1    3    0.000000    0.000000    0.171457    10.08333    0.02040    0.02040 =
         0.05397    0.00000    0.00000    0.01020
O1    2    0.276141    0.000000    0.250000    10.25000    0.01236    0.02434 =
         0.08725    0.00000    0.00000    0.01217
HKLF 4
REM  exp_7626_a.res in P6(3)/mcm
REM R1 =  0.1160 for      60 Fo > 4sig(Fo)  and  0.1193 for all      64 data
REM     11 parameters refined using      0 restraints
END
WGHT      0.1887      0.4013
REM Highest difference peak  0.329,  deepest hole -0.289,  1-sigma level  0.082
Q1    1   0.6667  0.3333  0.2500  10.16667  0.05    0.33
Q2    1   0.2711  0.0000  0.0166  10.50000  0.05    0.15
Q3    1   0.7482  0.4963  0.0000  10.50000  0.05    0.14
Q4    1   0.2610 -0.1043  0.2500  10.50000  0.05    0.13
Q5    1   0.3709  0.0000  0.1603  10.50000  0.05    0.09
;
_shelx_res_checksum     8099
data_exp_7626_dynam
_audit_creation_method
;
Olex2 1.5
(compiled 2025.07.13 svn.rb7424aed for OlexSys, GUI svn.r7314)
;
_chemical_formula_moiety     'Ag4 O6 P2'
_chemical_formula_sum     'Ag4 O6 P2'
_chemical_formula_weight     589.417
_space_group_crystal_system     hexagonal
_space_group_name_H-M_alt     'P 63/m c m'
_space_group_name_Hall     '-P 6c 2'
loop_
    _space_group_symop_id
    _space_group_symop_operation_xyz
    1 x,y,z
    2 x-y,x,z+1/2
    3 y,-x+y,z+1/2
    4 -y,x-y,z
    5 -x+y,-x,z
    6 x-y,-y,-z+1/2
    7 -x,-x+y,-z+1/2
    8 -x,-y,z+1/2
    9 y,x,-z+1/2
    10 -y,-x,-z
    11 -x+y,y,-z
    12 x,x-y,-z
    13 -x,-y,-z
    14 -x+y,-x,-z-1/2
    15 -y,x-y,-z-1/2
    16 y,-x+y,-z
    17 x-y,x,-z
    18 -x+y,y,z-1/2
    19 x,x-y,z-1/2
    20 x,y,-z-1/2
    21 -y,-x,z-1/2
    22 y,x,z
    23 x-y,-y,z
    24 -x,-x+y,z
_cell_length_a     5.39128(7)
_cell_length_b     5.39128(7)
_cell_length_c     6.30229(9)
_cell_angle_alpha     90
_cell_angle_beta     90
_cell_angle_gamma     120
_cell_volume     158.640(4)
_cell_formula_units_Z     1
_cell_measurement_temperature     298.15
_exptl_crystal_density_diffrn     6.170
_exptl_crystal_F_000     298.006
_exptl_absorpt_coefficient_mu     0.051
_diffrn_ambient_temperature     298.15
_diffrn_radiation_type     synchrotron
_diffrn_radiation_wavelength     0.02510
loop_
    _diffrn_refln_index_h
    _diffrn_refln_index_k
    _diffrn_refln_index_l
    0 1 0
    -1 0 0
    1 0 0
    0 -1 0
    -1 1 0
    1 -1 0
    1 -1 -1
    -1 1 -1
    0 -1 -1
    -1 1 1
    0 -1 1
    0 1 1
    0 1 -1
    1 -1 1
    -1 1 2
    1 -1 -2
    -1 -1 0
    1 1 0
    -1 2 0
    1 -2 0
    2 -1 0
    -2 1 0
    -1 2 -1
    -2 1 -1
    2 -1 -1
    1 -2 -1
    -1 2 1
    2 -1 1
    1 -2 1
    -2 1 1
    -1 2 2
    -2 1 -2
    1 -2 2
    -2 1 2
    2 -1 -2
    2 -1 2
    -1 2 -2
    1 -2 -2
    -1 2 3
    -1 2 -3
    2 -1 -3
    -2 1 3
    1 -2 -3
    1 -2 -4
    -1 2 4
    -2 0 0
    2 0 0
    0 -2 0
    0 2 0
    -2 2 0
    2 -2 0
    2 0 1
    -2 0 1
    0 -2 1
    -2 2 1
    -2 0 -1
    -2 2 -1
    2 0 -1
    0 -2 -1
    2 -2 -1
    0 2 -1
    2 -2 1
    0 2 1
    0 2 2
    0 -2 2
    -2 2 -2
    0 -2 -2
    2 -2 -2
    2 -2 2
    -2 2 2
    0 2 -2
    -2 2 -3
    2 -2 3
    0 -2 -3
    2 -2 -3
    -2 2 3
    0 2 3
    2 -2 -4
    -2 2 4
    2 -2 -5
    -2 2 5
    -1 3 0
    -1 -2 0
    2 -3 0
    3 -2 0
    -2 3 0
    1 -3 0
    -3 2 0
    -3 1 0
    1 2 0
    3 -1 0
    2 -3 1
    3 -1 -1
    -1 3 -1
    1 -3 1
    -2 3 -1
    -3 1 -1
    -3 2 -1
    3 -2 -1
    -3 1 1
    -1 3 1
    1 -3 -1
    3 -2 1
    1 2 1
    2 -3 -1
    -2 3 1
    3 -1 1
    -1 -2 1
    -3 2 1
    -1 -2 -1
    1 2 -1
    1 -3 2
    -1 -2 -2
    -1 3 2
    2 -3 2
    3 -1 -2
    -3 1 2
    -3 1 -2
    -2 3 2
    -3 2 -2
    1 2 2
    3 -1 2
    -2 3 -2
    2 -3 -2
    -1 3 -2
    1 -3 -2
    3 -2 2
    -3 2 2
    3 -2 -2
    -3 2 3
    -2 3 -3
    3 -1 3
    3 -1 -3
    -1 3 3
    -2 3 3
    2 -3 3
    -3 1 -3
    1 -3 3
    3 -2 3
    -3 2 -3
    3 -2 -3
    2 -3 -3
    -3 1 3
    1 -3 -3
    -1 3 -3
    2 -3 -4
    -2 3 -4
    -3 2 -4
    -3 2 4
    -1 3 4
    3 -2 4
    3 -1 -4
    2 -3 4
    -2 3 4
    3 -2 -4
    -1 3 -4
    1 -3 -4
    -3 1 4
    3 -2 -5
    -1 3 5
    1 -3 -5
    -3 2 5
    2 -3 -5
    -2 3 5
    -2 3 -5
    -2 3 6
    2 -3 -6
    1 -3 -6
    3 -2 -6
    2 -3 -7
    0 -3 0
    3 0 0
    3 -3 0
    0 3 0
    -3 0 0
    -3 3 0
    -3 3 1
    -3 0 1
    0 -3 -1
    0 3 -1
    3 0 -1
    0 3 1
    0 -3 1
    -3 3 -1
    3 -3 -1
    -3 0 -1
    3 0 1
    -3 0 -2
    0 -3 2
    -3 3 2
    0 3 -2
    0 -3 -2
    3 -3 -2
    3 -3 2
    3 0 -2
    -3 3 -2
    0 3 2
    -3 0 2
    3 0 2
    0 -3 3
    0 3 3
    0 -3 -3
    3 -3 3
    -3 3 3
    3 -3 -3
    0 3 -3
    -3 3 -3
    0 3 4
    -3 3 -4
    3 -3 -4
    0 -3 -4
    -3 3 4
    3 -3 4
    0 3 5
    -3 3 5
    3 -3 5
    0 -3 -5
    3 -3 -5
    -3 3 -5
    -3 3 -6
    3 -3 -6
    -3 3 6
    -3 3 7
    3 -3 -7
    3 -3 -8
    2 -4 0
    4 -2 0
    -2 -2 0
    -4 2 0
    2 2 0
    -2 4 0
    4 -2 1
    2 2 1
    -2 4 -1
    2 -4 -1
    -2 4 1
    -4 2 -1
    2 -4 1
    4 -2 -1
    -4 2 1
    -2 -2 -1
    2 -4 -2
    -4 2 -2
    4 -2 -2
    -2 4 -2
    4 -2 2
    -2 4 2
    -4 2 2
    2 -4 2
    2 -4 -3
    4 -2 -3
    -2 4 -3
    4 -2 3
    -4 2 -3
    -4 2 3
    -2 4 3
    2 -4 3
    -2 4 -4
    2 -4 -4
    4 -2 -4
    2 -4 4
    4 -2 4
    -2 4 4
    -4 2 4
    -4 2 -4
    2 -4 5
    -2 4 5
    -4 2 5
    -4 2 -5
    4 -2 -5
    2 -4 -5
    4 -2 5
    -2 4 -5
    -4 2 6
    -2 4 -6
    -2 4 6
    2 -4 -6
    4 -2 -6
    2 -4 -7
    4 -2 -7
    -2 4 7
    2 -4 -8
    2 -4 -9
    -3 4 0
    -4 3 0
    -1 4 0
    1 3 0
    -4 1 0
    1 -4 0
    4 -3 0
    4 -1 0
    3 -4 0
    3 1 0
    -1 -3 0
    -3 -1 0
    4 -3 1
    -3 4 -1
    1 3 -1
    3 -4 1
    -4 3 1
    -4 1 -1
    3 -4 -1
    -1 -3 1
    -1 4 -1
    -4 1 1
    -3 4 1
    -3 -1 -1
    1 3 1
    -1 -3 -1
    4 -3 -1
    1 -4 -1
    1 -4 1
    4 -1 -1
    -1 4 1
    4 -1 1
    3 1 1
    -4 3 -1
    3 -4 2
    1 -4 -2
    1 3 2
    -4 3 2
    -1 4 2
    -4 3 -2
    3 -4 -2
    -1 4 -2
    -4 1 -2
    -1 -3 -2
    -3 4 -2
    4 -1 2
    1 3 -2
    1 -4 2
    -3 4 2
    4 -1 -2
    4 -3 2
    4 -3 -2
    -1 -3 2
    -4 1 2
    4 -3 3
    4 -3 -3
    3 -4 -3
    1 -4 3
    1 -4 -3
    -1 -3 -3
    -4 1 -3
    -1 4 -3
    -1 4 3
    4 -1 3
    1 3 3
    -4 3 -3
    3 -4 3
    -4 1 3
    -3 4 3
    4 -1 -3
    -3 4 -3
    -4 3 3
    4 -3 4
    1 3 4
    -3 4 4
    4 -3 -4
    3 -4 4
    1 -4 4
    4 -1 -4
    -4 3 -4
    1 -4 -4
    4 -1 4
    -4 3 4
    -1 4 -4
    -4 1 4
    -1 4 4
    -1 -3 -4
    -3 4 -4
    3 -4 -4
    -4 1 -4
    -1 4 -5
    -3 4 -5
    -3 4 5
    4 -3 5
    4 -3 -5
    -4 3 -5
    -4 3 5
    3 -4 5
    -1 4 5
    3 -4 -5
    1 -4 -5
    4 -1 -5
    -1 4 6
    -4 3 6
    -3 4 6
    4 -3 6
    3 -4 6
    4 -3 -6
    -3 4 -6
    -4 3 -6
    3 -4 -6
    1 -4 -6
    -3 4 -7
    -1 4 7
    -4 3 7
    -3 4 7
    1 -4 -7
    4 -3 -7
    3 -4 -7
    1 -4 -8
    -4 3 8
    4 -3 -8
    -3 4 8
    3 -4 -8
    4 -3 -9
    3 -4 -9
    -3 4 9
    4 0 0
    -4 0 0
    -4 4 0
    4 -4 0
    0 4 0
    0 -4 0
    4 -4 1
    -4 4 -1
    4 0 1
    0 4 -1
    -4 4 1
    0 -4 1
    4 -4 -1
    0 -4 -1
    4 0 -1
    -4 0 -1
    0 4 1
    -4 0 1
    4 -4 -2
    -4 0 2
    4 0 2
    -4 4 -2
    0 -4 2
    4 0 -2
    0 4 2
    0 -4 -2
    -4 0 -2
    0 4 -2
    4 -4 2
    -4 4 2
    0 -4 -3
    0 4 -3
    4 -4 -3
    4 -4 3
    -4 0 -3
    4 0 3
    0 4 3
    0 -4 3
    4 0 -3
    -4 4 3
    -4 4 -3
    -4 0 3
    -4 4 -4
    0 4 -4
    4 -4 4
    0 4 4
    -4 4 4
    4 -4 -4
    0 -4 -4
    0 -4 4
    0 4 5
    -4 4 5
    -4 4 -5
    0 -4 -5
    4 -4 -5
    4 -4 5
    -4 4 6
    0 -4 -6
    -4 4 -6
    0 4 6
    4 -4 -6
    4 -4 6
    4 -4 7
    0 -4 -7
    -4 4 7
    -4 4 -7
    4 -4 -7
    -4 4 -8
    4 -4 -8
    -4 4 8
    -4 4 9
    4 -4 -9
    -5 2 0
    5 -3 0
    -3 5 0
    3 -5 0
    -2 5 0
    2 3 0
    -2 -3 0
    -5 3 0
    2 -5 0
    5 -2 0
    5 -3 -1
    2 3 -1
    3 -5 1
    -2 5 -1
    2 -5 1
    -5 2 -1
    -5 2 1
    -3 -2 -1
    5 -2 -1
    -2 -3 -1
    -5 3 -1
    -2 5 1
    -2 -3 1
    5 -2 1
    2 -5 -1
    3 -5 -1
    -3 5 1
    -5 3 1
    2 3 1
    5 -3 1
    -3 5 -1
    -5 3 2
    -3 5 -2
    -5 2 2
    5 -3 -2
    3 -5 -2
    2 -5 2
    -5 2 -2
    5 -2 -2
    -2 5 -2
    -3 5 2
    2 3 2
    3 -5 2
    2 -5 -2
    5 -3 2
    5 -2 2
    -2 -3 -2
    -5 3 -2
    -2 5 2
    5 -2 -3
    2 -5 3
    -5 3 3
    5 -3 -3
    -2 5 3
    -3 5 3
    2 -5 -3
    3 -5 -3
    -5 3 -3
    2 3 3
    -5 2 3
    5 -3 3
    -2 -3 -3
    -3 5 -3
    -5 2 -3
    3 -5 3
    5 -2 3
    -2 5 -3
    -2 5 -4
    -3 5 4
    5 -3 4
    3 -5 -4
    -5 3 4
    2 -5 -4
    5 -3 -4
    -5 2 -4
    2 -5 4
    -5 3 -4
    -3 5 -4
    3 -5 4
    5 -2 4
    5 -2 -4
    -2 5 4
    -5 2 4
    5 -3 5
    3 -5 -5
    -3 5 -5
    -2 5 -5
    -5 2 -5
    -5 2 5
    5 -3 -5
    2 -5 5
    -5 3 -5
    5 -2 -5
    5 -2 5
    3 -5 5
    -5 3 5
    2 -5 -5
    -2 5 5
    -3 5 5
    3 -5 6
    5 -2 6
    5 -3 -6
    -2 5 -6
    -5 3 6
    -5 2 6
    -3 5 -6
    -5 3 -6
    -5 2 -6
    5 -2 -6
    -2 5 6
    -3 5 6
    2 -5 -6
    2 -5 6
    3 -5 -6
    5 -3 6
    5 -2 -7
    -2 5 -7
    3 -5 7
    -5 3 7
    5 -3 7
    -3 5 -7
    5 -3 -7
    -2 5 7
    -5 2 7
    -5 3 -7
    3 -5 -7
    -3 5 7
    2 -5 -7
    -3 5 -8
    5 -3 -8
    5 -2 -8
    -5 3 8
    -2 5 8
    -3 5 8
    2 -5 -8
    3 -5 -8
    4 -5 0
    -5 1 0
    -5 4 0
    5 -1 0
    -1 5 0
    1 4 0
    1 -5 0
    4 1 0
    -4 -1 0
    -4 5 0
    -1 -4 0
    5 -4 0
    4 -5 1
    -5 1 1
    5 -1 -1
    -1 5 -1
    1 -5 1
    -5 4 1
    5 -4 -1
    1 4 1
    -4 5 1
    -1 -4 1
    4 -5 -1
    -1 5 1
    -1 -4 -1
    1 -5 -1
    -4 -1 1
    1 4 -1
    4 1 -1
    -4 -1 -1
    -5 1 -1
    -5 4 -1
    4 1 1
    5 -4 1
    -4 5 -1
    5 -1 1
    -5 1 -2
    1 4 2
    1 4 -2
    -5 1 2
    -1 -4 -2
    5 -4 -2
    1 -5 -2
    4 -5 -2
    -4 5 2
    -5 4 -2
    -4 5 -2
    4 -5 2
    5 -1 2
    -1 5 2
    -1 5 -2
    1 -5 2
    -4 -1 -2
    4 1 2
    -5 4 2
    5 -1 -2
    5 -4 2
    -1 -4 2
    -1 -4 -3
    -5 4 -3
    5 -1 3
    -5 4 3
    -1 5 3
    5 -1 -3
    5 -4 -3
    -1 5 -3
    1 -5 -3
    -4 5 3
    4 -5 -3
    1 4 -3
    -1 -4 3
    1 -5 3
    -4 5 -3
    5 -4 3
    4 -5 3
    -5 1 3
    1 4 3
    -5 1 -3
    -5 4 4
    4 -5 4
    -4 5 4
    5 -4 4
    -5 1 -4
    5 -1 4
    -1 5 4
    5 -4 -4
    -1 -4 -4
    1 -5 -4
    -5 4 -4
    -1 5 -4
    1 -5 4
    4 -5 -4
    -5 1 4
    5 -1 -4
    1 4 4
    -4 5 -4
    4 -5 -5
    -5 1 -5
    1 -5 5
    -5 4 -5
    -4 5 -5
    5 -1 5
    5 -4 5
    4 -5 5
    -5 1 5
    1 4 5
    5 -1 -5
    -1 -4 -5
    -1 5 -5
    -1 5 5
    1 -5 -5
    -5 4 5
    5 -4 -5
    4 -5 6
    5 -4 6
    5 -1 -6
    -1 5 -6
    -1 -4 -6
    -1 5 6
    1 -5 -6
    -5 4 6
    5 -4 -6
    -4 5 6
    4 -5 -6
    -4 5 -6
    -5 4 -6
    4 -5 7
    5 -4 7
    -4 5 -7
    -5 4 -7
    -4 5 7
    -1 5 7
    1 -5 -7
    -5 4 7
    5 -4 -7
    4 -5 -7
    4 -5 8
    -1 5 8
    -4 5 -8
    1 -5 -8
    -5 4 8
    5 -4 -8
    -4 5 8
    5 -4 8
    4 -5 -8
    -5 4 -8
    -5 0 0
    5 0 0
    -5 5 0
    0 5 0
    0 -5 0
    5 -5 0
    -5 0 1
    5 0 -1
    0 5 -1
    0 -5 1
    -5 5 1
    5 -5 -1
    0 5 1
    0 -5 -1
    -5 0 -1
    5 0 1
    -5 5 -1
    5 -5 1
    0 -5 2
    0 5 2
    -5 5 2
    5 -5 -2
    0 -5 -2
    0 5 -2
    -5 5 -2
    -5 0 -2
    5 0 2
    5 -5 2
    -5 0 2
    5 0 -2
    0 5 3
    0 -5 -3
    5 0 3
    -5 5 3
    5 -5 -3
    -5 0 -3
    -5 5 -3
    0 5 -3
    5 -5 3
    -5 0 3
    5 0 -3
    0 -5 3
    0 -5 -4
    -5 5 4
    5 -5 -4
    0 5 -4
    5 0 -4
    -5 5 -4
    -5 0 -4
    0 -5 4
    5 -5 4
    5 0 4
    0 5 4
    0 5 -5
    -5 5 5
    5 -5 -5
    -5 5 -5
    5 -5 5
    0 -5 5
    0 5 5
    0 -5 -5
    -5 5 -6
    0 5 6
    0 -5 -6
    5 -5 6
    -5 5 6
    5 -5 -6
    -5 5 -7
    0 5 7
    0 -5 -7
    -5 5 7
    5 -5 -7
    5 -5 7
    5 -5 8
    0 5 8
    0 -5 -8
    -5 5 -8
    -5 5 8
    5 -5 -8
    -6 3 0
    6 -3 0
    -3 6 0
    3 -6 0
    -3 -3 0
    -3 6 -1
    3 -6 1
    -6 3 1
    6 -3 -1
    -3 6 1
    3 -6 -1
    -6 3 -1
    6 -3 1
    3 -6 -2
    6 -3 -2
    -6 3 2
    -3 6 2
    6 -3 2
    -3 6 -2
    3 -6 2
    -6 3 -2
    -6 3 3
    6 -3 -3
    -3 6 3
    3 -6 -3
    -6 3 -3
    6 -3 3
    -3 6 -3
    3 -6 3
    6 -3 4
    6 -3 -4
    3 -6 4
    -3 6 4
    3 -6 -4
    -6 3 -4
    -3 6 -4
    -6 3 4
    -3 6 5
    3 -6 -5
    -3 6 -5
    -6 3 -5
    6 -3 5
    3 -6 5
    -6 3 5
    6 -3 -5
    3 -6 -6
    3 -6 6
    6 -3 6
    -6 3 6
    6 -3 -6
    -3 6 -6
    -6 3 -6
    -3 6 6
    3 -6 7
    -3 6 -7
    -6 3 -7
    -6 3 7
    6 -3 -7
    -3 6 7
    3 -6 -7
    2 4 0
    -2 -4 0
    -6 2 0
    6 -2 0
    -6 4 0
    6 -4 0
    -4 6 0
    4 -6 0
    -2 6 0
    2 -6 0
    4 -6 1
    2 4 -1
    -2 6 -1
    2 -6 1
    -6 2 1
    6 -2 -1
    -2 -4 1
    6 -4 -1
    -6 4 1
    -4 6 1
    -2 6 1
    4 -6 -1
    -2 -4 -1
    2 -6 -1
    -6 2 -1
    -6 4 -1
    6 -2 1
    6 -4 1
    -4 6 -1
    -6 4 -2
    -6 2 2
    -6 2 -2
    6 -2 -2
    6 -4 2
    6 -2 2
    -4 6 -2
    4 -6 2
    -6 4 2
    6 -4 -2
    -2 6 -2
    -4 6 2
    -2 6 2
    4 -6 -2
    2 -6 2
    2 4 -2
    -2 -4 2
    2 -6 -2
    -6 2 3
    6 -2 -3
    -6 4 3
    6 -4 -3
    -2 6 3
    -4 6 3
    2 -6 -3
    4 -6 -3
    -4 6 -3
    -6 4 -3
    -6 2 -3
    6 -4 3
    4 -6 3
    6 -2 3
    -2 6 -3
    2 -6 3
    -6 2 -4
    -6 4 4
    6 -4 -4
    -2 6 4
    -4 6 4
    2 -6 -4
    -2 6 -4
    4 -6 -4
    2 -6 4
    6 -2 4
    -6 4 -4
    -4 6 -4
    6 -4 4
    -6 2 4
    4 -6 4
    6 -2 -4
    6 -2 5
    6 -4 -5
    -2 6 5
    2 -6 -5
    -4 6 5
    -6 4 -5
    4 -6 -5
    -4 6 -5
    6 -4 5
    4 -6 5
    -6 2 -5
    -2 6 -5
    -6 2 5
    6 -2 -5
    2 -6 5
    -6 4 5
    4 -6 -6
    6 -2 6
    -2 6 -6
    -6 2 -6
    -6 4 -6
    -4 6 -6
    2 -6 6
    -6 2 6
    6 -2 -6
    6 -4 6
    4 -6 6
    -6 4 6
    6 -4 -6
    -2 6 6
    2 -6 -6
    -4 6 -7
    -6 4 -7
    -2 6 -7
    2 -6 7
    4 -6 7
    6 -4 7
    6 -2 7
    -6 2 7
    6 -2 -7
    -6 4 7
    -2 6 7
    6 -4 -7
    2 -6 -7
    -4 6 7
    4 -6 -7
    -1 -5 0
    -6 1 0
    6 -1 0
    -6 5 0
    6 -5 0
    -5 6 0
    5 -6 0
    -1 6 0
    1 -6 0
    1 5 0
    -1 6 -1
    -6 1 1
    6 -1 -1
    1 -6 1
    1 5 -1
    -6 5 1
    6 -5 -1
    -5 6 1
    1 5 1
    5 -6 -1
    -1 -5 1
    -1 6 1
    1 -6 -1
    -1 -5 -1
    -6 1 -1
    6 -1 1
    -6 5 -1
    6 -5 1
    -5 6 -1
    5 -6 1
    -6 1 2
    6 -1 -2
    -6 5 -2
    -6 1 -2
    -5 6 -2
    6 -5 2
    5 -6 2
    6 -1 2
    -6 5 2
    6 -5 -2
    -1 6 2
    -5 6 2
    5 -6 -2
    1 -6 -2
    -1 6 -2
    1 5 -2
    -1 -5 2
    1 -6 2
    5 1 -2
    1 5 -3
    1 -6 3
    -6 5 3
    -1 6 3
    6 -5 -3
    -1 -5 3
    5 -6 -3
    -6 5 -3
    -5 6 -3
    -5 6 3
    1 -6 -3
    6 -5 3
    5 -6 3
    -6 1 -3
    6 -1 3
    -6 1 3
    -1 6 -3
    6 -1 -3
    -1 6 4
    -6 5 4
    1 -6 -4
    6 -5 -4
    -5 6 4
    5 -6 -4
    -6 1 -4
    1 5 -4
    -1 6 -4
    6 -1 4
    -6 5 -4
    -5 6 -4
    1 -6 4
    6 -5 4
    5 -6 4
    -6 1 4
    -1 -5 4
    6 -1 -4
    -1 6 5
    1 -6 -5
    -6 5 5
    -1 6 -5
    6 -5 5
    6 -5 -5
    -5 6 5
    5 -6 5
    -6 1 -5
    5 -6 -5
    1 -6 5
    -6 1 5
    6 -1 5
    6 -1 -5
    -6 5 -5
    -5 6 -5
    6 -5 -6
    -5 6 6
    5 -6 -6
    -6 5 -6
    -5 6 -6
    -6 1 -6
    6 -5 6
    5 -6 6
    -6 1 6
    1 -6 6
    6 -1 -6
    -1 6 6
    -1 6 -6
    1 -6 -6
    -6 5 6
    5 -6 7
    6 -5 7
    -1 6 -7
    6 -1 -7
    -6 5 -7
    -5 6 -7
    -1 6 7
    1 -6 -7
    -6 5 7
    6 -5 -7
    -5 6 7
    5 -6 -7
    -6 6 0
    6 -6 0
    0 6 0
    0 -6 0
    0 6 -1
    0 -6 1
    -6 6 1
    6 -6 -1
    0 6 1
    0 -6 -1
    -6 6 -1
    6 -6 1
    -6 6 -2
    6 -6 2
    0 6 2
    -6 6 2
    6 -6 -2
    0 -6 -2
    0 6 -2
    0 -6 2
    -6 0 2
    0 6 -3
    -6 6 3
    -6 6 -3
    6 -6 -3
    6 -6 3
    0 -6 3
    -6 0 3
    6 0 -3
    0 -6 4
    -6 6 4
    6 -6 -4
    -6 6 -4
    6 -6 4
    -6 0 4
    6 0 -4
    0 6 -4
    -6 6 5
    0 -6 5
    0 6 -5
    6 0 -5
    -6 6 -5
    6 -6 5
    -6 6 6
    6 -6 -6
    -6 6 -6
    6 -6 6
    0 -6 6
    0 6 -6
    -7 4 0
    7 -3 0
    7 -4 0
    -4 7 0
    -3 7 0
    4 -7 0
    3 -7 0
    -7 3 0
    -3 7 -1
    4 -7 1
    3 -7 1
    -7 3 1
    7 -3 -1
    -7 4 1
    7 -4 -1
    -4 7 1
    -3 7 1
    4 -7 -1
    3 -7 -1
    -7 3 -1
    -7 4 -1
    7 -3 1
    7 -4 1
    -4 7 -1
    -7 3 -2
    -7 4 -2
    7 -4 2
    -4 7 -2
    -7 3 2
    -3 7 -2
    4 -7 2
    7 -3 -2
    -7 4 2
    3 -7 2
    7 -4 -2
    3 -7 -2
    -4 7 2
    -3 7 2
    7 -3 2
    4 -7 -2
    -7 3 3
    7 -3 -3
    -7 4 3
    7 -4 -3
    -7 4 -3
    -3 7 3
    -7 3 -3
    -4 7 3
    3 -7 -3
    4 -7 -3
    7 -4 3
    7 -3 3
    -4 7 -3
    4 -7 3
    -3 7 -3
    3 -7 3
    -7 3 4
    7 -3 -4
    -7 4 4
    7 -4 -4
    -3 7 4
    -4 7 4
    3 -7 -4
    4 -7 -4
    -7 4 -4
    -7 3 -4
    7 -4 4
    -4 7 -4
    7 -3 4
    4 -7 4
    -3 7 -4
    3 -7 4
    -4 7 -5
    7 -4 -5
    -7 3 -5
    7 -4 5
    -3 7 5
    -4 7 5
    4 -7 5
    3 -7 -5
    4 -7 -5
    -3 7 -5
    3 -7 5
    -7 4 -5
    -7 3 5
    7 -3 -5
    -7 4 5
    -3 7 6
    -4 7 6
    3 -7 -6
    4 -7 -6
    -7 4 -6
    -4 7 -6
    -7 3 -6
    7 -4 6
    4 -7 6
    -3 7 -6
    7 -3 6
    -7 3 6
    7 -3 -6
    3 -7 6
    -7 4 6
    7 -4 -6
    -7 2 0
    7 -2 0
    -7 5 0
    7 -5 0
    -5 7 0
    5 -7 0
    -2 7 0
    2 -7 0
    -2 7 -1
    2 -7 1
    -7 2 1
    7 -2 -1
    -7 5 1
    7 -5 -1
    -5 7 1
    5 -7 -1
    -2 7 1
    2 -7 -1
    -7 2 -1
    7 -2 1
    -7 5 -1
    7 -5 1
    -5 7 -1
    5 -7 1
    -7 2 -2
    -7 5 -2
    7 -5 2
    7 -2 2
    -5 7 -2
    -7 2 2
    7 -2 -2
    5 -7 2
    -2 7 -2
    -7 5 2
    7 -5 -2
    2 -7 2
    -5 7 2
    -2 7 2
    5 -7 -2
    2 -7 -2
    -7 2 3
    7 -2 -3
    -7 5 3
    -7 5 -3
    7 -5 -3
    -2 7 3
    -5 7 3
    7 -5 3
    -5 7 -3
    -7 2 -3
    2 -7 -3
    5 -7 -3
    5 -7 3
    7 -2 3
    -2 7 -3
    2 -7 3
    2 -7 4
    -7 5 4
    7 -5 -4
    -2 7 4
    -5 7 4
    2 -7 -4
    5 -7 -4
    -7 5 -4
    -5 7 -4
    7 -5 4
    5 -7 4
    -7 2 -4
    -7 2 4
    7 -2 4
    7 -2 -4
    -2 7 -4
    5 -7 5
    -7 5 5
    -2 7 5
    7 -5 -5
    -5 7 5
    5 -7 -5
    -7 2 -5
    -2 7 -5
    7 -2 5
    2 -7 5
    -7 5 -5
    -7 2 5
    -5 7 -5
    7 -2 -5
    7 -5 5
    -2 7 6
    7 -5 -6
    2 -7 -6
    -5 7 6
    -7 5 -6
    5 -7 -6
    -5 7 -6
    2 -7 6
    7 -2 6
    7 -5 6
    5 -7 6
    -7 2 6
    7 -2 -6
    -7 2 -6
    -2 7 -6
    -7 5 6
    -7 6 0
    -6 7 0
    7 -6 0
    6 -7 0
    -1 7 0
    1 -7 0
    -1 7 -1
    1 -7 1
    -7 6 1
    7 -6 -1
    -6 7 1
    6 -7 -1
    -1 7 1
    1 -7 -1
    -7 6 -1
    -6 7 -1
    7 -6 1
    6 -7 1
    -7 6 -2
    -6 7 -2
    7 -6 2
    6 -7 2
    -7 6 2
    -1 7 -2
    7 -6 -2
    -6 7 2
    -1 7 2
    6 -7 -2
    1 -7 -2
    1 -7 2
    -7 6 -3
    -7 6 3
    -1 7 3
    7 -6 3
    7 -6 -3
    -6 7 3
    1 -7 -3
    6 -7 3
    6 -7 -3
    -1 7 -3
    1 -7 3
    -7 1 3
    -1 7 -4
    -7 6 4
    7 -6 -4
    -6 7 4
    6 -7 -4
    1 -7 4
    -7 6 -4
    -6 7 -4
    7 -6 4
    6 -7 4
    -7 1 4
    7 -1 -4
    -7 6 5
    7 -6 -5
    -6 7 5
    6 -7 -5
    -1 7 -5
    -7 6 -5
    -6 7 -5
    -7 1 5
    7 -1 -5
    7 -6 5
    6 -7 5
    1 -7 5
    -7 7 0
    7 -7 0
    -7 7 1
    7 -7 -1
    -7 7 -1
    7 -7 1
    -7 7 -2
    7 -7 2
    -7 7 2
    7 -7 -2
    -7 7 -3
    7 -7 3
    -7 7 3
    7 -7 -3
    -7 7 4
    7 -7 -4
    -7 7 -4
    7 -7 4
    -8 4 0
    8 -4 0
    -4 8 0
    4 -8 0
    4 -8 1
    -8 4 1
    8 -4 -1
    -4 8 1
    4 -8 -1
    -8 4 -1
    8 -4 1
    -4 8 -1
    8 -4 2
    -4 8 -2
    4 -8 2
    -8 4 2
    8 -4 -2
    -4 8 2
    4 -8 -2
    -8 4 -2
    -8 4 3
    -8 4 -3
    8 -4 -3
    8 -4 3
    -4 8 -3
    -4 8 3
    4 -8 -3
    4 -8 3
    -8 4 4
    8 -4 -4
    -4 8 4
    4 -8 -4
    -8 4 -4
    8 -4 4
    -4 8 -4
    4 -8 4
    -8 3 0
    8 -3 0
    -8 5 0
    8 -5 0
    -5 8 0
    -3 8 0
    5 -8 0
    3 -8 0
    3 -8 1
    -8 3 1
    8 -3 -1
    8 -5 -1
    -5 8 1
    -3 8 1
    5 -8 -1
    3 -8 -1
    -8 3 -1
    -8 5 -1
    8 -3 1
    8 -5 1
    -5 8 -1
    5 -8 1
    -3 8 -1
    8 -3 2
    8 -5 2
    -5 8 -2
    5 -8 2
    -3 8 -2
    -8 3 2
    8 -3 -2
    3 -8 2
    -8 5 2
    8 -5 -2
    -5 8 2
    -3 8 2
    5 -8 -2
    3 -8 -2
    -8 3 -2
    -8 5 -2
    -8 3 3
    8 -3 -3
    -8 5 -3
    -8 3 -3
    -8 5 3
    8 -5 3
    8 -5 -3
    -5 8 -3
    -3 8 3
    5 -8 3
    5 -8 -3
    3 -8 -3
    -3 8 -3
    3 -8 3
    -8 3 4
    8 -3 -4
    -8 5 4
    8 -5 -4
    -3 8 4
    -5 8 4
    3 -8 -4
    5 -8 -4
    -8 5 -4
    -8 3 -4
    8 -5 4
    -5 8 -4
    5 -8 4
    8 -3 4
    -3 8 -4
    3 -8 4
    -8 6 0
    8 -6 0
    -6 8 0
    6 -8 0
    -2 8 0
    2 -8 0
    -2 8 -1
    2 -8 1
    -8 6 1
    8 -6 -1
    -6 8 1
    6 -8 -1
    -2 8 1
    2 -8 -1
    -8 6 -1
    8 -6 1
    -6 8 -1
    6 -8 1
    8 -6 2
    -6 8 -2
    6 -8 2
    -2 8 -2
    2 -8 2
    -8 6 2
    8 -6 -2
    -6 8 2
    -2 8 2
    2 -8 -2
    -8 6 -2
    -8 6 -3
    -6 8 -3
    8 -6 3
    -8 6 3
    6 -8 3
    8 -6 -3
    -2 8 3
    -6 8 3
    6 -8 -3
    2 -8 -3
    -2 8 -3
    2 -8 3
    -8 7 0
    -7 8 0
    8 -7 0
    7 -8 0
    -8 7 1
    -7 8 1
    8 -7 -1
    7 -8 -1
    -8 7 -1
    -7 8 -1
    7 -8 1
    -7 8 -2
    8 -7 2
    7 -8 2
    -8 7 2
    -7 8 2
    8 -7 -2
    7 -8 -2
    -8 7 -2
_diffrn_reflns_number     1500
_diffrn_reflns_av_R_equivalents     0.1545
_diffrn_reflns_av_unetI/netI     0.0579
_diffrn_reflns_theta_min     0.15
_diffrn_reflns_theta_max     0.90
_diffrn_reflns_theta_full     0.8629
_diffrn_measured_fraction_theta_max     1.0000
_diffrn_measured_fraction_theta_full     1.0000
_diffrn_reflns_limit_h_min     -8
_diffrn_reflns_limit_h_max     8
_diffrn_reflns_limit_k_min     -8
_diffrn_reflns_limit_k_max     8
_diffrn_reflns_limit_l_min     -9
_diffrn_reflns_limit_l_max     9
_reflns_number_total     725
_reflns_number_gt     479
_reflns_threshold_expression     I>=2u(I)
_refine_ls_structure_factor_coef     Fsqd
_refine_ls_matrix_type     full
_refine_ls_R_factor_all     0.1470
_refine_ls_R_factor_gt     0.1216
_refine_ls_wR_factor_gt     0.2712
_refine_ls_wR_factor_ref     0.2805
_refine_ls_goodness_of_fit_ref     1.6121
_refine_ls_restrained_S_all     1.6121
_refine_ls_number_reflns     64
_refine_ls_number_parameters     10
_refine_ls_number_restraints     0
_refine_ls_number_constraints     0
_refine_ls_hydrogen_treatment     undef
_refine_ls_weighting_scheme     calc
_refine_ls_weighting_details
                      'w=1/[\s^2^(Fo^2^)+(0.0500P)^2^] where P=(Fo^2^+2Fc^2^)/3'
_atom_sites_solution_primary     iterative
_refine_ls_shift/su_max     -0.0003
_refine_ls_shift/su_mean     0.0001
_refine_diff_density_max     16.0172
_refine_diff_density_min     -9.9409
loop_
    _atom_type_symbol
    _atom_type_scat_Cromer_Mann_a1
    _atom_type_scat_Cromer_Mann_a2
    _atom_type_scat_Cromer_Mann_a3
    _atom_type_scat_Cromer_Mann_a4
    _atom_type_scat_Cromer_Mann_b1
    _atom_type_scat_Cromer_Mann_b2
    _atom_type_scat_Cromer_Mann_b3
    _atom_type_scat_Cromer_Mann_b4
    _atom_type_scat_Cromer_Mann_c
    _atom_type_scat_dispersion_source
    _atom_type_scat_dispersion_real
    _atom_type_scat_dispersion_imag
    _atom_type_scat_source
    Ag+ 20.40300 1.44600 4.53500 4.48100 490.00700 0.56700 6.52100 64.41700
                                                                         0.00000
    custom 0.00000 0.00000 'Custom 4-Gaussian'
    O- -23.22800 0.38300 1.28100 -5.69900 684.68700 0.82000 6.88900 157.03600
                                                                         0.00000
      custom 0.00000 0.00000 'Custom 4-Gaussian'
    P 1.56700 0.35400 0.94100 2.62200 49.60700 0.39400 3.18900 15.68000 0.00000
custom 0.00000 0.00000 'Custom 4-Gaussian'
_computing_structure_solution
;
olex2.solve 1.5 (Bourhis <i>et al.</i>,  2015)
;
_computing_structure_refinement
;
olex2.refine 1.5 (Bourhis <i>et al.</i>,  2015)
;
_computing_molecular_graphics
;
Olex2 1.5 (Dolomanov <i>et al.</i>,  2009)
;
_computing_publication_material
;
Olex2 1.5 (Dolomanov <i>et al.</i>,  2009)
;
loop_
    _atom_site_type_symbol
    _atom_site_label
    _atom_site_fract_x
    _atom_site_fract_y
    _atom_site_fract_z
    _atom_site_U_iso_or_equiv
    _atom_site_adp_type
    _atom_site_occupancy
    Ag+ Ag1 0.66666666666667   0.33333333333333   0.0 0.0389(10) Uani 1.000000
    P P1 0.0 0.0 0.1784(19) 0.022(5) Uani 0.500000
    O- O1 0.2706(10) 0.0 0.25 0.028(2) Uani 1.000000
loop_
    _atom_site_aniso_label
    _atom_site_aniso_U_11
    _atom_site_aniso_U_22
    _atom_site_aniso_U_33
    _atom_site_aniso_U_12
    _atom_site_aniso_U_13
    _atom_site_aniso_U_23
    Ag1 0.0402(10) 0.0402(10) 0.036(3) 0.0201(5) -0.000000 0.000000
    P1 0.013(2) 0.013(2) 0.041(14) 0.0064(11) -0.000000 0.000000
    O1 0.020(2) 0.014(3) 0.048(8) 0.0068(14) -0.000000 0.000000
loop_
    _geom_bond_atom_site_label_1
    _geom_bond_atom_site_label_2
    _geom_bond_site_symmetry_2
    _geom_bond_distance
    _geom_bond_publ_flag
    Ag1 Ag1 13_655 3.11266(4) ?
    Ag1 Ag1 14_666 3.15115(5) ?
    Ag1 Ag1 13_765 3.11266(4) ?
    Ag1 Ag1 14_665 3.15115(5) ?
    Ag1 Ag1 13_665 3.11266(4) ?
    Ag1 O1 8_654 2.536(3) ?
    Ag1 O1 3_664 2.536(3) ?
    Ag1 O1 2_554 2.536(3) ?
    Ag1 O1 4_655 2.536(3) ?
    Ag1 O1 . 2.536(3) ?
    Ag1 O1 5_665 2.536(3) ?
    O1 P1 . 1.527(7) ?
    O1 P1 6 1.527(7) ?
    P1 P1 6 0.90(2) ?
    P1 P1 10 2.25(2) ?
loop_
    _geom_angle_atom_site_label_1
    _geom_angle_atom_site_label_2
    _geom_angle_atom_site_label_3
    _geom_angle_site_symmetry_1
    _geom_angle_site_symmetry_3
    _geom_angle
    _geom_angle_publ_flag
    Ag1 Ag1 Ag1 13_765 13_665 120.0 ?
    Ag1 Ag1 Ag1 13_765 14_666 90.0 ?
    O1 Ag1 Ag1 3_664 13_665 83.37(10) ?
    O1 Ag1 Ag1 4_655 14_666 51.60(5) ?
    O1 Ag1 Ag1 4_655 13_665 136.80(9) ?
    O1 Ag1 Ag1 5_665 14_666 51.60(5) ?
    O1 Ag1 Ag1 5_665 13_765 83.37(10) ?
    O1 Ag1 Ag1 4_655 13_765 52.15(5) ?
    O1 Ag1 Ag1 8_654 14_666 128.40(5) ?
    O1 Ag1 Ag1 3_664 14_666 128.40(5) ?
    O1 Ag1 Ag1 2_554 13_665 52.15(5) ?
    O1 Ag1 Ag1 . 13_665 83.37(10) ?
    O1 Ag1 Ag1 2_554 13_765 136.80(9) ?
    O1 Ag1 Ag1 5_665 13_665 52.15(5) ?
    O1 Ag1 Ag1 2_554 14_666 128.40(5) ?
    O1 Ag1 Ag1 . 13_765 136.80(9) ?
    O1 Ag1 Ag1 3_664 13_765 52.15(5) ?
    O1 Ag1 Ag1 8_654 13_765 83.37(10) ?
    O1 Ag1 Ag1 . 14_666 51.60(5) ?
    O1 Ag1 Ag1 8_654 13_665 136.80(9) ?
    O1 Ag1 O1 2_554 . 86.40(19) ?
    O1 Ag1 O1 8_654 2_554 85.48(7) ?
    O1 Ag1 O1 5_665 4_655 85.48(7) ?
    O1 Ag1 O1 4_655 2_554 166.7(2) ?
    O1 Ag1 O1 5_665 3_664 86.40(19) ?
    O1 Ag1 O1 8_654 5_665 166.7(2) ?
    O1 Ag1 O1 5_665 . 85.48(7) ?
    O1 Ag1 O1 3_664 . 166.7(2) ?
    O1 Ag1 O1 8_654 4_655 86.40(19) ?
    O1 Ag1 O1 8_654 3_664 85.48(7) ?
    O1 Ag1 O1 4_655 3_664 104.30(10) ?
    O1 Ag1 O1 3_664 2_554 85.48(7) ?
    O1 Ag1 O1 8_654 . 104.30(10) ?
    O1 Ag1 O1 4_655 . 85.48(7) ?
    O1 Ag1 O1 5_665 2_554 104.30(10) ?
    Ag1 O1 Ag1 13_655 . 75.70(10) ?
    Ag1 O1 Ag1 14_666 . 76.80(10) ?
    Ag1 O1 Ag1 13_655 2_545 76.80(10) ?
    Ag1 O1 Ag1 2_545 . 121.6(2) ?
    Ag1 O1 Ag1 14_666 13_655 121.6(2) ?
    Ag1 O1 Ag1 14_666 2_545 75.70(10) ?
    P1 O1 Ag1 . 14_666 130.5(3) ?
    P1 O1 Ag1 6 2_545 106.4(3) ?
    P1 O1 Ag1 . 2_545 130.5(3) ?
    P1 O1 Ag1 6 . 130.5(3) ?
    P1 O1 Ag1 6 14_666 106.4(3) ?
    P1 O1 Ag1 6 13_655 130.5(3) ?
    P1 O1 Ag1 . . 106.4(3) ?
    P1 O1 Ag1 . 13_655 106.4(3) ?
    P1 O1 P1 6 . 34.4(9) ?
    O1 P1 O1 5 . 111.7(4) ?
    O1 P1 O1 4 . 111.7(4) ?
    O1 P1 O1 5 4 111.7(4) ?
    P1 P1 O1 6 . 72.8(4) ?
    P1 P1 O1 10 5 107.2(4) ?
    P1 P1 O1 10 4 107.2(4) ?
    P1 P1 O1 6 5 72.8(4) ?
    P1 P1 O1 6 4 72.8(4) ?
    P1 P1 O1 10 . 107.2(4) ?
loop_
    _geom_torsion_atom_site_label_1
    _geom_torsion_atom_site_label_2
    _geom_torsion_atom_site_label_3
    _geom_torsion_atom_site_label_4
    _geom_torsion_site_symmetry_1
    _geom_torsion_site_symmetry_2
    _geom_torsion_site_symmetry_3
    _geom_torsion_site_symmetry_4
    _geom_torsion
    _geom_torsion_publ_flag
    Ag1 O1 P1 O1 . . . 4 -77.34(18) ?
    Ag1 O1 P1 O1 4_655 . . 4 -77.34(18) ?
    Ag1 O1 P1 O1 5_665 . . 4 -77.34(18) ?
    Ag1 O1 P1 O1 . 4_655 9_655 7_655 -9.12(6) ?
    Ag1 O1 P1 O1 8_655 . . 4 116.7(6) ?
    Ag1 O1 P1 O1 . 8_654 11_655 10_655 156.9(3) ?
    Ag1 O1 P1 O1 . 4_655 9_655 6_655 116.7(6) ?
    Ag1 O1 P1 O1 . . . 5 156.9(3) ?
    Ag1 O1 P1 O1 . 5_665 7_665 9_665 116.7(6) ?
    Ag1 O1 P1 O1 . 5_665 7_665 6_665 -9.12(6) ?
    Ag1 O1 P1 O1 . 8_654 11_655 12_655 -77.34(18) ?
    Ag1 O1 P1 O1 . . 6 7 116.7(6) ?
    Ag1 O1 P1 O1 . 2_554 12 10 -77.34(18) ?
    Ag1 O1 P1 O1 5_665 . . 5 156.9(3) ?
    Ag1 O1 P1 O1 . 2_554 12 11 156.9(3) ?
    Ag1 O1 P1 O1 . . 6 9 -9.12(6) ?
    Ag1 O1 P1 O1 2_545 . . 4 116.7(6) ?
    Ag1 O1 P1 O1 4_655 . . 5 156.9(3) ?
    Ag1 O1 P1 O1 2_545 . . 5 -9.12(6) ?
    Ag1 O1 P1 O1 3 . . 4 116.7(6) ?
    Ag1 O1 P1 O1 . 3_664 10_665 11_665 -77.34(18) ?
    Ag1 O1 P1 O1 8_655 . . 5 -9.12(6) ?
    Ag1 O1 P1 O1 3 . . 5 -9.12(6) ?
    Ag1 O1 P1 O1 . 3_664 10_665 12_665 156.9(3) ?
    Ag1 O1 P1 P1 . . 6 2 -126.2(3) ?
    Ag1 O1 P1 P1 2_545 . . 6 53.8(3) ?
    Ag1 O1 P1 P1 5_665 . 6 . 53.8(3) ?
    Ag1 O1 P1 P1 . . 6 . 53.8(3) ?
    Ag1 O1 P1 P1 2_545 . 6 . -140.24(9) ?
    Ag1 O1 P1 P1 3 . . 6 53.8(3) ?
    Ag1 O1 P1 P1 . . . 10 39.76(9) ?
    Ag1 O1 P1 P1 3 . 6 . -140.24(9) ?
    Ag1 O1 P1 P1 4_655 . . 6 -140.24(9) ?
    Ag1 O1 P1 P1 4_655 . . 10 39.76(9) ?
    Ag1 O1 P1 P1 . 4_655 9_655 8_655 -126.2(3) ?
    Ag1 O1 P1 P1 5_665 . . 6 -140.24(9) ?
    Ag1 O1 P1 P1 3 . . 10 -126.2(3) ?
    Ag1 O1 P1 P1 . 5_665 7_665 3_665 -126.2(3) ?
    Ag1 O1 P1 P1 8_655 . . 6 53.8(3) ?
    Ag1 O1 P1 P1 8_655 . . 10 -126.2(3) ?
    Ag1 O1 P1 P1 . 8_654 11_655 5_655 39.76(9) ?
    Ag1 O1 P1 P1 . 2_554 12 . 39.76(9) ?
    Ag1 O1 P1 P1 8_655 . 6 . -140.24(9) ?
    Ag1 O1 P1 P1 2_545 . . 10 -126.2(3) ?
    Ag1 O1 P1 P1 . 3_664 10_665 1_665 39.76(9) ?
    Ag1 O1 P1 P1 . . . 6 -140.24(9) ?
    Ag1 O1 P1 P1 4_655 . 6 . 53.8(3) ?
    Ag1 O1 P1 P1 5_665 . . 10 39.76(9) ?
    O1 P1 O1 Ag1 . . 4 4 156.9(5) ?
    O1 P1 O1 Ag1 . . 5 3_455 116.7(3) ?
    O1 P1 O1 Ag1 . . 5 15_546 9.1(9) ?
    O1 P1 O1 Ag1 . 6 7 11_545 -9.1(9) ?
    O1 P1 O1 Ag1 . . 5 17_445 -156.9(5) ?
    O1 P1 O1 Ag1 . 6 9 12_455 116.7(3) ?
    O1 P1 O1 Ag1 . . 4 20_456 -116.7(3) ?
    O1 P1 O1 Ag1 . 6 7 23_455 -116.7(3) ?
    O1 P1 O1 Ag1 9 . . . -77.3(6) ?
    O1 P1 O1 Ag1 . . 4 16_565 77.3(6) ?
    O1 P1 O1 Ag1 . 6 9 21_566 -156.9(5) ?
    O1 P1 O1 Ag1 . 6 9 24_665 9.1(9) ?
    O1 P1 O1 Ag1 7 . . . 156.9(5) ?
    O1 P1 O1 Ag1 . . 5 5 -77.3(6) ?
    O1 P1 O1 Ag1 . 6 7 19_446 77.3(6) ?
    O1 P1 O1 Ag1 . . 4 8_665 -9.1(9) ?
    O1 P1 O1 P1 . 6 7 . -62.9(6) ?
    O1 P1 O1 P1 . . 4 9 -62.9(6) ?
    O1 P1 O1 P1 . 6 9 . 62.9(6) ?
    O1 P1 O1 P1 . . 5 7 62.9(6) ?
    O1 P1 P1 O1 . . 6 9 120.0 ?
    O1 P1 P1 O1 . 6 . 4 -120.0 ?
    O1 P1 P1 O1 . . 6 7 -120.0 ?
    O1 P1 P1 O1 . 6 . 5 120.0 ?
    P1 O1 P1 O1 . . 6 9 -62.9(3) ?
    P1 O1 P1 O1 . . 6 7 62.9(3) ?
    P1 O1 P1 O1 . 4 9 7 -62.9(3) ?
    P1 O1 P1 O1 . 5 7 . -62.9(3) ?
    P1 O1 P1 O1 . 5 7 9 62.9(3) ?
    P1 O1 P1 O1 . 4 9 . 62.9(3) ?
    P1 O1 P1 P1 . 4 9 8 180.0 ?
    P1 O1 P1 P1 . . 6 2 180.0 ?
    P1 O1 P1 P1 . 5 7 3 180.0 ?
    P1 P1 O1 Ag1 6 . . 14_666 -53.8(3) ?
    P1 P1 O1 Ag1 . 10 12 18_655 126.2(3) ?
    P1 P1 O1 Ag1 . 6 9 12_455 53.8(3) ?
    P1 P1 O1 Ag1 . 6 9 24_665 -53.8(3) ?
    P1 P1 O1 Ag1 9 . . . -140.24(8) ?
    P1 P1 O1 Ag1 . 10 11 21_565 126.2(3) ?
    P1 P1 O1 Ag1 . 10 12 6_564 -126.2(3) ?
    P1 P1 O1 Ag1 10 . . 14_666 126.2(3) ?
    P1 P1 O1 Ag1 11 . . . 39.76(8) ?
    P1 P1 O1 Ag1 . 6 7 11_545 53.8(3) ?
    P1 P1 O1 Ag1 . 10 11 23_455 -39.76(8) ?
    P1 P1 O1 Ag1 12 . . . 39.76(8) ?
    P1 P1 O1 Ag1 . 6 9 21_566 140.24(8) ?
    P1 P1 O1 Ag1 . 6 7 19_446 140.24(8) ?
    P1 P1 O1 Ag1 6 . . 13_655 140.24(8) ?
    P1 P1 O1 Ag1 10 . . 13_655 -39.76(8) ?
    P1 P1 O1 Ag1 . 6 7 23_455 -53.8(3) ?
    P1 P1 O1 Ag1 7 . . . -140.24(8) ?
    P1 P1 O1 Ag1 . 10 12 24_665 -39.76(8) ?
    P1 P1 O1 Ag1 . 10 11 9_444 -126.2(3) ?
    P1 P1 O1 P1 . 10 11 8_554 180.0 ?
    P1 P1 O1 P1 . 10 12 2_554 -180.0 ?
    P1 P1 O1 P1 10 . . 6 180.0 ?
_iucr_refine_instructions_details
;
TITL exp_7626_a.res in P6(3)/mcm
REM Old TITL exp_7626 in P6(3)/mcm
REM SHELXT solution in P6(3)/mcm: R1 0.193, Rweak 0.098, Alpha 0.067
REM <I/s> 1.423 for 12 systematic absences, Orientation as input
REM Formula found by SHELXT: P5 Ag2
REM a template structure to be injected to the AutoChem pipeline
REM origin path: C:\XcaliburData\exp_7626\struct\exp_7626.res
REM Ins file created by Rigaku Oxford Diffraction
CELL 0.0251 5.39128 5.39128 6.30229 90 90 120
ZERR 1 0.00007 0.00007 0.00009 0 0 0
LATT 1
SYMM -Y,+X-Y,+Z
SYMM +Y-X,-X,+Z
SYMM -X,-Y,0.5+Z
SYMM +Y,-X+Y,0.5+Z
SYMM -Y+X,+X,0.5+Z
SYMM +Y,+X,0.5-Z
SYMM -Y+X,-Y,0.5-Z
SYMM -X,-X+Y,0.5-Z
SYMM -Y,-X,-Z
SYMM +Y-X,+Y,-Z
SYMM +X,+X-Y,-Z
SFAC  Ag+ 20.403 490.007 1.446 0.567 4.535 6.521 4.481 64.417 0 0 0 0 1.28 =
 107.87
SFAC  O- -23.228 684.687 0.383 0.82 1.281 6.889 -5.699 157.036 0 0 0 0 0.63 =
 15.999
SFAC  P 1.567 49.607 0.354 0.394 0.941 3.189 2.622 15.68 0 0 0 0 1.11 30.974
UNIT 4 6 2
EQIV $1 +X,+Y,0.5-Z
EQIV $2 1-Y,-1+X-Y,0.5-Z
EQIV $3 -Y+X,-Y,0.5-Z
EQIV $4 2-X,1-X+Y,0.5-Z
EQIV $5 1+Y,-1+X,0.5-Z
EQIV $6 2+Y-X,1-X,0.5-Z
L.S. 7
PLAN  5
TEMP 25
CONF
FREE P1 P1_$1
FREE P1 P1_$2
FREE P1 P1_$3
FREE P1 P1_$4
FREE P1 P1_$5
FREE P1 P1_$6
LIST 4
fmap 2 53
MORE -1
ACTA
EXTI 35470.245793
SHEL 99 0.8
WGHT 0.05
FVAR 6970.681937
REM <olex2.extras>
REM <Generic
REM  <ED wR2_mean="31"
REM   <refinement beam_n="20" method="N-Beam" n_obs_after_filter="725"
REM  top_up_d="0.9"
REM    <nb float="true">
REM   >
REM   <thickness "242.923" grad="true" independent="true">
REM   <grouping span="3">
REM   <plotting limX="auto">
REM   <scales 1="0.9503" 10="1.1500" 11="1.1341" 12="1.2817" 13="1.2903"
REM  14="1.3443" 15="1.3802" 16="1.0300" 17="1.4333" 18="1.0263" 19="1.1250"
REM  2="1.0527" 20="1.4997" 21="0.9208" 22="1.6140" 23="1.5320" 24="1.0968"
REM  25="1.0532" 26="1.1567" 27="1.2141" 28="1.2333" 29="1.0870" 3="0.8566"
REM  30="1.1541" 31="1.1326" 32="0.7291" 33="0.9660" 34="0.8569" 35="0.6744"
REM  36="0.8644" 37="0.7185" 38="0.6741" 39="0.6839" 4="0.9086" 5="0.8460"
REM  6="0.8864" 7="1.1702" 8="1.0325" 9="1.0737">
REM  >
REM >
REM <HklSrc "%.\\exp_7626.hkl">
REM </olex2.extras>
Ag1   1     0.666667  0.333333  0.000000  10.16667  0.04023  0.04023 =
 0.03632 -0.00000 -0.00000  0.02012
O1    2     0.270646  0.000000  0.250000  10.25000  0.02012  0.01351 =
 0.04754 -0.00000 -0.00000  0.00676
P1    3     0.000000  0.000000  0.178395  10.08333  0.01278  0.01278 =
 0.04132 -0.00000 -0.00000  0.00639
HKLF 4
END
Q1 1 0.555556 0 0.25 10.25 0.05 12.79
Q2 1 0.222222 -0.111111 0.25 10.5 0.05 8.03
Q3 1 0.5 0.5 0 10.25 0.05 5.43
Q4 1 -0.222222 0 0.083333 10.5 0.05 5.38
Q5 1 0 -0.111111 0.25 10.25 0.05 5.27
  REM The information below was added by Olex2.
  REM
  REM R1 = 0.1216 for 479 Fo > 4sig(Fo) and 0.1470 for all 725 data
  REM 10 parameters refined using 0 restraints
  REM Highest difference peak 16.0172, deepest hole -9.9409
  REM Mean Shift 0.0001, Max Shift -0.0003.
  REM +++ Tabular Listing of Refinement Information +++
  REM R1_all = 0.1470
  REM R1_gt = 0.1216
  REM wR_ref = 0.2805
  REM GOOF = 1.6121
  REM Shift_max = -0.0003
  REM Shift_mean = 0.0001
  REM Reflections_all = 725
  REM Reflections_gt = 479
  REM Parameters = 10
  REM Hole = -9.9409
  REM Peak = 16.0172
  REM Flack = n/a
;
data_Ag4P2O6_5-140_17h_p_01
_audit_creation_method     'Generated by HighScore Plus 3.0.5'
_chemical_formula_sum
;
Ag4 P2 O6
;
_chemical_formula_structural
;
Ag4 P2 O6
;
_symmetry_space_group_name_H-M     'P 63/m c m'
loop_
    _symmetry_equiv_pos_as_xyz
    'X, Y, Z'
    '-Y+X, X, Z+1/2'
    '-Y, -Y+X, Z'
    '-X, -Y, Z+1/2'
    '-X+Y, -X, Z'
    'Y, -X+Y, Z+1/2'
    '-Y+X, -Y, -Z+1/2'
    '-X, -X+Y, -Z+1/2'
    'Y, X, -Z+1/2'
    '-Y, -X, -Z'
    '-X+Y, Y, -Z'
    'X, -Y+X, -Z'
    '-X, -Y, -Z'
    '-X+Y, -X, -Z+1/2'
    'Y, -X+Y, -Z'
    'X, Y, -Z+1/2'
    '-Y+X, X, -Z'
    '-Y, -Y+X, -Z+1/2'
    '-X+Y, Y, Z+1/2'
    'X, -Y+X, Z+1/2'
    '-Y, -X, Z+1/2'
    'Y, X, Z'
    '-Y+X, -Y, Z'
    '-X, -X+Y, Z'
_cell_length_a     5.39128(7)
_cell_length_b     5.39128(7)
_cell_length_c     6.30229(9)
_cell_angle_alpha     90
_cell_angle_beta     90
_cell_angle_gamma     120
_diffrn_radiation_type     'Cu K\a~1+2~'
_diffrn_radiation_wavelength     1.540598
_pd_instr_cons_illum_flag     no
_diffrn_radiation_probe     x-ray
loop_
    _refln_index_h
    _refln_index_k
    _refln_index_l
    _pd_refln_peak_id
    _pd_refln_phase_id
    _refln_observed_status
    _refln_F_squared_meas
    _refln_F_squared_calc
    _refln_phase_calc
    0 1 0 PK1 PH00 o 0.000 2184.573 180.00
    0 0 2 PK3 PH00 o 0.000 11932.324 0.00
    1 1 0 PK5 PH00 o 0.000 21464.609 0.00
    0 1 2 PK7 PH00 o 0.000 7555.516 180.00
    1 1 1 PK9 PH00 o 0.000 537.114 180.00
    0 2 0 PK11 PH00 o 0.000 2845.915 180.00
    1 1 2 PK13 PH00 o 0.000 14647.794 0.00
    0 2 2 PK15 PH00 o 0.000 3008.328 180.00
    1 2 0 PK17 PH00 o 0.000 1573.220 180.00
    1 2 1 PK19 PH00 o 0.000 163.600 180.00
    1 1 3 PK21 PH00 o 0.000 196.598 0.00
    0 0 4 PK23 PH00 o 0.000 11456.171 0.00
    0 3 0 PK25 PH00 o 0.000 12884.383 0.00
    1 2 2 PK27 PH00 o 0.000 2084.664 180.00
    0 1 4 PK29 PH00 o 0.000 2446.817 180.00
    0 3 2 PK31 PH00 o 0.000 3892.263 0.00
    1 1 4 PK33 PH00 o 0.000 4703.888 0.00
    1 2 3 PK35 PH00 o 0.000 70.293 0.00
    2 2 0 PK37 PH00 o 0.000 6262.684 0.00
    2 2 1 PK39 PH00 o 0.000 17.900 0.00
    0 2 4 PK41 PH00 o 0.000 2336.937 180.00
    1 3 0 PK43 PH00 o 0.000 210.834 180.00
    1 3 1 PK45 PH00 o 0.000 2.099 0.00
    2 2 2 PK47 PH00 o 0.000 4026.989 0.00
    1 3 2 PK49 PH00 o 0.000 1593.501 180.00
    1 2 4 PK51 PH00 o 0.000 1629.083 180.00
    0 4 0 PK53 PH00 o 0.000 19.087 180.00
    1 1 5 PK55 PH00 o 0.000 41.859 180.00
    2 2 3 PK57 PH00 o 0.000 8.801 180.00
    0 3 4 PK59 PH00 o 0.000 3046.514 0.00
    1 3 3 PK61 PH00 o 0.000 1.054 180.00
    0 4 2 PK63 PH00 o 0.000 1642.476 180.00
    2 3 0 PK65 PH00 o 0.000 265.912 180.00
    2 3 1 PK67 PH00 o 0.000 53.181 0.00
    0 0 6 PK69 PH00 o 0.000 3304.708 0.00
    1 2 5 PK71 PH00 o 0.000 18.029 180.00
    0 1 6 PK72 PH00 o 0.000 490.492 180.00
    2 2 4 PK73 PH00 o 0.000 1492.593 0.00
    1 4 0 PK77 PH00 o 0.000 2900.955 0.00
    2 3 2 PK79 PH00 o 0.000 482.392 180.00
    1 4 1 PK81 PH00 o 0.000 5.007 180.00
    1 3 4 PK83 PH00 o 0.000 611.590 180.00
    1 1 6 PK85 PH00 o 0.000 3234.356 0.00
    1 4 2 PK87 PH00 o 0.000 1078.190 0.00
    0 2 6 PK89 PH00 o 0.000 232.564 180.00
    2 3 3 PK91 PH00 o 0.000 29.501 180.00
    0 4 4 PK93 PH00 o 0.000 294.866 180.00
    0 5 0 PK95 PH00 o 0.000 44.013 180.00
    2 2 5 PK97 PH00 o 0.000 2.666 0.00
    1 4 3 PK99 PH00 o 0.000 2.846 0.00
    1 3 5 PK101 PH00 o 0.000 0.328 0.00
    1 2 6 PK102 PH00 o 0.000 161.637 180.00
    3 3 0 PK105 PH00 o 0.000 1557.670 0.00
    0 5 2 PK107 PH00 o 0.000 388.434 180.00
    3 3 1 PK109 PH00 o 0.000 16.087 0.00
    2 3 4 PK111 PH00 o 0.000 539.180 180.00
    2 4 0 PK113 PH00 o 0.000 58.077 180.00
    2 4 1 PK115 PH00 o 0.000 3.434 180.00
    0 3 6 PK117 PH00 o 0.000 1450.432 0.00
    3 3 2 PK119 PH00 o 0.000 591.184 0.00
    1 4 4 PK121 PH00 o 0.000 656.025 0.00
    1 1 7 PK122 PH00 o 0.000 7.448 0.00
    2 4 2 PK125 PH00 o 0.000 218.197 180.00
_pd_meas_2theta_range_min     15.00628257
_pd_meas_2theta_range_max     131.99728257
_pd_meas_2theta_range_inc     0.00700000
_pd_meas_datetime_initiated     '14/07/2025 15:46:00'
_pd_meas_number_of_points     16714
_reflns_number_observed     126
_refine_ls_R_factor_all     0.03152796
loop_
    _pd_peak_2theta_centroid
    _pd_peak_width_2theta
    19.017 0.1232
    28.323 0.1342
    33.232 0.1420
    34.329 0.1440
    36.239 0.1475
    38.557 0.1521
    44.202 0.1644
    48.514 0.1749
    51.784 0.1834
    53.933 0.1894
    55.427 0.1936
    58.559 0.2029
    59.354 0.2054
    60.060 0.2076
    62.149 0.2143
    67.033 0.2308
    69.004 0.2379
    69.532 0.2398
    69.733 0.2406
    71.547 0.2474
    72.310 0.2503
    73.024 0.2531
    74.806 0.2602
    76.886 0.2687
    80.069 0.2824
    81.920 0.2907
    82.608 0.2939
    84.870 0.3046
    85.554 0.3079
    88.184 0.3211
    88.677 0.3237
    89.475 0.3278
    91.985 0.3414
    93.698 0.3511
    94.353 0.3549
    97.372 0.3731
    97.489 0.3738
    97.562 0.3742
    98.250 0.3786
    98.866 0.3825
    99.983 0.3897
    100.721 0.3946
    103.839 0.4163
    105.246 0.4266
    107.074 0.4405
    107.666 0.4451
    110.444 0.4679
    111.173 0.4741
    113.605 0.4959
    114.351 0.5028
    117.055 0.5294
    117.186 0.5307
    118.036 0.5395
    118.729 0.5469
    119.993 0.5607
    120.835 0.5702
    121.631 0.5795
    123.664 0.6041
    124.452 0.6142
    126.122 0.6363
    128.418 0.6690
    128.865 0.6757
    130.085 0.6945
_pd_proc_2theta_range_min     15.00628257
_pd_proc_2theta_range_max     131.99728257
_pd_proc_2theta_range_inc     0.00700000
loop_
    _pd_peak_d_spacing
    _pd_peak_id
    _pd_peak_pk_height
    4.663 PK1 0.0
    3.148 PK3 0.0
    2.694 PK5 0.0
    2.610 PK7 0.0
    2.477 PK9 0.0
    2.333 PK11 0.0
    2.047 PK13 0.0
    1.875 PK15 0.0
    1.764 PK17 0.0
    1.699 PK19 0.0
    1.656 PK21 0.0
    1.575 PK23 0.0
    1.556 PK25 0.0
    1.539 PK27 0.0
    1.492 PK29 0.0
    1.395 PK31 0.0
    1.360 PK33 0.0
    1.351 PK35 0.0
    1.347 PK37 0.0
    1.318 PK39 0.0
    1.306 PK41 0.0
    1.295 PK43 0.0
    1.268 PK45 0.0
    1.239 PK47 0.0
    1.198 PK49 0.0
    1.175 PK51 0.0
    1.167 PK53 0.0
    1.142 PK55 0.0
    1.134 PK57 0.0
    1.107 PK59 0.0
    1.102 PK61 0.0
    1.094 PK63 0.0
    1.071 PK65 0.0
    1.056 PK67 0.0
    1.050 PK69 0.0
    1.026 PK71 0.0
    1.025 PK72 0.0
    1.024 PK73 0.0
    1.019 PK77 0.0
    1.014 PK79 0.0
    1.006 PK81 0.0
    1.000 PK83 0.0
    0.979 PK85 0.0
    0.969 PK87 0.0
    0.958 PK89 0.0
    0.954 PK91 0.0
    0.938 PK93 0.0
    0.934 PK95 0.0
    0.921 PK97 0.0
    0.917 PK99 0.0
    0.903 PK101 0.0
    0.903 PK102 0.0
    0.898 PK105 0.0
    0.895 PK107 0.0
    0.889 PK109 0.0
    0.886 PK111 0.0
    0.882 PK113 0.0
    0.874 PK115 0.0
    0.871 PK117 0.0
    0.864 PK119 0.0
    0.856 PK121 0.0
    0.854 PK122 0.0
    0.850 PK125 0.0
loop_
    _pd_meas_intensity_total
    _pd_calc_intensity_total
    9953.9998 9947.7256
    10069.8861 9944.5635
    10167.9382 9941.4072
    10232.5465 9938.2529
    10260.1106 9935.1016
    10321.6962 9931.9541
    10252.5350 9928.8115
    10099.1166 9925.6709
    10211.9465 9922.5332
    10060.2270 9919.4004
    10038.0845 9916.2705
    10128.1242 9913.1426
    10158.6392 9910.0205
    10170.5051 9906.9004
    10278.3834 9903.7832
    10128.2828 9900.6709
    10199.6976 9897.5615
    10015.5850 9894.4541
    10109.6267 9891.3525
    10158.9377 9888.2520
    10180.4422 9885.1553
    10097.6513 9882.0635
    10048.9975 9878.9736
    10092.0784 9875.8877
    10008.8796 9872.8057
    10117.2092 9869.7256
    10057.7737 9866.6494
    10129.3275 9863.5762
    10038.7427 9860.5078
    10066.8308 9857.4414
    10290.4944 9854.3779
    10092.4398 9851.3193
    10213.5095 9848.2627
    10146.4017 9845.2100
    10084.0299 9842.1602
    10000.8808 9839.1152
    10080.9945 9836.0723
    10096.1403 9833.0322
    10070.4326 9829.9971
    10106.1709 9826.9639
    10102.8424 9823.9336
    10193.6211 9820.9082
    10119.5959 9817.8857
    9989.9757 9814.8652
    10008.3057 9811.8496
    10136.7125 9808.8369
    10068.2667 9805.8262
    10035.4375 9802.8213
    9990.1170 9799.8174
    10052.0812 9796.8174
    10176.6978 9793.8213
    10000.0723 9790.8271
    9984.4822 9787.8369
    9885.1360 9784.8516
    10078.9397 9781.8672
    9951.9950 9778.8867
    10009.1243 9775.9102
    10034.3897 9772.9365
    9970.4077 9769.9648
    10030.0754 9766.9990
    9974.7946 9764.0342
    9831.4533 9761.0732
    9891.6482 9758.1162
    9953.1877 9755.1611
    10085.2665 9752.2100
    9889.4780 9749.2627
    9976.5815 9746.3184
    9842.5247 9743.3760
    9854.3075 9740.4375
    9838.6639 9737.5029
    9911.8791 9734.5713
    9940.1619 9731.6416
    9955.5818 9728.7168
    9882.9315 9725.7949
    9924.9135 9722.8750
    10090.0054 9719.9590
    9955.4524 9717.0469
    9985.6808 9714.1367
    9824.2881 9711.2305
    10010.6441 9708.3281
    10116.6093 9705.4277
    9702.3202 9702.5303
    9722.5118 9699.6377
    9961.3321 9696.7471
    10036.7994 9693.8594
    9891.7199 9690.9756
    9913.2658 9688.0947
    9925.2014 9685.2158
    9912.0927 9682.3428
    9827.9246 9679.4707
    9862.0951 9676.6016
    9819.2437 9673.7373
    9898.5747 9670.8750
    9827.0202 9668.0146
    9835.9417 9665.1592
    9972.5457 9662.3066
    9918.5388 9659.4570
    9776.6339 9656.6104
    9733.4653 9653.7676
    9822.0045 9650.9268
    9894.8089 9648.0889
    9880.4315 9645.2559
    9856.0367 9642.4248
    9811.4535 9639.5967
    9876.4774 9636.7725
    9771.5172 9633.9502
    9729.4448 9631.1309
    9746.8783 9628.3164
    9950.2478 9625.5039
    9705.6522 9622.6943
    9923.4198 9619.8887
    9761.7368 9617.0850
    9815.3912 9614.2842
    9961.6455 9611.4883
    9726.0642 9608.6943
    9699.1855 9605.9023
    9670.8136 9603.1143
    9776.9757 9600.3301
    9701.1256 9597.5479
    9870.9693 9594.7695
    9785.3316 9591.9941
    9841.6542 9589.2217
    9751.0296 9586.4512
    9809.1973 9583.6855
    9857.9191 9580.9219
    9805.0487 9578.1611
    9623.7895 9575.4043
    9686.5113 9572.6494
    9752.1952 9569.8975
    9788.1889 9567.1484
    9688.9996 9564.4043
    9754.9838 9561.6611
    9765.2898 9558.9219
    9801.0709 9556.1865
    9769.6836 9553.4521
    9694.8389 9550.7217
    9675.9755 9547.9951
    9639.7179 9545.2705
    9670.4969 9542.5488
    9631.9076 9539.8311
    9751.4033 9537.1152
    9644.1474 9534.4023
    9725.2836 9531.6943
    9766.5911 9528.9873
    9522.0924 9526.2842
    9506.3188 9523.5820
    9608.2381 9520.8857
    9774.6129 9518.1904
    9612.8471 9515.4980
    9650.0514 9512.8105
    9573.4869 9510.1250
    9607.9063 9507.4414
    9688.1144 9504.7627
    9744.7653 9502.0850
    9744.6448 9499.4111
    9561.0315 9496.7402
    9583.9491 9494.0723
    9659.8561 9491.4063
    9597.0859 9488.7451
    9585.3889 9486.0850
    9736.7313 9483.4287
    9669.2088 9480.7764
    9712.9144 9478.1250
    9673.0065 9475.4775
    9575.0155 9472.8330
    9595.8937 9470.1914
    9655.0477 9467.5518
    9514.7694 9464.9150
    9524.0555 9462.2832
    9462.7563 9459.6523
    9626.4818 9457.0244
    9739.8037 9454.4014
    9656.5993 9451.7793
    9541.2736 9449.1602
    9621.0178 9446.5449
    9428.4782 9443.9316
    9365.6399 9441.3213
    9264.3453 9438.7148
    9476.5725 9436.1104
    9602.6925 9433.5088
    9661.5926 9430.9111
    9723.4932 9428.3145
    9632.7061 9425.7217
    9710.7496 9423.1328
    9560.1569 9420.5449
    9685.9538 9417.9600
    9492.5366 9415.3799
    9564.9092 9412.8008
    9556.6315 9410.2246
    9490.1860 9407.6523
    9534.3098 9405.0820
    9587.9142 9402.5137
    9549.8587 9399.9502
    9615.1054 9397.3887
    9633.7197 9394.8291
    9595.9598 9392.2744
    9582.6971 9389.7207
    9562.8422 9387.1699
    9575.4213 9384.6230
    9535.5237 9382.0781
    9490.6918 9379.5352
    9467.9973 9376.9961
    9504.3650 9374.4590
    9419.0619 9371.9268
    9245.5197 9369.3955
    9587.6972 9366.8672
    9354.8102 9364.3428
    9552.4884 9361.8193
    9506.1191 9359.2998
    9506.0355 9356.7832
    9540.4434 9354.2695
    9420.6798 9351.7578
    9492.1245 9349.2500
    9411.9462 9346.7432
    9544.9387 9344.2402
    9497.1470 9341.7412
    9524.2914 9339.2432
    9427.9573 9336.7480
    9416.3061 9334.2549
    9480.6277 9331.7666
    9461.0840 9329.2803
    9500.6313 9326.7959
    9452.0431 9324.3154
    9480.6447 9321.8369
    9546.5574 9319.3613
    9530.3032 9316.8887
    9552.7288 9314.4180
    9531.8973 9311.9502
    9599.7574 9309.4873
    9399.5655 9307.0244
    9540.9492 9304.5645
    9416.1969 9302.1094
    9620.4727 9299.6553
    9460.6190 9297.2031
    9395.6145 9294.7559
    9411.4820 9292.3096
    9440.0317 9289.8662
    9532.8413 9287.4268
    9293.0272 9284.9893
    9321.0786 9282.5537
    9361.6093 9280.1221
    9346.4532 9277.6924
    9252.7044 9275.2646
    9302.6450 9272.8418
    9347.3902 9270.4199
    9505.1399 9268.0010
    9599.9958 9265.5850
    9447.9084 9263.1709
    9435.4501 9260.7598
    9304.3629 9258.3525
    9353.8528 9255.9463
    9298.4125 9253.5439
    9329.6258 9251.1445
    9338.5170 9248.7461
    9293.0272 9246.3506
    9387.8384 9243.9580
    9372.7678 9241.5693
    9299.2706 9239.1816
    9336.0457 9236.7969
    9382.2759 9234.4160
    9525.9110 9232.0371
    9398.8130 9229.6602
    9408.7742 9227.2871
    9367.4522 9224.9150
    9310.0679 9222.5469
    9237.4655 9220.1816
    9388.4116 9217.8174
    9210.2486 9215.4561
    9281.5624 9213.0986
    9338.5778 9210.7432
    9296.3559 9208.3896
    9367.7914 9206.0391
    9209.2637 9203.6904
    9166.6209 9201.3467
    9196.8765 9199.0039
    9213.5481 9196.6631
    9270.0072 9194.3271
    9197.1681 9191.9912
    9418.0341 9189.6592
    9268.6105 9187.3301
    9266.1557 9185.0029
    9353.6906 9182.6777
    9248.1133 9180.3564
    9281.4016 9178.0371
    9306.1111 9175.7197
    9193.3745 9173.4062
    9173.7503 9171.0938
    9095.4622 9168.7842
    9099.7269 9194.5361
    9150.7625 9192.4307
    9205.4777 9190.3281
    9269.6258 9188.2314
    9083.1842 9186.1387
    9054.5481 9184.0518
    9218.5090 9195.8525
    9268.8844 9193.8721
    9353.9782 9191.8965
    9221.9294 9189.9287
    9266.2089 9187.9658
    9263.3304 9186.0088
    9233.4255 9184.0576
    9162.9323 9182.1143
    9227.6935 9180.1748
    9135.1654 9178.2432
    9279.1330 9176.3174
    9183.5094 9174.3965
    9247.0291 9172.4834
    9178.6042 9170.5762
    9297.6797 9168.6758
    9074.1521 9166.7813
    9282.2246 9164.8936
    9254.7913 9163.0137
    9312.3174 9161.1377
    9238.2451 9159.2705
    9163.5986 9157.4102
    9186.2603 9155.5557
    9203.4012 9153.7100
    9335.7560 9151.8701
    9265.1967 9150.0361
    9216.0667 9148.2119
    9216.0667 9146.3926
    9023.7682 9144.5811
    9062.0784 9142.7773
    8963.9537 9140.9814
    9230.4144 9139.1924
    9026.9325 9137.4102
    9024.6233 9135.6357
    9209.8254 9133.8711
    9105.8465 9132.1133
    9124.7161 9130.3623
    9158.1197 9128.6201
    9183.7175 9126.8867
    9007.6746 9125.1602
    9027.2470 9123.4424
    9037.8168 9121.7334
    9153.7246 9120.0322
    8987.1964 9118.3408
    8968.1549 9116.6563
    8931.8901 9114.9814
    8964.0727 9113.3164
    8930.3146 9111.6592
    8930.3146 9110.0107
    8953.5437 9108.3730
    8991.9364 9106.7432
    9077.0130 9105.1230
    9043.0557 9103.5127
    9014.6647 9101.9121
    9023.2626 9100.3203
    8981.4972 9098.7402
    9133.9294 9097.1680
    9002.4028 9095.6074
    8985.2633 9094.0557
    9023.8906 9092.5176
    8938.3745 9090.9883
    9143.0707 9089.4688
    9018.8416 9087.9609
    9059.9095 9086.4639
    8998.5041 9084.9785
    9004.2057 9083.5049
    9058.8443 9082.0420
    9073.1354 9080.5908
    9064.9689 9079.1523
    9115.3022 9077.7256
    8811.7111 9076.3105
    8930.6088 9074.9082
    9006.0752 9073.5186
    9122.9675 9072.1406
    9029.3605 9070.7783
    8802.8294 9069.4268
    8956.4254 9068.0889
    8985.5237 9066.7666
    8796.8384 9065.4561
    8849.3499 9064.1592
    8897.2547 9062.8779
    9014.1681 9061.6113
    8922.7466 9060.3584
    8933.3575 9059.1221
    8954.0513 9057.9004
    8976.8416 9056.6934
    8863.0794 9055.5029
    8988.4174 9054.3281
    8940.7489 9053.1699
    8948.3950 9052.0293
    8895.0948 9050.9033
    9006.0752 9049.7959
    8976.8360 9048.7070
    8829.7512 9047.6348
    8889.9715 9046.5801
    8937.0012 9045.5449
    8933.3545 9044.5303
    8902.2519 9043.5322
    8861.3528 9042.5547
    8859.3473 9041.5977
    8732.6094 9040.6602
    8879.1367 9039.7432
    8856.7373 9038.8477
    8852.6837 9037.9746
    8962.4680 9037.1230
    9172.8250 9036.2939
    8867.5151 9035.4883
    8815.2775 9034.7051
    8871.0867 9033.9453
    8707.8991 9033.2109
    8697.5461 9032.5020
    8838.7942 9031.8174
    8903.9858 9031.1592
    8865.1501 9030.5273
    8885.2398 9029.9219
    8828.7683 9029.3447
    9066.5460 9028.7969
    8836.2774 9028.2764
    8777.4486 9027.7861
    9064.9750 9027.3271
    8854.6964 9026.8975
    8844.6289 9026.5000
    8943.8596 9026.1348
    8899.6520 9025.8018
    8870.3927 9025.5039
    8898.5745 9025.2412
    8904.4343 9025.0127
    8886.7916 9024.8203
    8847.7123 9024.6680
    8953.8737 9024.5508
    8929.8020 9024.4736
    8990.3648 9024.4365
    8812.6764 9024.4414
    8777.3302 9024.4863
    8832.5087 9024.5762
    8949.3430 9024.7100
    8989.7382 9024.8887
    9007.0953 9025.1152
    8900.1765 9025.3887
    8935.3844 9025.7119
    8980.9375 9026.0840
    8990.9370 9026.5107
    8973.3503 9026.9893
    8993.5127 9027.5215
    8892.6784 9028.1113
    8842.3547 9028.7578
    8836.0639 9029.4648
    9062.9124 9030.2334
    8774.9207 9031.0635
    8986.3746 9031.9590
    8874.1680 9032.9209
    8909.0573 9033.9512
    8885.8882 9035.0527
    8994.1361 9036.2266
    9066.4295 9037.4746
    8949.5625 9038.8018
    8903.9901 9040.2061
    8953.5386 9041.6943
    9015.0677 9043.2656
    9017.3308 9044.9248
    8987.5640 9046.6738
    9078.5017 9048.5166
    9105.2073 9050.4541
    9003.3460 9052.4902
    8882.3306 9054.6309
    8985.9908 9056.8760
    8971.3665 9059.2305
    9020.4084 9061.6982
    8979.9486 9064.2822
    8925.1497 9066.9873
    8915.6853 9069.8193
    9036.7061 9072.7783
    9137.9461 9075.8721
    9193.9458 9079.1064
    9142.7396 9082.4824
    9071.4359 9086.0088
    9066.1062 9089.6914
    9037.3329 9093.5322
    9171.3392 9097.5420
    9214.4856 9101.7236
    9028.1495 9106.0859
    9065.0158 9110.6328
    9114.5882 9115.3760
    9219.5744 9120.3193
    9259.2531 9125.4736
    9322.8377 9130.8457
    9290.2892 9136.4463
    9263.1173 9142.2813
    9303.4753 9148.3662
    9275.7658 9154.7051
    9372.6408 9161.3135
    9503.4083 9168.2012
    9389.6904 9175.3818
    9383.6667 9182.8662
    9442.7256 9190.6699
    9258.9088 9198.8057
    9538.5871 9207.2900
    9393.9360 9216.1387
    9452.4883 9225.3701
    9545.9956 9234.9990
    9492.8409 9245.0479
    9499.0154 9255.5371
    9521.2594 9266.4863
    9515.4307 9277.9180
    9422.8124 9289.8604
    9476.7733 9302.3350
    9416.0401 9315.3711
    9520.5762 9329.0010
    9515.7852 9343.2529
    9471.0724 9358.1602
    9524.1285 9373.7607
    9509.9529 9390.0928
    9579.8936 9407.1963
    9406.6453 9425.1152
    9589.1008 9443.8975
    9609.9948 9463.5938
    9638.1504 9484.2578
    9680.0676 9505.9482
    9643.2953 9528.7285
    9606.7110 9552.6660
    9723.5003 9577.8340
    9726.0384 9604.3105
    9687.2402 9632.1836
    9748.2672 9661.5430
    9740.9378 9692.4902
    9703.7280 9725.1348
    9710.1995 9759.5938
    9946.6333 9795.9951
    9846.8393 9834.4795
    10016.8801 9875.2012
    10087.2325 9918.3389
    10069.2456 9964.0518
    10261.7642 10012.5518
    10342.1931 10064.0586
    10378.7916 10118.8154
    10483.9562 10177.0869
    10610.7238 10239.1699
    10755.4198 10305.3887
    10881.2641 10376.1055
    10955.3781 10451.7197
    11082.8762 10532.6768
    11135.4700 10619.4746
    11363.6428 10712.6689
    11621.9561 10812.8877
    11883.6338 10920.8320
    12051.2016 11037.3037
    12278.2207 11163.2109
    12434.0403 11299.5928
    12754.2750 11447.6592
    13003.5982 11608.8154
    13221.3525 11784.7188
    13717.7684 11977.3438
    14168.5178 12189.0703
    14393.7986 12422.7832
    14961.3456 12682.0225
    15218.1572 12971.1406
    15737.9992 13295.5039
    16472.2884 13661.7256
    16972.7638 14077.9150
    17657.1502 14553.9297
    18348.3072 15101.6416
    19308.1206 15735.1367
    20282.8445 16470.8633
    20984.6236 17327.6836
    22076.4771 18326.7578
    23240.7082 19491.2813
    24354.0562 20845.9766
    25831.3310 22416.3516
    27358.1940 24227.5957
    28835.0929 26303.0586
    30569.1284 28662.0742
    32567.5992 31316.8320
    34763.2144 34267.7852
    37062.4059 37497.1523
    39518.0443 40960.1797
    42495.9085 44574.9063
    45402.9519 48214.0117
    48733.5403 51698.6406
    52356.3376 54816.6172
    55993.5119 57350.6641
    60047.5628 59126.2383
    63602.2786 60054.2773
    66902.0458 60145.6875
    68462.3683 59487.8594
    68690.2238 58198.0547
    67083.2498 56382.0703
    64243.0522 54119.1719
    60007.2955 51474.0313
    55427.5267 48519.4492
    51436.5681 45350.5781
    47156.5242 42081.2969
    43022.4169 38827.7344
    39073.9901 35690.6211
    34805.7552 32744.6094
    30506.9149 30036.3281
    26626.5617 27588.0547
    23173.9053 25403.7344
    20511.7888 23474.8086
    18261.3114 21784.9863
    16619.7948 20313.7031
    15448.0174 19038.5137
    14497.7078 17936.6953
    13787.8110 16986.2676
    13107.7779 16166.6738
    12532.9810 15459.1484
    12047.1552 14846.9277
    11723.6165 14315.3057
    11373.8828 13851.5781
    11077.0531 13444.9385
    10820.2986 13086.2969
    10638.6951 12768.0859
    10493.6124 12484.0596
    10370.7911 12229.0889
    10182.3986 11998.9688
    10192.5751 11790.2617
    10089.2000 11600.1426
    10000.7106 11426.2744
    9874.6513 11266.7207
    9771.4469 11119.8555
    9698.5636 10984.2979
    9682.6301 10858.8740
    9720.9189 10742.5684
    9731.9738 10634.4980
    9525.8677 10533.8887
    9398.9463 10440.0635
    9423.9320 10352.4180
    9562.9498 10270.4141
    9441.0646 10193.5732
    9355.0795 10121.4668
    9235.8649 10053.7070
    9375.6974 9989.9473
    9351.5107 9929.8770
    9173.7313 9873.2090
    9098.9714 9819.6885
    9117.4992 9769.0801
    9206.6471 9721.1729
    8994.0562 9675.7734
    8958.3010 9632.7061
    9034.6537 9591.8066
    9119.7379 9552.9307
    9034.8488 9515.9404
    8987.1050 9480.7139
    9109.5430 9447.1338
    9143.6276 9415.0986
    9188.0645 9384.5078
    9092.1525 9355.2734
    8952.0025 9327.3145
    9046.6679 9300.5518
    9088.4892 9274.9141
    8983.7347 9250.3398
    8945.0999 9226.7637
    8827.1281 9204.1318
    8751.8219 9182.3896
    8815.1364 9161.4883
    8893.6710 9141.3779
    8851.7251 9122.0244
    8791.7829 9103.3848
    8851.7310 9085.4209
    8830.0243 9068.0977
    8848.8691 9051.3818
    8889.0327 9035.2451
    8929.2869 9019.6553
    8979.7418 9004.5879
    8800.4799 8990.0186
    8807.6252 8975.9209
    8734.4020 8962.2725
    8660.3843 8949.0557
    8727.8466 8936.2461
    8773.9762 8923.8281
    8770.5630 8911.7832
    8660.6978 8900.0957
    8674.4672 8888.7480
    8742.3132 8877.7266
    8814.2882 8867.0156
    8914.6664 8856.6035
    8825.9918 8846.4775
    8762.9263 8836.6260
    8703.7440 8827.0361
    8671.3513 8817.6992
    8692.6699 8808.6025
    8656.3257 8799.7383
    8747.8777 8791.0957
    8679.8561 8782.6689
    8569.6686 8774.4463
    8695.1797 8766.4209
    8727.1985 8758.5879
    8792.2712 8750.9355
    8750.6982 8743.4590
    8605.9083 8736.1543
    8636.2457 8729.0117
    8533.1524 8722.0264
    8697.5007 8715.1934
    8481.9907 8708.5059
    8488.0321 8701.9600
    8711.7982 8695.5508
    8678.4471 8689.2715
    8747.1286 8683.1201
    8641.1159 8677.0918
    8593.3522 8671.1826
    8539.0409 8665.3857
    8472.2342 8659.7021
    8498.4687 8654.1221
    8532.0692 8648.6484
    8678.0634 8643.2744
    8601.4518 8637.9971
    8591.2635 8632.8145
    8435.0180 8627.7227
    8557.0447 8622.7188
    8582.2294 8617.8008
    8489.4013 8612.9648
    8602.1589 8608.2100
    8500.9015 8603.5332
    8453.3329 8598.9307
    8449.0318 8594.4023
    8520.6318 8589.9453
    8472.3559 8585.5566
    8396.3099 8581.2344
    8454.1841 8576.9785
    8459.5792 8572.7852
    8581.0540 8568.6533
    8579.2468 8564.5811
    8627.5182 8560.5684
    8664.2647 8556.6104
    8419.1854 8552.7080
    8537.8218 8548.8584
    8541.7399 8545.0605
    8515.3235 8541.3145
    8459.7011 8537.6172
    8525.9902 8533.9668
    8456.1616 8530.3652
    8497.3702 8526.8076
    8410.7870 8523.2949
    8503.8700 8519.8242
    8483.7936 8516.3965
    8580.0031 8513.0088
    8370.4494 8509.6631
    8456.4386 8506.3545
    8354.0204 8503.0840
    8358.0356 8499.8506
    8429.4840 8496.6543
    8526.0169 8493.4932
    8438.9608 8490.3652
    8519.3516 8487.2725
    8467.3036 8484.2119
    8477.2986 8481.1826
    8505.4932 8478.1865
    8390.4013 8475.2188
    8427.6700 8472.2822
    8464.0612 8469.3750
    8538.0261 8466.4961
    8396.5940 8463.6445
    8455.5715 8460.8213
    8500.8839 8458.0234
    8429.7449 8455.2520
    8464.0612 8452.5068
    8464.0612 8449.7852
    8454.3118 8447.0889
    8451.6966 8444.4170
    8464.3324 8441.7686
    8374.9896 8439.1406
    8452.6904 8436.5381
    8490.3217 8433.9561
    8506.7376 8431.3955
    8457.2604 8428.8555
    8398.1339 8426.3369
    8422.2176 8423.8389
    8241.0723 8421.3604
    8353.2432 8418.9004
    8284.3501 8416.4609
    8356.6263 8414.0391
    8451.5444 8411.6357
    8291.9740 8409.2500
    8433.2738 8406.8818
    8424.1254 8404.5313
    8348.8162 8402.1973
    8280.2010 8399.8799
    8349.0744 8397.5791
    8336.9608 8395.2930
    8352.0494 8393.0234
    8372.3106 8390.7695
    8372.3106 8388.5313
    8338.6263 8386.3076
    8335.7503 8384.0967
    8442.7072 8381.9014
    8410.5175 8379.7207
    8522.0274 8377.5537
    8400.1341 8375.3994
    8412.4588 8373.2588
    8337.8816 8371.1318
    8389.7381 8369.0166
    8365.4951 8366.9150
    8278.4601 8364.8242
    8326.0348 8362.7471
    8330.4204 8360.6826
    8285.0254 8358.6289
    8281.0599 8356.5859
    8414.8301 8354.5557
    8283.8432 8352.5361
    8249.8625 8350.5273
    8341.6157 8348.5313
    8267.6333 8346.5439
    8372.3106 8344.5674
    8400.9555 8342.6016
    8381.0443 8340.6465
    8285.1892 8338.7002
    8363.7856 8336.7646
    8295.9220 8334.8379
    8273.3397 8332.9219
    8247.6625 8331.0146
    8339.6475 8329.1172
    8264.8420 8327.2285
    8277.7294 8325.3486
    8334.3637 8323.4775
    8172.9591 8321.6162
    8198.0841 8319.7617
    8256.5721 8317.9170
    8239.6123 8316.0811
    8292.2063 8314.2520
    8263.4373 8312.4326
    8219.9317 8310.6201
    8281.0599 8308.8154
    8281.0599 8307.0195
    8304.2761 8305.2305
    8253.5303 8303.4492
    8101.5284 8301.6748
    8291.1548 8299.9092
    8218.5029 8298.1494
    8261.1292 8296.3975
    8227.1719 8294.6523
    8259.3701 8292.9150
    8366.2838 8291.1836
    8240.4702 8289.4600
    8242.8628 8287.7432
    8294.3793 8286.0313
    8309.6292 8284.3271
    8390.5047 8282.6299
    8348.3095 8280.9385
    8187.6083 8279.2529
    8179.3431 8277.5742
    8162.7197 8275.9014
    8199.1513 8274.2344
    8371.5748 8272.5752
    8093.8823 8270.9199
    8209.4342 8269.2705
    8256.7225 8267.6270
    8357.6686 8265.9902
    8326.7206 8264.3584
    8396.8831 8262.7324
    8282.0332 8261.1113
    8352.4488 8259.4961
    8235.4736 8257.8867
    8285.3169 8256.2822
    8204.2751 8254.6826
    8311.8241 8253.0889
    8404.4903 8251.4990
    8258.8525 8249.9160
    8454.1014 8248.3379
    8272.6661 8246.7637
    8334.9605 8245.1943
    8284.9284 8214.3564
    8152.8383 8213.0068
    8240.6997 8211.6582
    8179.9868 8210.3125
    8093.5056 8208.9697
    8116.4336 8207.6289
    8116.5443 8206.2900
    8172.2191 8190.4092
    8083.2903 8189.1792
    8188.6731 8187.9507
    8127.2606 8186.7241
    8244.5031 8185.4980
    8169.0567 8184.2734
    8188.4571 8183.0508
    8260.4216 8181.8286
    8113.2920 8180.6079
    8236.1970 8179.3892
    8101.3399 8178.1709
    8121.8723 8176.9541
    8073.4878 8175.7393
    8196.6841 8174.5249
    8232.3528 8173.3120
    8228.4753 8172.1011
    8242.8520 8170.8906
    8139.9461 8169.6816
    8077.4631 8168.4746
    8125.8313 8167.2681
    8231.2562 8166.0630
    8176.3899 8164.8594
    8315.9193 8163.6567
    8132.0488 8162.4556
    8076.9964 8161.2563
    8057.3318 8160.0576
    8129.7161 8158.8599
    8183.8350 8157.6646
    8092.2798 8156.4692
    8053.6583 8155.2759
    8111.1730 8154.0835
    8103.4152 8152.8931
    8154.7151 8151.7031
    8217.0329 8150.5151
    8255.7381 8149.3276
    8089.9605 8148.1416
    7944.5590 8146.9570
    8010.2328 8145.7734
    7988.0579 8144.5908
    8136.0206 8143.4106
    7950.0280 8142.2310
    8107.2861 8141.0527
    8028.2181 8139.8755
    8064.1195 8138.6997
    8101.2994 8137.5249
    8130.0337 8136.3521
    8248.2338 8135.1797
    8059.7663 8134.0093
    8056.6642 8132.8394
    8000.0222 8131.6709
    8160.8098 8130.5034
    8223.9954 8129.3379
    7816.3606 8128.1733
    8037.1497 8127.0098
    8144.5743 8125.8477
    7988.0864 8124.6865
    8099.3149 8123.5269
    8057.8942 8122.3687
    8089.1430 8121.2114
    7968.9007 8120.0552
    7851.8809 8118.9009
    7927.6463 8117.7471
    7980.2095 8116.5942
    8005.3786 8115.4434
    7982.0319 8114.2935
    8082.1050 8113.1445
    8017.2008 8111.9976
    8010.3080 8110.8511
    7996.4107 8109.7056
    8046.6549 8108.5620
    7911.0247 8107.4194
    7885.8425 8106.2778
    7944.5852 8105.1377
    8002.8586 8103.9985
    8090.2158 8102.8608
    8016.3807 8101.7236
    8022.6925 8100.5889
    8070.3589 8099.4541
    8012.6421 8098.3218
    8105.0780 8097.1895
    7877.7711 8096.0586
    8061.2353 8094.9292
    7906.3368 8093.8013
    8075.9139 8092.6738
    7960.8174 8091.5479
    8015.2334 8090.4229
    8109.1470 8089.2998
    8093.3750 8088.1772
    8070.2822 8087.0557
    8088.8747 8085.9355
    8152.8519 8084.8174
    8079.2360 8083.6992
    8029.3880 8082.5835
    7972.1624 8081.4678
    8040.2315 8080.3535
    7988.5156 8079.2402
    8023.4020 8078.1289
    7975.8084 8077.0181
    7924.8745 8075.9092
    7992.8341 8074.8008
    7881.2479 8073.6934
    8023.8928 8072.5869
    8004.8023 8071.4824
    7972.3905 8070.3789
    8001.9095 8069.2759
    7946.6098 8068.1753
    7978.0958 8067.0747
    7940.2901 8065.9756
    7912.6753 8064.8779
    8091.0227 8063.7813
    7955.9586 8062.6855
    7967.0928 8061.5913
    7870.9618 8060.4976
    7956.0529 8059.4053
    7957.2178 8058.3149
    8081.8435 8057.2246
    7915.8174 8056.1357
    7919.2393 8055.0483
    7871.4547 8053.9619
    7977.6119 8052.8765
    7859.8269 8051.7925
    7821.3879 8050.7095
    7820.2655 8049.6270
    7985.4989 8048.5469
    7999.8319 8047.4668
    7841.6309 8046.3882
    7830.4905 8045.3105
    7866.4560 8044.2344
    7971.8909 8043.1592
    7894.0530 8042.0854
    7957.2114 8041.0122
    7871.8040 8039.9404
    7927.5729 8038.8696
    8034.6919 8037.8003
    8061.4970 8036.7314
    7985.0517 8035.6646
    7826.0470 8034.5981
    7757.2347 8033.5327
    7817.4103 8032.4683
    8012.4023 8031.4058
    7872.9245 8030.3438
    7943.1402 8029.2827
    7939.6296 8028.2236
    7801.9632 8027.1650
    7999.1053 8026.1069
    7891.0445 8025.0513
    7921.0573 8023.9956
    7880.1607 8022.9414
    7893.0817 8021.8887
    7955.3477 8020.8364
    7839.2788 8019.7852
    8030.0394 8018.7358
    8051.3195 8017.6870
    7912.5588 8016.6392
    7841.0991 8015.5928
    7760.1041 8014.5474
    7822.1047 8013.5029
    7950.5579 8012.4600
    7956.3962 8011.4175
    7941.8341 8010.3760
    7966.5568 8009.3364
    7948.0311 8008.2969
    7965.9591 8007.2588
    7835.7749 8006.2217
    7959.7630 8005.1865
    7904.6862 8004.1514
    7848.3663 8003.1182
    7864.9176 8002.0854
    7765.5242 8001.0537
    7840.5675 8000.0229
    7799.2799 7998.9937
    8060.9499 7997.9653
    7880.6820 7996.9380
    7676.0549 7995.9116
    7889.5971 7994.8867
    7918.5632 7993.8623
    7819.2006 7992.8394
    7840.0404 7991.8169
    7746.1683 7990.7964
    7907.2745 7989.7764
    7871.5559 7988.7578
    7864.0324 7987.7397
    7910.2627 7986.7227
    7855.5092 7985.7065
    7832.3067 7984.6924
    7732.8980 7983.6782
    7754.8986 7982.6660
    7809.0632 7981.6543
    7674.9376 7980.6436
    7945.4813 7979.6338
    7794.5380 7978.6260
    7782.8739 7977.6182
    7839.9104 7976.6118
    7926.8824 7975.6064
    7761.8283 7974.6021
    7743.9043 7973.5981
    7874.8357 7972.5962
    7818.1658 7971.5947
    7796.9464 7970.5942
    7732.4358 7969.5952
    7849.9821 7968.5972
    7763.1305 7967.5996
    7892.3431 7966.6035
    7850.1430 7965.6079
    7702.6157 7964.6143
    7863.1350 7963.6206
    7835.7845 7962.6284
    7799.1440 7961.6377
    7772.7248 7960.6475
    7953.9806 7959.6582
    7851.3964 7958.6699
    7804.3385 7957.6831
    7810.7761 7956.6968
    7902.6461 7955.7119
    7861.4690 7954.7275
    7678.9501 7953.7441
    7774.6214 7952.7617
    7813.2924 7951.7813
    7536.7309 7950.8008
    7812.5833 7949.8218
    7766.2366 7948.8438
    7710.6733 7947.8662
    7822.5353 7946.8901
    7725.4066 7945.9150
    7767.2997 7944.9409
    7742.4729 7943.9678
    7780.0467 7942.9956
    7765.8876 7942.0239
    7824.8849 7941.0537
    7854.9862 7940.0850
    7780.5764 7939.1162
    7791.7323 7938.1494
    7813.1756 7937.1826
    7901.9105 7936.2173
    7715.1841 7935.2529
    7832.3067 7934.2896
    7800.0204 7933.3271
    7682.6127 7932.3657
    7750.5453 7931.4053
    7753.4019 7930.4453
    7820.7442 7929.4868
    7850.0168 7928.5293
    7880.9504 7927.5728
    7788.8497 7926.6167
    7890.7125 7925.6621
    7873.5248 7924.7085
    7970.4718 7923.7554
    7717.8009 7922.8037
    7863.9321 7921.8530
    7711.2511 7920.9028
    7763.6209 7919.9541
    7826.5615 7919.0059
    7972.6293 7918.0586
    7733.1701 7917.1123
    7702.2995 7916.1675
    7753.6643 7915.2231
    7814.3315 7914.2798
    7786.8049 7913.3374
    7813.2670 7912.3960
    7807.3043 7911.4551
    7647.6560 7910.5161
    7870.1730 7909.5771
    7822.3720 7908.6401
    7643.7796 7907.7031
    7766.3743 7906.7671
    7861.6004 7905.8320
    7671.2677 7904.8984
    7764.9497 7903.9653
    7826.9466 7903.0337
    7711.1099 7902.1021
    7602.6881 7901.1719
    7735.4732 7900.2427
    7809.4048 7899.3145
    7809.8805 7898.3867
    7747.5774 7897.4604
    7807.6148 7896.5347
    7744.1464 7895.6099
    7694.8859 7894.6860
    7742.2344 7893.7637
    7623.5641 7892.8413
    7691.3456 7891.9204
    7691.3456 7891.0005
    7695.3897 7890.0811
    7771.8390 7889.1626
    7844.0596 7888.2456
    7671.3222 7887.3291
    7682.1372 7886.4136
    7694.7706 7885.4990
    7744.6135 7884.5850
    7711.4762 7883.6724
    7541.3554 7882.7603
    7585.8158 7881.8496
    7697.6475 7880.9390
    7827.2614 7880.0298
    7833.2060 7879.1211
    7854.8026 7878.2139
    7723.6922 7877.3076
    7685.3641 7876.4014
    7593.7790 7875.4971
    7575.2632 7874.5933
    7635.9942 7873.6899
    7615.0707 7872.7881
    7633.2373 7871.8867
    7704.6462 7870.9863
    7727.5856 7870.0869
    7783.9234 7869.1885
    7753.5754 7868.2905
    7837.9650 7867.3940
    7765.8623 7866.4980
    7811.6459 7865.6030
    7656.3054 7864.7085
    7643.1085 7863.8159
    7569.0548 7862.9233
    7569.0548 7862.0317
    7556.8892 7861.1411
    7534.2945 7860.2515
    7593.1616 7859.3623
    7608.4293 7858.4746
    7752.7394 7857.5869
    7771.5053 7856.7012
    7687.1123 7855.8154
    7673.8155 7854.9307
    7643.0174 7854.0469
    7655.3641 7853.1641
    7621.5625 7852.2817
    7636.0675 7851.4009
    7614.0287 7850.5205
    7666.4243 7849.6416
    7629.1277 7848.7627
    7597.9049 7847.8848
    7694.4970 7847.0078
    7749.4526 7846.1323
    7667.3076 7845.2568
    7616.9144 7844.3828
    7616.1351 7843.5093
    7716.8123 7842.6362
    7630.8937 7841.7646
    7772.5482 7840.8940
    7662.5389 7840.0239
    7585.8576 7839.1548
    7493.5846 7838.2861
    7624.3581 7837.4185
    7559.2535 7836.5518
    7675.3054 7835.6860
    7696.9231 7834.8208
    7667.0785 7833.9565
    7700.6553 7833.0933
    7719.5871 7832.2310
    7904.3473 7831.3691
    7808.8823 7830.5083
    7812.5516 7829.6484
    7694.9002 7828.7891
    7870.4227 7827.9307
    7837.0433 7827.0732
    7903.2313 7826.2163
    7799.2715 7825.3604
    7836.9847 7824.5054
    7860.7212 7823.6509
    7827.6279 7822.7979
    7832.1883 7821.9448
    7832.6343 7821.0933
    7762.9723 7820.2422
    7961.1850 7819.3921
    7815.9756 7818.5425
    7760.9234 7817.6943
    7747.2531 7816.8462
    7694.9533 7815.9995
    7661.1871 7815.1533
    7705.0529 7814.3081
    7656.6645 7813.4634
    7506.2663 7812.6201
    7872.1502 7811.7769
    7799.6783 7810.9346
    7826.3280 7810.0933
    7679.0660 7809.2534
    7724.2212 7808.4136
    7742.5386 7807.5747
    7724.8991 7806.7368
    7701.6843 7805.8989
    7685.9063 7805.0625
    7623.3621 7804.2271
    7700.4597 7803.3921
    7636.6852 7802.5576
    7637.4232 7801.7246
    7690.6396 7800.8921
    7744.0560 7800.0605
    7741.9617 7799.2295
    7719.9579 7798.3994
    7695.7604 7797.5698
    7692.1828 7796.7417
    7656.3054 7795.9136
    7624.8573 7795.0864
    7505.9013 7794.2603
    7582.5111 7793.4351
    7578.1563 7792.6104
    7691.9844 7791.7866
    7665.6575 7790.9634
    7520.8076 7790.1406
    7578.9952 7789.3188
    7637.7807 7788.4985
    7502.8430 7787.6782
    7574.9500 7786.8594
    7618.2218 7786.0410
    7603.8950 7785.2231
    7598.4660 7784.4058
    7612.8449 7783.5898
    7602.1371 7782.7744
    7605.4791 7781.9600
    7593.3885 7781.1460
    7534.2945 7780.3330
    7583.6371 7779.5205
    7671.6853 7778.7090
    7486.3723 7777.8979
    7557.8544 7777.0884
    7788.7370 7776.2788
    7624.8371 7775.4702
    7679.3493 7774.6621
    7490.6179 7773.8550
    7724.9794 7773.0483
    7588.9038 7772.2432
    7667.3174 7771.4385
    7550.0110 7770.6343
    7570.9905 7769.8311
    7626.8574 7769.0283
    7662.8527 7768.2266
    7603.6982 7767.4258
    7686.0119 7766.6250
    7638.7094 7765.8257
    7763.6686 7765.0269
    7592.7697 7764.2285
    7600.3951 7763.4312
    7508.2826 7762.6348
    7569.1689 7761.8389
    7526.7914 7761.0435
    7632.1629 7760.2495
    7515.3292 7759.4556
    7474.8516 7758.6626
    7465.0140 7757.8701
    7474.7573 7757.0791
    7417.1612 7756.2881
    7499.1340 7755.4985
    7644.7741 7754.7090
    7572.6143 7753.9204
    7598.3971 7753.1323
    7404.1630 7752.3457
    7555.4697 7751.5591
    7673.4216 7750.7739
    7519.0583 7749.9883
    7578.2177 7749.2041
    7491.3691 7748.4209
    7626.2977 7747.6377
    7542.7426 7746.8555
    7507.5300 7746.0747
    7609.9395 7745.2939
    7623.6459 7744.5142
    7688.3945 7743.7349
    7581.2540 7742.9561
    7548.5707 7742.1782
    7520.8287 7741.4014
    7633.2543 7740.6250
    7499.6143 7739.8496
    7505.6468 7739.0747
    7577.0613 7738.3003
    7667.6220 7737.5264
    7782.0397 7736.7539
    7637.8648 7735.9814
    7611.1908 7735.2104
    7604.4513 7734.4395
    7653.8732 7733.6694
    7558.4629 7732.8999
    7571.7993 7732.1318
    7686.9482 7731.3638
    7666.0052 7730.5967
    7671.7459 7729.8301
    7673.8155 7729.0640
    7762.6768 7728.2988
    7805.5079 7727.5347
    7507.2550 7726.7705
    7525.8504 7726.0073
    7449.7980 7725.2451
    7529.6236 7724.4834
    7622.4335 7723.7222
    7623.7381 7722.9624
    7597.5144 7722.2026
    7525.9042 7721.4434
    7453.3265 7720.6855
    7524.9563 7719.9277
    7565.7374 7719.1709
    7538.6228 7718.4146
    7515.7716 7717.6592
    7725.9260 7716.9038
    7647.2841 7716.1499
    7553.8530 7715.3965
    7655.7840 7714.6436
    7591.2176 7713.8911
    7550.9729 7713.1396
    7426.8010 7712.3887
    7420.4206 7711.6392
    7541.0803 7710.8892
    7579.2656 7710.1406
    7540.0243 7709.3921
    7585.5470 7708.6450
    7631.9229 7707.8979
    7593.3296 7707.1519
    7570.1844 7706.4063
    7656.0665 7705.6616
    7485.8196 7704.9170
    7520.3996 7704.1738
    7437.4014 7703.4307
    7446.6464 7702.6890
    7418.9894 7701.9473
    7520.4051 7701.2061
    7523.2491 7700.4658
    7513.3654 7699.7266
    7524.2214 7698.9873
    7447.9116 7698.2490
    7443.0874 7697.5117
    7502.8485 7696.7744
    7546.8923 7696.0381
    7714.0187 7695.3027
    7639.2503 7694.5679
    7670.5993 7693.8330
    7608.0299 7693.0996
    7490.1865 7692.3662
    7410.2620 7691.6338
    7493.9664 7690.9019
    7486.9198 7690.1709
    7491.6781 7689.4404
    7392.0526 7688.7109
    7391.5248 7687.9814
    7538.9117 7687.2529
    7561.2887 7686.5244
    7648.1261 7685.7974
    7628.9043 7685.0708
    7445.3458 7684.3447
    7653.6914 7683.6191
    7586.4649 7682.8945
    7616.1938 7682.1704
    7776.5273 7681.4468
    7534.2945 7680.7236
    7534.2945 7680.0015
    7547.7086 7679.2798
    7553.3380 7678.5591
    7543.2991 7677.8384
    7572.0101 7677.1187
    7541.2153 7676.3994
    7492.1030 7675.6812
    7523.0318 7674.9629
    7431.4650 7674.2461
    7476.4949 7673.5293
    7618.8566 7672.8130
    7341.6279 7672.0977
    7605.4103 7671.3828
    7501.1416 7670.6685
    7595.0836 7669.9551
    7621.3451 7669.2422
    7588.3023 7668.5298
    7518.8331 7667.8179
    7517.3730 7667.1069
    7524.2607 7666.3965
    7439.0231 7665.6865
    7519.0234 7664.9771
    7421.2670 7664.2686
    7480.6916 7663.5601
    7626.2226 7662.8530
    7399.7843 7662.1460
    7503.9678 7661.4395
    7592.6334 7660.7344
    7481.5701 7660.0288
    7359.0215 7659.3242
    7342.3593 7658.6206
    7543.1555 7657.9175
    7439.0374 7657.2144
    7528.3188 7656.5122
    7611.4896 7655.8110
    7562.7586 7655.1104
    7605.8772 7654.4097
    7607.9009 7653.7100
    7502.1624 7653.0112
    7388.9050 7652.3125
    7647.7513 7651.6143
    7663.3663 7650.9175
    7394.6662 7650.2207
    7522.6612 7649.5244
    7501.6204 7648.8286
    7584.7767 7648.1338
    7531.4579 7647.4395
    7548.8679 7646.7456
    7577.8245 7646.0522
    7646.4168 7645.3599
    7605.7495 7644.6675
    7708.7325 7643.9761
    7561.4287 7643.2852
    7600.6944 7642.5952
    7481.1783 7641.9053
    7465.0140 7641.2163
    7447.7439 7640.5273
    7436.2704 7639.8394
    7380.5599 7639.1519
    7648.3401 7638.4653
    7600.8534 7637.7788
    7433.9776 7637.0933
    7332.6145 7636.4077
    7414.4535 7635.7236
    7489.4608 7635.0396
    7484.7480 7634.3564
    7460.9884 7633.6733
    7600.8615 7632.9907
    7682.0869 7632.3091
    7582.5080 7631.6279
    7403.6251 7630.9473
    7463.8500 7630.2671
    7417.8558 7629.5879
    7449.0012 7628.9087
    7388.3755 7628.2305
    7442.7020 7627.5527
    7374.9451 7626.8755
    7401.6004 7626.1987
    7437.1767 7625.5229
    7469.1850 7624.8472
    7483.9800 7624.1719
    7457.7313 7623.4976
    7560.7492 7622.8237
    7419.9488 7622.1504
    7424.4875 7621.4775
    7611.7858 7620.8052
    7431.3316 7620.1333
    7486.5889 7619.4624
    7529.1390 7618.7920
    7477.3587 7618.1216
    7430.0417 7617.4526
    7445.1588 7616.7832
    7431.7433 7616.1147
    7495.9067 7615.4468
    7482.7316 7614.7798
    7579.7162 7614.1128
    7468.9282 7613.4468
    7659.6569 7612.7808
    7701.3025 7612.1157
    7599.3289 7611.4512
    7567.8379 7610.7871
    7534.7932 7610.1235
    7575.9494 7609.4604
    7472.4034 7608.7979
    7599.5994 7608.1357
    7512.1866 7607.4746
    7582.9151 7606.8140
    7672.8263 7606.1533
    7560.8246 7605.4932
    7608.1196 7604.8345
    7635.1280 7604.1753
    7633.0851 7603.5171
    7600.1678 7602.8594
    7502.6687 7602.2021
    7694.9040 7601.5454
    7578.9751 7600.8896
    7465.8603 7600.2339
    7713.1136 7599.5786
    7527.2381 7598.9238
    7506.8618 7598.2700
    7557.3864 7597.6167
    7436.2632 7596.9639
    7433.9276 7596.3110
    7405.2274 7595.6592
    7442.0415 7595.0078
    7471.9398 7594.3564
    7430.5649 7593.7065
    7476.4657 7593.0562
    7582.8478 7592.4067
    7528.7338 7591.7583
    7516.9444 7591.1099
    7328.0005 7590.4619
    7434.8594 7589.8145
    7477.3308 7589.1680
    7357.7171 7588.5215
    7459.7158 7587.8760
    7396.0535 7587.2305
    7375.7388 7586.5854
    7429.7584 7585.9409
    7443.4064 7585.2974
    7505.2759 7584.6543
    7535.1670 7584.0117
    7562.6080 7583.3691
    7367.8674 7582.7275
    7502.4428 7582.0859
    7582.5022 7581.4453
    7432.0085 7580.8052
    7538.2302 7580.1655
    7599.6169 7579.5264
    7559.2041 7578.8872
    7525.8078 7578.2490
    7512.7053 7577.6113
    7397.1649 7576.9741
    7478.1463 7576.3374
    7494.6407 7575.7012
    7341.5879 7575.0649
    7473.7921 7574.4297
    7514.2410 7573.7949
    7540.4860 7573.1602
    7522.1011 7572.5269
    7421.7943 7571.8931
    7464.1843 7571.2607
    7604.7714 7570.6279
    7605.1511 7569.9961
    7479.1450 7569.3647
    7456.4199 7568.7339
    7403.4020 7568.1030
    7377.3287 7567.4736
    7484.7408 7566.8438
    7551.6646 7566.2148
    7551.6646 7565.5864
    7484.4878 7564.9585
    7447.7439 7564.3306
    7434.3076 7563.7036
    7488.9114 7563.0771
    7547.0530 7562.4507
    7600.5183 7561.8252
    7705.0775 7561.2002
    7627.1094 7560.5752
    7637.0453 7559.9512
    7460.8287 7559.3276
    7512.1038 7558.7041
    7623.6009 7558.0811
    7576.7340 7557.4585
    7630.7798 7556.8369
    7554.0539 7556.2153
    7553.8716 7555.5947
    7542.5031 7554.9741
    7463.5009 7554.3540
    7389.9846 7553.7344
    7488.1173 7553.1157
    7567.0432 7552.4971
    7531.0670 7551.8789
    7456.7049 7571.6196
    7502.0786 7571.1343
    7393.4287 7570.6499
    7504.6284 7570.1680
    7396.0535 7569.6880
    7471.2669 7569.2095
    7456.5743 7568.7329
    7452.1786 7568.2578
    7457.6228 7567.7847
    7389.1926 7567.3140
    7300.1816 7576.9600
    7333.0670 7576.5586
    7483.8693 7576.1587
    7383.1246 7575.7617
    7365.4285 7575.3677
    7465.5833 7574.9761
    7358.2927 7574.5869
    7599.8913 7574.2002
    7530.1134 7573.8174
    7452.4143 7573.4365
    7601.7689 7573.0586
    7596.2603 7572.6831
    7381.9431 7572.3110
    7329.7723 7571.9414
    7457.2892 7571.5747
    7486.4696 7571.2109
    7496.5955 7570.8501
    7300.3103 7570.4927
    7556.7812 7570.1382
    7653.7567 7569.7866
    7534.4530 7569.4385
    7386.0437 7569.0928
    7501.5065 7568.7505
    7462.7517 7568.4121
    7456.6779 7568.0762
    7357.1605 7567.7441
    7403.0102 7567.4155
    7415.4482 7567.0894
    7287.4557 7566.7676
    7253.7587 7566.4487
    7375.1901 7566.1338
    7399.1636 7565.8228
    7441.8270 7565.5146
    7546.6532 7565.2104
    7517.2573 7564.9097
    7515.4167 7564.6128
    7338.7987 7564.3198
    7477.1656 7564.0308
    7459.8137 7563.7461
    7560.7138 7563.4644
    7411.9898 7563.1870
    7369.9649 7562.9141
    7483.0861 7562.6450
    7462.7917 7562.3804
    7454.7451 7562.1191
    7443.6162 7561.8628
    7388.5200 7561.6113
    7424.2573 7561.3633
    7347.0976 7561.1201
    7295.9665 7560.8813
    7535.6436 7560.6475
    7551.6646 7560.4180
    7566.3084 7560.1938
    7587.6988 7559.9736
    7529.3731 7559.7588
    7480.5417 7559.5488
    7319.2834 7559.3438
    7328.8398 7559.1440
    7334.1345 7558.9487
    7455.1316 7558.7593
    7465.7285 7558.5757
    7503.5439 7558.3965
    7471.6301 7558.2231
    7513.7684 7558.0552
    7639.1727 7557.8936
    7695.2010 7557.7373
    7497.9459 7557.5864
    7407.0089 7557.4414
    7493.5960 7557.3027
    7459.5690 7557.1704
    7530.9216 7557.0439
    7576.1508 7556.9243
    7585.2536 7556.8105
    7569.0548 7556.7031
    7430.6320 7556.6025
    7412.1782 7556.5093
    7389.1878 7556.4219
    7558.7036 7556.3418
    7489.3329 7556.2690
    7586.3362 7556.2031
    7378.8634 7556.1445
    7417.5810 7556.0938
    7635.9898 7556.0498
    7509.7771 7556.0142
    7500.9777 7555.9858
    7416.2715 7555.9658
    7437.9137 7555.9536
    7456.2386 7555.9497
    7381.6533 7555.9536
    7400.8456 7555.9673
    7357.2291 7555.9888
    7460.5062 7556.0195
    7336.8702 7556.0591
    7517.6985 7556.1074
    7363.0478 7556.1650
    7530.2478 7556.2324
    7426.6449 7556.3096
    7229.1966 7556.3970
    7516.4795 7556.4937
    7453.8506 7556.6006
    7470.9379 7556.7178
    7542.2131 7556.8462
    7461.4415 7556.9849
    7521.5311 7557.1343
    7485.1331 7557.2959
    7488.0022 7557.4678
    7408.2612 7557.6523
    7378.8634 7557.8481
    7442.2049 7558.0562
    7396.7859 7558.2764
    7322.8752 7558.5098
    7547.5561 7558.7554
    7516.9444 7559.0142
    7465.1142 7559.2866
    7392.3443 7559.5728
    7522.5551 7559.8730
    7471.0624 7560.1870
    7499.6143 7560.5156
    7449.3545 7560.8594
    7480.4785 7561.2178
    7455.1727 7561.5918
    7525.1010 7561.9819
    7463.6417 7562.3882
    7353.4943 7562.8105
    7460.3766 7563.2500
    7514.5828 7563.7061
    7461.1574 7564.1807
    7476.9163 7564.6724
    7665.7328 7565.1831
    7570.2684 7565.7124
    7495.1930 7566.2607
    7453.4428 7566.8286
    7491.1182 7567.4170
    7559.6206 7568.0259
    7525.8732 7568.6558
    7556.0415 7569.3066
    7532.6447 7569.9795
    7590.0184 7570.6753
    7493.6544 7571.3945
    7516.0055 7572.1367
    7567.0144 7572.9033
    7522.4368 7573.6953
    7542.3142 7574.5122
    7458.6125 7575.3545
    7614.5154 7576.2246
    7587.2585 7577.1211
    7560.3922 7578.0459
    7560.1114 7578.9995
    7462.6356 7579.9824
    7458.7165 7580.9956
    7501.4482 7582.0396
    7691.3301 7583.1162
    7496.9063 7584.2241
    7604.0423 7585.3662
    7638.2313 7586.5420
    7574.2230 7587.7534
    7716.0508 7589.0015
    7618.4603 7590.2861
    7652.6909 7591.6089
    7793.6029 7592.9717
    7763.3110 7594.3740
    7741.7339 7595.8174
    7587.3678 7597.3042
    7637.1119 7598.8345
    7866.5419 7600.4097
    7766.8435 7602.0313
    7785.1831 7603.7007
    7698.1074 7605.4185
    7611.3263 7607.1870
    7721.5584 7609.0078
    7710.2794 7610.8823
    7763.2963 7612.8120
    7784.9019 7614.7979
    7802.7052 7616.8423
    7782.2365 7618.9473
    7838.6370 7621.1143
    7827.5316 7623.3452
    7831.6337 7625.6421
    7917.2190 7628.0073
    7857.2654 7630.4434
    7833.4940 7632.9512
    7850.0168 7635.5347
    7966.9496 7638.1953
    8103.9199 7640.9355
    7896.2790 7643.7588
    8021.8639 7646.6680
    7739.4940 7649.6650
    8018.0115 7652.7534
    7804.3062 7655.9355
    7966.8734 7659.2163
    7923.7839 7662.5981
    7856.1792 7666.0840
    7956.1227 7669.6792
    7935.3539 7673.3867
    7936.1855 7677.2104
    7956.6976 7681.1548
    7903.3979 7685.2246
    8001.7904 7689.4238
    7840.0193 7693.7588
    7831.3747 7698.2324
    7900.6847 7702.8521
    7721.5293 7707.6235
    7878.1145 7712.5508
    7893.8342 7717.6416
    7780.6136 7722.9014
    7866.1458 7728.3374
    7725.5813 7733.9575
    7842.8642 7739.7686
    7950.6862 7745.7783
    7928.8927 7751.9966
    7741.8953 7758.4307
    7729.9673 7765.0903
    7833.0727 7771.9858
    8021.5262 7779.1265
    7895.0227 7786.5239
    7868.6152 7794.1895
    7970.3766 7802.1362
    7723.3797 7810.3760
    7895.5280 7818.9229
    7825.8595 7827.7905
    7903.2672 7836.9951
    7932.0952 7846.5522
    7874.3498 7856.4800
    7799.5944 7866.7954
    7853.6829 7877.5195
    7761.4108 7888.6709
    7760.6860 7900.2725
    7793.4498 7912.3481
    7982.1741 7924.9224
    7943.5551 7938.0215
    8010.2620 7951.6738
    7942.4493 7965.9097
    7980.5491 7980.7607
    7946.0934 7996.2627
    8075.2053 8012.4526
    7909.5460 8029.3691
    7899.6531 8047.0552
    7967.9007 8065.5571
    7988.5570 8084.9238
    8021.3373 8105.2075
    8075.6986 8126.4663
    8104.9386 8148.7612
    8114.3818 8172.1587
    8164.7208 8196.7305
    8205.8047 8222.5547
    8029.2964 8249.7139
    8246.8913 8278.3018
    8258.1598 8308.4160
    8152.5388 8340.1650
    8367.5733 8373.6660
    8324.3735 8409.0479
    8269.9911 8446.4492
    8339.6007 8486.0254
    8361.0321 8527.9424
    8339.0555 8572.3857
    8486.8193 8619.5576
    8583.0815 8669.6816
    8578.7326 8723.0020
    8543.1792 8779.7949
    8709.0284 8840.3604
    8965.1457 8905.0352
    8700.4883 8974.1953
    8926.6035 9048.2598
    8828.0104 9127.7031
    9105.8597 9213.0605
    9130.2887 9304.9453
    9325.8754 9404.0566
    9409.0681 9511.2090
    9571.0770 9627.3486
    9756.6271 9753.5977
    9962.5963 9891.2842
    10074.5409 10042.0039
    10301.7842 10207.6768
    10519.5532 10390.6289
    10622.7002 10593.6816
    10993.9185 10820.2461
    11390.0355 11074.4453
    11551.0241 11361.2148
    12083.7835 11686.4238
    12498.4006 12056.9688
    12904.3300 12480.8486
    13439.7495 12967.2031
    14072.8372 13526.2969
    14673.1795 14169.4404
    15546.0525 14908.8457
    16371.2332 15757.3672
    17219.4261 16728.1602
    18078.5240 17834.2070
    19363.9487 19087.6797
    20629.6627 20499.0566
    21788.2065 22075.8965
    23383.7096 23821.1289
    25150.2535 25730.5449
    27298.1572 27789.4766
    29372.6406 29969.0547
    31604.8853 32219.0566
    34182.4571 34467.5469
    37040.7726 36617.9688
    40084.2171 38555.7500
    42660.2428 40163.3555
    45053.2972 41342.8945
    47375.5508 42039.6602
    48784.9902 42256.0938
    49166.5129 42048.5703
    48042.5565 41507.9805
    46947.5134 40732.6289
    44326.8569 39803.9531
    42267.4926 38772.1289
    40536.3036 37653.2734
    38972.1318 36437.1406
    37201.5127 35101.8672
    35965.1000 33631.0039
    34569.3211 32026.6055
    32949.2236 30313.8887
    31241.2598 28536.5820
    29038.2898 26746.7051
    26519.5231 24994.0566
    24491.2190 23319.0898
    22424.3142 21750.1172
    20364.4174 20303.7676
    18247.2513 18987.1348
    16948.6773 17800.3398
    15844.3800 16738.8359
    14919.4486 15795.1758
    14048.5632 14960.3047
    13307.4891 14224.2324
    12739.7971 13577.3828
    12265.5496 13009.7754
    11731.4677 12512.1016
    11420.3259 12075.6729
    11054.9081 11692.5176
    11079.9179 11355.4375
    10834.8052 11058.0273
    10378.5540 10794.6582
    10266.2559 10560.4492
    10165.2098 10351.2041
    10000.5078 10163.3604
    9992.1171 9993.9063
    9696.2488 9840.3174
    9602.7024 9700.4834
    9400.8035 9572.6406
    9428.4782 9455.3164
    9436.6239 9347.2764
    9326.0393 9247.4805
    9081.1421 9155.0469
    8998.8278 9069.2246
    9136.6225 8989.3662
    9139.4217 8914.9072
    8996.0469 8845.3604
    8901.4043 8780.2920
    9000.3063 8719.3184
    8981.4205 8662.1006
    8625.5645 8608.3311
    8790.8442 8557.7363
    8775.2233 8510.0713
    8503.1561 8465.1123
    8549.9074 8422.6553
    8622.1982 8382.5176
    8751.2728 8344.5332
    8689.8595 8308.5479
    8687.4200 8274.4238
    8585.2102 8242.0332
    8464.5453 8211.2588
    8475.4823 8181.9937
    8434.1241 8154.1401
    8323.8060 8127.6074
    8408.9508 8102.3115
    8413.0881 8078.1768
    8464.0612 8055.1304
    8452.6224 8033.1079
    8434.1275 8012.0479
    8450.9546 7991.8945
    8406.2093 7972.5952
    8413.1400 7954.1021
    8316.0954 7936.3682
    8255.2722 7919.3516
    8238.7332 7903.0151
    8244.6996 7887.3198
    8421.0137 7872.2334
    8336.5525 7857.7227
    8420.3010 7843.7588
    8335.7961 7830.3125
    8352.7643 7817.3589
    8345.6320 7804.8726
    8372.2445 7792.8306
    8246.0011 7781.2114
    8287.1223 7769.9956
    8262.8698 7759.1626
    8319.9917 7748.6953
    8235.9922 7738.5762
    8175.7526 7728.7896
    8190.4383 7719.3203
    8198.6780 7710.1538
    8251.8244 7701.2773
    8091.2522 7692.6782
    8215.1188 7684.3438
    8280.8353 7676.2622
    8105.6667 7668.4233
    8194.9619 7660.8184
    8198.4296 7653.4351
    8162.5610 7646.2656
    8313.2671 7639.3018
    8211.2338 7632.5337
    8316.0365 7625.9551
    8164.6169 7619.5581
    8095.4752 7613.3350
    8083.0481 7607.2793
    8072.1754 7601.3848
    8096.2955 7595.6450
    8239.5991 7590.0547
    7980.1767 7584.6084
    8259.6728 7579.2993
    8260.8425 7574.1235
    8222.1260 7569.0767
    8159.7866 7564.1533
    8060.2738 7559.3496
    8177.3746 7554.6606
    8149.7877 7550.0825
    7963.5251 7545.6108
    8006.3243 7541.2437
    8044.4661 7536.9766
    7934.2902 7532.8052
    7852.2991 7528.7285
    8042.3591 7524.7412
    8084.7535 7520.8413
    8148.1658 7517.0259
    7975.2416 7513.2925
    8018.2747 7509.6377
    8153.5267 7506.0591
    7987.6307 7502.5557
    7894.3138 7499.1226
    7932.2548 7495.7603
    7916.1134 7492.4644
    7921.6141 7489.2344
    7909.9350 7486.0679
    7876.2626 7482.9619
    7955.5802 7479.9160
    7961.8447 7476.9282
    7901.3113 7473.9961
    8066.6161 7471.1191
    7985.7960 7468.2944
    8044.4745 7465.5210
    7914.9782 7462.7969
    7812.3369 7460.1221
    8053.8317 7457.4941
    7925.3605 7454.9116
    7933.3844 7452.3740
    7841.6868 7449.8794
    7833.7442 7447.4268
    7866.5996 7445.0142
    7754.1438 7442.6426
    7840.8041 7440.3091
    7847.9805 7438.0137
    7873.3467 7435.7549
    7855.7712 7433.5317
    7754.2221 7431.3438
    7829.6858 7429.1890
    7749.8770 7427.0679
    7903.2672 7424.9785
    7897.2625 7422.9204
    7842.7868 7420.8931
    7788.3072 7418.8950
    7830.4984 7416.9263
    7812.2937 7414.9858
    7768.3282 7413.0728
    7728.8044 7411.1875
    7755.1939 7409.3276
    7761.6662 7407.4937
    7707.8740 7405.6846
    7793.8086 7403.9004
    7735.5061 7402.1396
    7658.8529 7400.4019
    7802.8005 7398.6870
    7968.5272 7396.9946
    7758.3912 7395.3237
    7804.0849 7393.6738
    7719.2654 7392.0449
    7775.9295 7390.4360
    7817.1932 7388.8472
    7823.1451 7387.2773
    7741.5573 7385.7266
    7656.3054 7384.1938
    7729.2563 7382.6792
    7775.0410 7381.1826
    7721.2243 7379.7036
    7708.8958 7378.2407
    7759.4165 7376.7944
    7588.1150 7375.3647
    7673.7145 7373.9502
    7838.9762 7372.5513
    7783.2210 7371.1685
    7766.4696 7369.7998
    7691.3456 7368.4453
    7698.7359 7367.1055
    7674.7430 7365.7798
    7677.6105 7364.4673
    7774.4242 7363.1685
    7622.2962 7361.8823
    7705.3493 7360.6089
    7718.4705 7359.3481
    7802.4377 7358.1006
    7664.0553 7356.8643
    7814.6165 7355.6401
    7789.8327 7354.4272
    7535.1645 7353.2256
    7657.7257 7352.0352
    7711.6189 7350.8560
    7643.3969 7349.6875
    7717.7731 7348.5293
    7869.1547 7347.3818
    7793.6685 7346.2441
    7697.0576 7345.1162
    7644.4216 7343.9980
    7547.9360 7342.8892
    7644.3152 7341.7905
    7720.0525 7340.7002
    7893.4430 7339.6191
    7674.3785 7338.5474
    7726.4659 7337.4839
    7691.5065 7336.4292
    7526.0828 7335.3823
    7681.6861 7334.3442
    7668.2861 7333.3145
    7741.6597 7332.2920
    7747.8202 7331.2778
    7846.0668 7330.2710
    7799.0610 7329.2715
    7900.3204 7328.2798
    7918.0253 7327.2954
    7914.1452 7326.3179
    8014.4874 7325.3477
    8045.0386 7324.3838
    7974.7823 7323.4272
    8034.5629 7322.4771
    8108.2257 7321.5337
    8020.7418 7320.5967
    7959.5851 7319.6655
    8028.0555 7318.7412
    7963.8704 7317.8228
    7947.2086 7316.9106
    7921.0573 7316.0034
    7878.4132 7315.1030
    7850.0168 7314.2080
    7682.4537 7313.3184
    7719.3925 7312.4346
    7835.7392 7311.5562
    7702.2146 7310.6836
    7743.9371 7309.8159
    7853.0946 7308.9531
    7645.6572 7308.0957
    7660.4865 7307.2432
    7566.3511 7306.3955
    7673.6066 7305.5532
    7667.3969 7304.7158
    7676.7014 7303.8823
    7669.2102 7303.0542
    7711.4818 7302.2300
    7796.9464 7301.4106
    7758.5244 7300.5962
    7702.2731 7299.7856
    7691.3456 7298.9795
    7691.3456 7298.1777
    7673.9659 7297.3794
    7665.7678 7296.5859
    7547.2473 7295.7969
    7632.1745 7295.0112
    7559.4325 7294.2290
    7520.3224 7293.4512
    7640.9929 7292.6777
    7589.8273 7291.9072
    7610.8137 7291.1406
    7569.0548 7290.3779
    7534.9809 7289.6187
    7467.1115 7288.8628
    7434.1789 7288.1108
    7623.0235 7287.3623
    7417.1713 7286.6167
    7632.9790 7285.8750
    7484.0732 7285.1362
    7512.8806 7284.4009
    7475.9604 7283.6685
    7465.0303 7282.9395
    7549.9398 7282.2134
    7648.1056 7281.4907
    7652.1210 7280.7715
    7612.8780 7280.0542
    7651.8316 7279.3408
    7651.1610 7278.6299
    7502.4837 7277.9214
    7624.0245 7277.2158
    7673.8155 7276.5142
    7514.9015 7275.8145
    7533.5485 7275.1177
    7570.6138 7274.4233
    7617.4993 7273.7319
    7686.2598 7273.0430
    7491.1898 7272.3569
    7518.8444 7271.6729
    7612.5875 7270.9917
    7515.4096 7270.3130
    7500.5831 7269.6367
    7531.7109 7268.9629
    7505.8367 7268.2910
    7450.7330 7267.6226
    7551.1271 7266.9556
    7557.2439 7245.1484
    7646.4610 7244.6240
    7571.4833 7244.1011
    7650.2845 7243.5781
    7516.0150 7243.0571
    7638.4209 7242.5366
    7535.2153 7242.0166
    7482.3041 7241.4976
    7507.9430 7240.9795
    7476.3422 7240.4619
    7437.3178 7229.4053
    7618.5047 7228.9590
    7554.1936 7228.5122
    7537.9026 7228.0654
    7622.5486 7227.6191
    7624.2615 7227.1729
    7652.7852 7226.7271
    7521.7448 7226.2808
    7619.1284 7225.8350
    7555.0770 7225.3892
    7586.4649 7224.9434
    7566.4419 7224.4980
    7546.1186 7224.0527
    7630.9509 7223.6074
    7623.9626 7223.1626
    7682.5021 7222.7173
    7691.3456 7222.2725
    7560.0653 7221.8276
    7554.6183 7221.3833
    7507.2507 7220.9390
    7510.9427 7220.4946
    7563.4783 7220.0503
    7519.0688 7219.6060
    7467.6661 7219.1621
    7559.5106 7218.7178
    7470.4801 7218.2744
    7507.3904 7217.8311
    7494.1399 7217.3872
    7476.4178 7216.9438
    7628.7342 7216.5005
    7698.9140 7216.0571
    7635.3737 7215.6143
    7523.5081 7215.1719
    7540.8296 7214.7290
    7538.5645 7214.2861
    7648.7606 7213.8433
    7534.7232 7213.4009
    7483.9353 7212.9585
    7636.5145 7212.5161
    7539.2765 7212.0742
    7768.6400 7211.6323
    7705.0767 7211.1904
    7666.5223 7210.7485
    7640.6558 7210.3071
    7628.9780 7209.8652
    7694.8036 7209.4243
    7750.1101 7208.9829
    7585.2109 7208.5420
    7575.3748 7208.1006
    7625.6002 7207.6597
    7667.2988 7207.2188
    7627.6388 7206.7783
    7754.1306 7206.3379
    7690.0287 7205.8975
    7611.4292 7205.4570
    7877.6230 7205.0166
    7726.4659 7204.5762
    7726.4659 7204.1362
    7708.3659 7203.6963
    7760.6097 7277.2446
    7877.0433 7277.2578
    7772.0473 7277.2754
    7755.6306 7277.2974
    7773.1323 7277.3242
    7735.5742 7277.3545
    7613.4168 7277.3901
    7754.9478 7277.4302
    7598.0394 7277.4746
    7691.8940 7277.5239
    7781.8563 7277.5781
    7804.8281 7314.2119
    7722.4851 7314.4990
    7643.5588 7314.7930
    7668.1299 7315.0933
    7599.9755 7315.4009
    7528.0713 7315.7158
    7631.9817 7316.0386
    7624.7469 7316.3687
    7638.9254 7316.7056
    7759.6247 7317.0503
    7712.3734 7317.4023
    7600.4015 7317.7627
    7667.9948 7318.1309
    7832.2446 7318.5073
    7623.6479 7318.8911
    7640.1864 7319.2837
    7572.4127 7319.6841
    7707.9015 7320.0928
    7662.0985 7320.5103
    7666.8625 7320.9365
    7672.5407 7321.3716
    7580.6422 7321.8149
    7565.1477 7322.2676
    7609.7920 7322.7290
    7591.2005 7323.2002
    7531.2271 7323.6802
    7531.8793 7324.1704
    7566.5187 7324.6689
    7655.7196 7325.1777
    7721.2882 7325.6968
    7403.1600 7326.2251
    7631.3386 7326.7642
    7432.4822 7327.3130
    7563.9040 7327.8721
    7510.1724 7328.4429
    7475.9090 7329.0229
    7465.8277 7329.6143
    7502.7245 7330.2163
    7448.9564 7330.8301
    7463.1100 7331.4546
    7591.9007 7332.0908
    7591.5408 7332.7388
    7474.6426 7333.3979
    7550.5351 7334.0693
    7517.8628 7334.7529
    7536.3646 7335.4492
    7564.5849 7336.1572
    7612.5670 7336.8779
    7630.9726 7337.6118
    7659.3153 7338.3579
    7489.3291 7339.1182
    7413.2636 7339.8916
    7423.3068 7340.6782
    7520.4380 7341.4790
    7556.6143 7342.2935
    7551.6646 7343.1226
    7507.5330 7343.9658
    7739.1580 7344.8237
    7521.7526 7345.6963
    7584.0332 7346.5845
    7532.3365 7347.4878
    7520.0518 7348.4063
    7538.5562 7349.3408
    7465.8153 7350.2910
    7334.4615 7351.2578
    7468.8844 7352.2412
    7464.0340 7353.2417
    7513.1254 7354.2588
    7552.9293 7355.2930
    7521.9923 7356.3447
    7570.8435 7357.4146
    7601.1331 7358.5029
    7399.6144 7359.6094
    7530.2580 7360.7344
    7483.6998 7361.8789
    7509.5722 7363.0425
    7456.7059 7364.2261
    7470.7522 7365.4297
    7326.7236 7366.6533
    7348.6427 7367.8975
    7525.7391 7369.1626
    7489.1764 7370.4492
    7554.1062 7371.7578
    7602.3217 7373.0884
    7744.6947 7374.4414
    7595.0498 7375.8169
    7665.4211 7377.2153
    7487.3815 7378.6382
    7683.9713 7380.0850
    7688.9883 7381.5557
    7610.9133 7383.0518
    7519.8274 7384.5728
    7530.2622 7386.1201
    7516.9444 7387.6924
    7491.6933 7389.2925
    7455.1898 7390.9189
    7413.6237 7392.5732
    7488.3815 7394.2559
    7707.9246 7395.9668
    7705.8691 7397.7070
    7514.6329 7399.4761
    7609.0271 7401.2759
    7483.2889 7403.1069
    7615.2633 7404.9683
    7534.7697 7406.8618
    7558.1867 7408.7881
    7607.4307 7410.7471
    7534.2945 7412.7397
    7554.6410 7414.7671
    7628.9668 7416.8291
    7651.5250 7418.9263
    7604.2167 7421.0605
    7567.0704 7423.2310
    7540.8334 7425.4395
    7546.2764 7427.6865
    7486.1532 7429.9731
    7579.2139 7432.2988
    7634.9227 7434.6660
    7756.1101 7437.0737
    7654.4956 7439.5244
    7561.5086 7442.0186
    7492.9323 7444.5562
    7559.3024 7447.1387
    7571.5588 7449.7676
    7558.7914 7452.4429
    7625.8135 7455.1660
    7630.9151 7457.9380
    7584.7086 7460.7593
    7644.5010 7463.6313
    7619.6927 7466.5552
    7560.3846 7469.5322
    7523.3442 7472.5630
    7686.2297 7475.6494
    7675.6340 7478.7920
    7691.5987 7481.9917
    7692.0141 7485.2505
    7527.7814 7488.5693
    7672.7052 7491.9492
    7667.7127 7495.3916
    7801.8035 7498.8989
    7664.8127 7502.4717
    7591.1147 7553.9395
    7676.9450 7557.9385
    7719.6193 7562.0049
    7918.5057 7566.1504
    7864.9451 7570.3682
    7944.0106 7574.6670
    7990.1895 7579.0410
    7975.5922 7583.5010
    7975.9501 7588.0391
    8142.1724 7592.6670
    8035.4682 7597.3770
    8287.9990 7602.1812
    8200.3362 7630.8022
    8112.6322 7635.9312
    8164.8958 7641.1567
    8137.1365 7646.4810
    8166.6559 7651.9067
    8175.6397 7657.4365
    8202.6755 7663.0728
    8253.2992 7668.8179
    8336.0400 7674.6743
    8401.7541 7680.6455
    8255.3385 7686.7334
    8317.5545 7692.9419
    8346.6160 7699.2734
    8237.4127 7705.7314
    8208.4793 7712.3184
    8213.6868 7719.0386
    8112.3405 7725.8950
    8230.4285 7732.8916
    8170.9706 7740.0313
    8151.9177 7747.3184
    8215.4861 7754.7568
    8365.9704 7762.3506
    8222.9013 7770.1035
    8255.2231 7778.0205
    8375.5738 7786.1055
    8305.7645 7794.3638
    8408.4189 7802.8003
    8259.5260 7811.4185
    8227.0058 7820.2246
    8318.7696 7829.2241
    8181.6363 7838.4229
    8208.4194 7847.8257
    8244.0901 7857.4385
    8274.2291 7867.2686
    8197.1498 7877.3208
    8304.8294 7887.6025
    8372.8282 7898.1211
    8248.6269 7908.8833
    8265.8124 7919.8965
    8406.2920 7931.1680
    8292.3813 7942.7056
    8407.5221 7954.5186
    8372.3106 7966.6152
    8343.6507 7979.0044
    8183.8410 7991.6953
    8339.7777 8004.6973
    8242.7073 8018.0220
    8339.9124 8031.6777
    8325.7593 8045.6777
    8250.9108 8060.0317
    8396.9292 8074.7524
    8412.6633 8089.8521
    8388.2739 8105.3433
    8380.2332 8121.2402
    8387.8745 8137.5566
    8373.8438 8154.3071
    8336.3899 8171.5073
    8297.4950 8189.1729
    8288.1261 8207.3213
    8509.2971 8225.9697
    8570.7602 8245.1367
    8403.2105 8264.8418
    8404.5374 8285.1143
    8378.3683 8305.9453
    8458.7072 8327.3984
    8529.2477 8349.4531
    8435.0960 8372.1807
    8474.2934 8395.5576
    8358.4223 8419.6611
    8348.2910 8444.4668
    8504.3659 8470.0586
    8501.3516 8496.4121
    8676.9992 8523.6172
    8468.0439 8551.6484
    8526.7335 8580.6045
    8640.1220 8610.4600
    8594.8450 8641.3203
    8583.9800 8673.1611
    8655.0003 8706.0957
    8573.9436 8740.1006
    8601.8071 8775.2998
    8693.0531 8811.6699
    8791.7803 8849.3447
    8720.6656 8888.3027
    8858.8928 8928.6934
    8723.1432 8970.4922
    8868.5205 9013.8633
    8731.6412 9058.7852
    8931.9751 9105.4375
    8789.2153 9153.8027
    8862.5745 9204.0752
    8926.5295 9256.2432
    8901.4023 9310.5215
    8932.8570 9366.9023
    8930.2963 9425.6240
    9002.8623 9486.6826
    8996.1135 9550.3438
    9061.0362 9616.6133
    9072.0933 9685.7871
    9047.3016 9757.8760
    9112.4416 9833.2148
    9398.3728 9911.8271
    9352.6556 9994.0869
    9399.8319 10080.0312
    9350.0019 10170.0850
    9554.2766 10264.3027
    9572.9703 10363.1650
    9545.3591 10466.7520
    9553.7008 10575.6084
    9661.8197 10689.8447
    9695.4159 10810.0859
    9816.5015 10936.4805
    9934.0167 11069.7471
    9925.0567 11210.0801
    9969.5575 11358.3154
    10448.6466 11514.7070
    10467.1418 11680.2305
    10509.6230 11855.2148
    10668.8051 12040.8066
    10877.2040 12237.4355
    11029.7950 12446.4600
    11224.2503 12668.4434
    11337.5033 12905.0098
    11469.3816 13157.0469
    11778.1841 13426.0947
    12072.9780 13713.7422
    12425.0109 14021.7891
    12797.0822 14352.2813
    13036.5017 14707.5693
    13332.0934 15090.3594
    13840.9326 15503.8125
    14512.4713 15951.6455
    14919.9814 16438.2461
    15633.4364 16968.8457
    16089.8952 17549.6914
    16770.4708 18188.2832
    17679.5959 18893.6094
    18597.7201 19676.4414
    19604.0069 20549.6133
    20669.6948 21528.3516
    22196.4927 22630.5469
    23185.0964 23877.0039
    24700.7933 25291.6445
    26540.8543 26901.5938
    28231.4044 28737.1328
    30153.0688 30831.5020
    32490.0755 33220.5156
    35217.6372 35941.9180
    37855.3459 39034.5547
    41006.8222 42537.1563
    44790.3797 46486.8828
    49042.3056 50917.2109
    53104.1330 55855.2461
    58052.0865 61317.9492
    64037.0450 67306.8438
    70532.0050 73800.7344
    76969.1227 80745.9766
    84294.1194 88044.5234
    91965.4682 95541.0234
    100930.2740 103012.5938
    109942.5365 110167.6328
    118587.0882 116661.5625
    127762.6818 122135.8828
    136218.5046 126278.2500
    142585.2905 128889.5703
    147495.9169 129932.3516
    149666.3071 129539.1328
    148610.4642 127974.6719
    145061.7478 125568.2266
    138683.4792 122640.4766
    131202.3184 119446.8281
    123749.6201 116145.2656
    116647.8880 112789.1016
    110743.8536 109340.5234
    105603.1562 105700.5547
    102263.7776 101750.9531
    99117.1608 97398.7266
    95553.5554 92611.3672
    91854.6745 87431.2031
    87313.0828 81965.6953
    81303.6749 76360.6797
    74807.3320 70769.1172
    67868.0807 65326.6602
    60584.8818 60138.1367
    53871.2045 55274.6406
    47788.2233 50774.5273
    42441.8028 46661.5352
    37832.0595 42925.9531
    33902.6446 39563.4375
    31024.2212 36546.6875
    28233.6268 33858.0039
    25829.8038 31464.9844
    24101.8923 29345.5801
    22561.1587 27468.0938
    20976.9726 25810.4805
    19977.1605 24344.3281
    18711.3480 23049.7480
    17840.6761 21902.7188
    17097.9234 20886.5723
    16296.1239 19981.9590
    15526.4204 19175.7363
    14968.8431 18452.9453
    14691.5939 17803.7559
    14142.2819 17216.9648
    13855.1228 16685.5391
    13570.8264 16201.2588
    13060.4046 15759.2334
    12839.8262 15353.4746
    12379.9153 14980.6406
    12206.7127 14636.3340
    12000.2215 14318.2656
    11917.9211 14023.1484
    11770.6313 13749.3936
    11471.8234 13494.4678
    11309.2904 13257.2529
    11277.3927 13035.7510
    11162.5133 12829.1406
    10946.6953 12635.8135
    10754.1288 12455.1582
    10841.7854 12285.8535
    10773.1145 12127.4346
    10603.1597 11978.8027
    10628.7586 11839.6016
    10304.9914 11708.9102
    10367.7974 11586.4541
    10422.0934 11471.4531
    10466.7176 11363.6992
    10311.6466 11262.5293
    10249.1068 11167.7793
    10270.7073 11078.8926
    10220.4718 10995.7383
    10207.0672 10917.8457
    10241.5141 10845.1143
    10127.6223 10777.1426
    10095.7508 10713.8564
    10016.2470 10654.9160
    10181.9589 10600.2656
    10083.7197 10549.6191
    9979.3352 10502.9375
    9962.1819 10459.9844
    10003.9269 10420.7295
    10172.9813 10384.9805
    10287.8554 10352.7197
    10175.5914 10323.7949
    10218.6601 10298.1934
    10160.6938 10275.8008
    10148.7931 10256.6152
    10149.9797 10240.5557
    10233.5293 10227.6191
    10266.5056 10217.7773
    10160.8844 10211.0195
    10140.5634 10207.3477
    10277.0580 10206.7695
    10160.7135 10212.2617
    10176.4728 10217.9619
    10319.3125 10226.8496
    10293.0031 10238.9756
    10273.7725 10254.4033
    10361.3950 10273.2080
    10378.1126 10295.4785
    10403.0780 10321.3135
    10605.1255 10350.8281
    10741.2547 10384.1533
    10809.7066 10421.4316
    10942.9911 10462.8291
    11000.4411 10508.5234
    11135.5648 10560.1865
    10949.9620 10615.1104
    11285.4005 10675.0039
    11552.4240 10740.1367
    11540.4707 10810.8115
    11714.7668 10887.3623
    11930.0954 10970.1533
    12132.0217 11059.5898
    12083.2273 11156.1221
    12188.7673 11260.2441
    12301.4574 11372.5059
    12618.9731 11493.5186
    12933.6978 11623.9609
    13105.0616 11764.5928
    13208.5361 11916.2598
    13470.8916 12079.9219
    13881.4797 12256.6563
    14290.5870 12447.6973
    14843.6125 12654.4531
    14973.7064 12878.5488
    15283.8211 13121.8789
    15773.2104 13386.6602
    16469.0190 13675.5088
    16943.5460 13991.5332
    17480.2983 14338.4434
    18105.0351 14720.6738
    18814.1677 15143.5332
    19497.2549 15613.3750
    20233.9324 16137.7705
    21053.6845 16725.6953
    22001.4878 17387.6875
    22906.4184 18136.0508
    23851.4143 18984.9375
    24951.2732 19950.4609
    26108.9974 21050.6680
    27548.8372 22305.4746
    29172.7952 23736.4551
    30760.3779 25366.5508
    32389.8404 27219.5488
    34167.8856 29319.5195
    36230.7453 31689.9648
    38503.4950 34352.7266
    40744.3026 37326.5703
    43308.8966 40625.2070
    45685.7444 44256.6992
    48994.8944 48209.3203
    51999.1095 52469.5703
    55148.3318 56982.9414
    58648.2225 61683.1563
    62632.7948 66445.7344
    65795.6404 71124.0391
    69647.4801 75511.5078
    73174.4827 79396.3047
    76607.8360 82553.6094
    79120.5749 84817.7266
    81139.0490 86093.9141
    82509.8221 86399.6719
    82983.0641 85848.9063
    82327.4861 84625.0625
    80216.4988 82941.4063
    78193.3192 80989.2656
    75526.1088 78921.3438
    72203.7463 76819.9766
    69711.5313 74712.7969
    67455.4037 72563.7656
    65839.0739 70310.1016
    64140.8605 67868.0234
    62212.5144 65179.5586
    60034.6110 62212.5469
    58065.1147 58993.7422
    55580.8366 55578.1641
    52963.7133 52061.2813
    49600.4876 48530.5859
    46462.6022 45080.0781
    43382.3961 41770.8164
    40525.1271 38657.8750
    37249.5858 35763.3359
    35207.5916 33106.9063
    32939.7888 30684.7695
    30930.5820 28496.2949
    29099.7184 26525.6836
    27523.7575 24763.1211
    25886.8116 23188.9453
    24552.2588 21790.0820
    23414.7582 20546.8867
    22029.6497 19445.8906
    21204.9641 18469.2227
    20220.4557 17604.4922
    19393.5915 16836.3789
    18782.5474 16154.3232
    18081.9181 15545.8125
    17275.1219 15002.3906
    16776.4720 14514.2588
    16306.3333 14075.0039
    15760.6050 13677.2021
    15213.4141 13316.2021
    14899.8081 12986.5127
    14636.7830 12684.8672
    14054.5725 12407.2402
    13711.6698 12151.3887
    13452.1081 11914.3408
    13196.8615 11694.5693
    12977.2933 11489.8428
    12711.3189 11299.1094
    12476.5517 11120.6514
    12319.3364 10953.6455
    11837.9234 10797.0000
    11772.7839 10649.8418
    11485.1032 10511.3936
    11332.8216 10380.9648
    11234.6824 10257.9336
    11002.9761 10141.7422
    10609.0768 10031.8818
    10554.9247 9927.8965
    10456.3052 9829.3652
    10476.1919 9735.9102
    10353.9150 9647.1826
    10228.5306 9562.8643
    10178.3981 9482.6631
    10113.9546 9406.3115
    9932.2176 9333.5635
    9846.2689 9264.1904
    9686.8967 9197.9854
    9680.3151 9134.7520
    9607.1857 9074.3135
    9437.4158 9016.5039
    9339.1523 8961.1699
    9457.2709 8908.1699
    9325.3567 8857.3701
    9291.8887 8808.6494
    9331.3722 8761.8926
    9143.0171 8716.9922
    9116.8242 8673.8516
    9131.7226 8632.3750
    8930.9291 8592.4775
    9031.7028 8554.0771
    8960.5623 8517.0996
    8803.5244 8481.4707
    8826.8470 8447.1270
    8569.2059 8414.0049
    8714.1905 8382.0449
    8802.8848 8351.1914
    8658.2243 8321.3945
    8615.7120 8292.6035
    8498.7715 8264.7725
    8438.2501 8237.8594
    8384.0715 8211.8213
    8440.9337 8186.6216
    8529.8856 8162.2227
    8490.4629 8138.5894
    8357.8355 8115.6899
    8401.2005 8093.4937
    8321.1247 8071.9707
    8297.3339 8051.0938
    8233.3030 8030.8354
    8305.0745 8011.1729
    8298.8973 7992.0801
    8198.6530 7973.5371
    8230.4308 7955.5205
    8118.7536 7938.0107
    8090.2542 7920.9883
    8146.1452 7904.4355
    8142.9070 7888.3340
    7987.9207 7872.6680
    7921.0573 7857.4214
    8038.5735 7842.5786
    8096.0239 7828.1255
    8117.2411 7814.0405
    8203.3086 7800.3335
    7976.9161 7786.9619
    8157.3427 7773.9438
    7955.0424 7761.2378
    7952.2613 7748.8618
    8023.2767 7736.7778
    7888.7931 7725.0020
    7966.5299 7713.5005
    7958.4800 7702.2871
    7821.7490 7691.3301
    7834.9513 7680.6445
    7858.9433 7670.1987
    7878.9209 7660.0083
    7995.4427 7650.0439
    8112.3727 7640.3188
    7883.8377 7630.8062
    7757.4633 7621.5200
    7724.3193 7612.4341
    7814.6165 7603.5615
    7785.1863 7594.8774
    7702.8476 7586.3950
    7713.0025 7578.0913
    7752.4580 7569.9785
    7742.5399 7562.0347
    7769.4307 7554.2720
    7796.9464 7546.6694
    7796.9464 7539.2383
    7683.2619 7531.9590
    7702.2997 7524.8433
    7610.1090 7517.8721
    7621.4688 7511.0566
    7637.5343 7504.3784
    7631.1149 7497.8486
    7709.4469 7491.4502
    7741.0776 7485.1934
    7704.2734 7479.0620
    7732.8528 7473.0664
    7611.1108 7467.1914
    7545.4783 7461.4463
    7538.2825 7455.8154
    7539.9194 7450.3105
    7491.4573 7444.9155
    7579.8212 7439.6416
    7558.5458 7434.4741
    7715.0161 7429.4219
    7551.5599 7424.4741
    7433.0713 7419.6377
    7685.6310 7414.9004
    7551.6602 7410.2725
    7635.2883 7405.7412
    7615.9845 7401.3149
    7492.7210 7396.9839
    7506.4519 7316.2402
    7534.2945 7312.5762
    7503.2586 7309.0073
    7470.8373 7305.5244
    7427.2650 7302.1357
    7454.4408 7298.8315
    7524.7291 7295.6191
    7534.2945 7292.4907
    7568.8608 7289.4531
    7359.6132 7286.4980
    7336.1251 7283.6313
    7426.1126 7280.8511
    7520.2315 7240.0405
    7458.6469 7237.6670
    7503.3689 7235.3770
    7506.1232 7233.1714
    7488.9083 7231.0503
    7417.2138 7229.0132
    7464.0802 7227.0615
    7399.8806 7225.1953
    7429.6187 7223.4160
    7344.7876 7221.7236
    7311.6400 7220.1201
    7395.0330 7218.6060
    7365.4331 7217.1821
    7422.1963 7215.8506
    7364.9014 7214.6123
    7365.9097 7213.4707
    7317.3055 7212.4258
    7338.3718 7211.4800
    7395.2019 7210.6362
    7345.7820 7209.8970
    7358.8296 7209.2642
    7333.4090 7208.7422
    7278.4806 7208.3330
    7501.6265 7208.0405
    7393.0655 7207.8687
    7408.8777 7207.8213
    7178.6384 7207.9028
    7353.5477 7208.1191
    7514.6700 7208.4731
    7380.2851 7208.9727
    7422.7187 7209.6226
    7346.8889 7210.4302
    7419.3946 7211.4014
    7336.9216 7212.5454
    7292.4900 7213.8691
    7407.9784 7215.3833
    7439.1326 7217.0962
    7371.6613 7219.0181
    7415.0922 7221.1621
    7358.0902 7223.5391
    7282.3924 7226.1641
    7393.0406 7229.0508
    7477.3431 7232.2153
    7361.6933 7235.6748
    7361.6933 7239.4497
    7332.9979 7243.5596
    7294.4688 7248.0273
    7406.8554 7252.8789
    7487.2124 7258.1396
    7533.7820 7263.8418
    7406.0089 7270.0176
    7405.5419 7276.7026
    7442.6305 7283.9395
    7447.7439 7291.7720
    7361.4615 7300.2500
    7406.5502 7309.4307
    7496.8987 7319.3765
    7498.4098 7330.1606
    7473.7705 7341.8647
    7569.1710 7354.5830
    7627.8105 7368.4326
    7576.1212 7383.5176
    7565.8535 7400.0215
    7491.2345 7418.0854
    7665.0027 7437.9595
    7583.0625 7459.8511
    7598.4878 7484.1069
    7717.4898 7511.0303
    7677.0586 7541.1025
    7831.7473 7574.7563
    7772.7000 7612.6528
    8035.4034 7655.3892
    8065.6359 7703.8428
    8112.9559 7758.7988
    8061.2088 7821.3765
    8046.1482 7899.1406
    8125.7808 7980.2935
    8343.8024 8072.4976
    8421.9030 8177.2959
    8436.9360 8295.8262
    8679.0159 8429.7021
    8951.6190 8579.9199
    8882.7460 8747.9609
    9152.8989 8934.3877
    9333.9264 9140.1816
    9437.2112 9364.9473
    9804.4362 9608.4688
    9981.4129 9868.4375
    10056.1303 10142.1816
    10252.7102 10427.2695
    10438.0377 10710.3994
    10574.3784 10984.4688
    10934.3966 11238.2695
    11124.9271 11458.4629
    11273.7099 11633.5137
    11470.4930 11754.0605
    11670.3786 11816.3711
    11779.1950 11822.2861
    11870.2915 11779.2627
    11637.4853 11698.4932
    11673.0503 11592.1846
    11481.4670 11471.9570
    11152.4092 11346.3662
    11209.7194 11221.0811
    11145.2055 11097.6543
    11037.6107 10974.9912
    10786.1649 10849.0859
    10765.7994 10715.3066
    10636.9250 10568.7109
    10490.3920 10406.5684
    10394.8022 10227.9648
    10181.5257 10035.3750
    10053.7008 9832.5547
    9985.7299 9625.2109
    9863.3740 9418.2432
    9428.4310 9216.7686
    9352.0667 9023.9551
    9100.2053 8842.6934
    8979.9960 8674.0430
    8837.1624 8519.0215
    8489.4315 8377.3467
    8475.9778 8248.9746
    8450.3127 8133.0049
    8229.9551 8028.8530
    8089.4425 7935.5781
    7995.2397 7852.2666
    7952.6052 7777.9961
    7939.1395 7711.8652
    7878.0067 7653.0093
    7722.4652 7600.6118
    7721.9044 7553.9150
    7710.0139 7512.2236
    7586.1919 7474.9097
    7490.6775 7441.4111
    7582.7975 7411.2314
    7454.7027 7383.9380
    7445.4396 7359.1519
    7356.0007 7336.5503
    7378.8634 7315.8555
    7283.3955 7296.8315
    7210.3146 7279.2778
    7252.2604 7263.0239
    7180.0891 7247.9263
    7277.1376 7233.8608
    7382.1574 7220.7222
    7292.4750 7208.4209
    7197.0421 7196.8779
    7140.4904 7186.0254
    7122.3564 7175.8047
    7102.2038 7116.6270
    7053.2486 7107.8174
    7025.0368 7099.4951
    7152.0014 7091.6235
    7099.9064 7084.1685
    7120.7513 7077.0991
    7051.1184 7070.3882
    7025.0811 7064.0112
    7072.8612 7057.9438
    6951.6427 7052.1660
    7051.2711 7046.6587
    7133.0884 7041.4038
    6985.1158 7036.3853
    6972.3004 7006.9985
    6925.1017 7002.5596
    6990.8064 6998.3140
    7057.3494 6994.2510
    6807.2925 6990.3589
    6965.1762 6986.6284
    6985.0266 6983.0503
    6910.1357 6979.6152
    6886.6401 6976.3154
    6890.8149 6973.1436
    6928.0870 6970.0933
    6886.5078 6967.1572
    6756.0569 6964.3301
    6878.5220 6961.6055
    6890.4315 6958.9785
    6921.7270 6956.4448
    6934.8443 6953.9990
    6855.8896 6951.6372
    6877.0539 6949.3555
    6918.8673 6947.1489
    6772.4183 6945.0151
    6869.4693 6942.9512
    6987.2410 6940.9521
    6980.0224 6939.0161
    6974.9582 6937.1416
    7010.6226 6935.3228
    6810.0713 6933.5615
    6865.3432 6931.8511
    6766.1889 6930.1929
    6740.4588 6928.5815
    6676.4624 6927.0181
    6652.9076 6925.4980
    6860.3149 6924.0225
    6651.8624 6922.5864
    6753.5050 6921.1914
    6706.4316 6919.8340
    6789.8559 6918.5142
    6850.5906 6917.2280
    6864.7903 6915.9785
    6905.6600 6914.7598
    6842.1491 6913.5742
    6817.9461 6912.4189
    6797.3436 6911.2939
    6845.1798 6910.1963
    6736.6827 6909.1284
    6851.9892 6908.0859
    6839.9465 6907.0708
    6864.4371 6906.0801
    6927.6941 6905.1147
    6868.5590 6904.1719
    6875.9194 6903.2539
    6867.4915 6902.3569
    6859.7162 6901.4829
    6947.2760 6900.6294
    6931.7245 6899.7974
    6834.1356 6898.9849
    6773.3390 6898.1929
    6887.3404 6897.4194
    6743.8012 6896.6650
    6855.6253 6895.9297
    6840.5287 6895.2114
    6858.4104 6894.5112
    6943.7769 6893.8281
    6970.0312 6893.1616
    6872.4597 6892.5117
    6877.3593 6891.8779
    6883.0513 6891.2607
    6858.2903 6890.6582
    6855.7030 6890.0718
    6816.9217 6889.5000
    6691.2351 6888.9438
    6744.4931 6888.4019
    6839.9668 6887.8745
    6910.6889 6887.3608
    6848.3373 6886.8628
    6839.3395 6886.3774
    6856.2878 6885.9063
    6869.4698 6885.4482
    6841.9299 6885.0044
    6870.6812 6884.5737
    6942.3373 6884.1567
    6905.8325 6883.7524
    6807.4916 6883.3618
    6857.7507 6882.9839
    6753.4170 6882.6187
    6744.3981 6882.2671
    6836.1581 6881.9277
    6835.1158 6881.6016
    6809.2978 6881.2881
    6894.1963 6880.9878
    6811.1809 6880.7002
    6705.1473 6880.4253
    6567.8215 6880.1631
    6644.7383 6879.9141
    6694.0528 6879.6777
    6808.8535 6879.4546
    6779.0764 6879.2441
    6789.8091 6879.0469
    6734.5748 6878.8623
    6755.8360 6878.6914
    6873.6238 6878.5337
    6782.2422 6878.3896
    6859.4971 6878.2588
    6838.3804 6878.1411
    6678.5909 6878.0376
    6643.2025 6877.9478
    6887.0896 6877.8726
    6708.9214 6877.8110
    6717.0114 6877.7637
    6723.2836 6877.7314
    6891.9341 6877.7134
    6833.2882 6877.7104
    6789.8091 6877.7227
    6797.6340 6877.7500
    6806.2992 6877.7935
    6836.4008 6877.8525
    6778.1759 6877.9272
    6850.3409 6878.0186
    6822.3746 6878.1265
    6691.7549 6878.2515
    6751.8265 6878.3940
    6577.6957 6878.5542
    6681.8981 6878.7319
    6782.3793 6878.9277
    6819.2452 6879.1426
    6776.0280 6879.3765
    6806.1506 6879.6304
    6727.7389 6879.9033
    6814.0292 6880.1968
    6796.3705 6880.5112
    6822.9257 6880.8467
    6833.8275 6881.2046
    6786.5391 6881.5845
    6773.3390 6881.9873
    6844.7998 6882.4136
    6871.3314 6882.8638
    6675.3040 6883.3389
    6742.5765 6883.8389
    6754.0900 6884.3657
    6629.2154 6884.9185
    6646.5899 6885.4990
    6696.3987 6886.1079
    6805.9984 6886.7451
    6779.8648 6887.4131
    6786.9681 6888.1113
    6668.1347 6888.8408
    6571.4948 6889.6035
    6546.3875 6890.3994
    6580.0801 6891.2305
    6691.5991 6892.0957
    6798.9586 6892.9995
    6724.7209 6893.9395
    6779.3496 6894.9194
    6623.9500 6895.9399
    6720.9251 6897.0020
    6737.2314 6898.1069
    6755.3802 6899.2573
    6696.0918 6900.4526
    6746.5340 6901.6968
    6709.0885 6902.9893
    6644.5849 6904.3345
    6683.9426 6905.7305
    6823.5628 6907.1836
    6662.3673 6908.6919
    6665.3170 6910.2603
    6689.9588 6911.8887
    6707.4117 6913.5820
    6742.1417 6915.3394
    6746.5091 6917.1675
    6577.7696 6919.0645
    6728.1498 6921.0381
    6704.2740 6923.0859
    6701.2656 6925.2163
    6822.8094 6927.4277
    6822.8094 6929.7285
    6784.5006 6932.1167
    6672.1591 6934.6021
    6637.6330 6937.1836
    6693.2707 6939.8701
    6707.6585 6942.6611
    6677.8060 6945.5669
    6452.9897 6948.5864
    6814.7115 6951.7314
    6645.9245 6955.0010
    6677.8380 6958.4082
    6699.2686 6961.9517
    6739.3207 6965.6460
    6754.8018 6969.4902
    6724.0486 6973.5005
    6632.9172 6977.6758
    6629.0281 6982.0337
    6712.2897 6986.5742
    6677.7624 6991.3169
    6696.5510 6996.2617
    6721.4228 7001.4302
    6724.0486 7006.8228
    6676.2996 7012.4634
    6706.3975 7018.3540
    6702.6013 7024.5220
    6893.7886 7030.9683
    6706.1065 7037.7236
    6856.6833 7044.7915
    6923.1368 7052.2056
    6789.0722 7059.9707
    6798.5879 7068.1260
    6834.8480 7076.6763
    6879.9229 7085.6665
    6771.8374 7095.1050
    6846.8266 7105.0410
    6820.0797 7115.4917
    6658.7451 7126.4976
    6848.6186 7138.0952
    6795.1508 7150.3267
    6939.2853 7163.2368
    6789.8091 7176.8740
    6824.2509 7191.2925
    6938.9402 7206.5483
    6944.9988 7222.7070
    6941.2932 7239.8374
    6905.8054 7258.0171
    6926.4682 7277.3311
    6955.6103 7297.8730
    6897.8490 7319.7476
    6935.7293 7343.0713
    7080.4527 7367.9756
    6897.4146 7394.6084
    7113.2823 7423.1382
    7087.5174 7453.7578
    7025.9480 7486.6890
    7219.6735 7522.1904
    7187.2846 7560.5630
    7184.7522 7602.1602
    7243.2678 7647.4014
    7363.3035 7696.7817
    7524.7273 7750.8882
    7598.0899 7810.4170
    7664.8513 7876.1899
    7667.2465 7949.1758
    7735.7475 8030.5083
    7863.2379 8121.5024
    7932.8093 8223.6719
    8143.9734 8338.7383
    8033.3660 8468.6387
    8313.3163 8615.5205
    8475.2346 8781.7314
    8590.4964 8969.7939
    8806.4326 9182.3711
    8953.3854 9422.2158
    9181.1031 9692.1016
    9509.6318 9994.7402
    9938.5921 10332.6699
    10249.5940 10708.1064
    10793.4783 11122.7617
    11384.8704 11577.5762
    11636.0406 12072.3662
    12164.3401 12605.3496
    12612.3410 13172.5234
    13392.7999 13766.9043
    13933.4281 14377.7129
    14699.2641 14989.6768
    15506.9638 15582.8027
    16379.9092 16133.0303
    17189.7639 16614.2109
    17929.2975 17001.4785
    18561.7559 17275.5391
    19051.2865 17426.6504
    19432.1470 17456.8672
    19514.8942 17379.6133
    19357.1560 17213.6055
    18986.1846 16990.6094
    18619.2739 16732.5801
    18119.5836 16460.2734
    17184.6871 16188.8594
    16742.3321 15925.4648
    16310.0913 15671.5742
    15835.4512 15421.6875
    15640.2444 15167.2158
    15235.4310 14896.5332
    15114.0163 14599.9248
    14917.6520 14269.7227
    14645.5009 13904.6602
    14342.1767 13507.3750
    14034.1669 13085.0918
    13501.2765 12650.4004
    12738.2525 12213.7422
    12337.3213 11784.1611
    11827.4826 11370.6230
    11384.9514 10978.0205
    10591.4412 10610.9004
    10273.7806 10270.4229
    9762.2366 9957.9609
    9413.3074 9672.5215
    8988.5344 9413.7676
    8679.6521 9179.7607
    8487.9752 8969.3887
    8408.9508 8780.4297
    8118.0564 8611.4785
    7862.2627 8460.3525
    7935.9597 8325.6113
    7735.4783 8205.2627
    7613.5998 8097.9722
    7411.1331 8002.0186
    7550.6828 7916.2466
    7294.7463 7839.2344
    7523.7752 7770.0439
    7125.5716 7707.5415
    7280.5584 7651.0039
    7233.9008 7599.5562
    7143.2263 7552.6631
    7112.5237 7509.6650
    6978.0760 7470.1792
    7011.0250 7433.7134
    6985.0671 7399.9990
    6902.9288 7368.6675
    6915.2450 7339.5337
    6851.4254 7312.3174
    6900.3904 7286.8906
    6807.6120 7263.0356
    6894.3524 7240.6631
    6965.2477 7219.5996
    6786.7533 7199.7813
    6798.2956 7181.0674
    6820.0491 7163.4116
    6720.2626 7146.6973
    6792.4617 7130.8892
    6787.7600 7115.8896
    6888.2753 7101.6729
    6833.5078 7088.1553
    6846.7741 7075.3169
    6785.7352 7063.0854
    6840.8393 7051.4482
    6735.3577 7040.3408
    6788.5246 7029.7485
    6695.1222 7019.6328
    6771.4806 7009.9639
    6756.8889 7000.7158
    6720.7696 6991.8623
    6614.8092 6983.3818
    6675.4739 6975.2505
    6669.8980 6967.4502
    6602.5206 6959.9614
    6604.7906 6952.7676
    6619.0736 6945.8516
    6653.8647 6939.1992
    6760.3429 6932.7954
    6610.9139 6926.6279
    6651.1158 6920.6846
    6738.3425 6914.9531
    6672.9614 6909.4233
    6615.6290 6904.0854
    6556.7996 6898.9292
    6679.5731 6893.9458
    6662.2578 6889.1279
    6695.4989 6884.4668
    6653.5132 6879.9556
    6642.4421 6875.5859
    6640.0144 6871.3530
    6688.4208 6867.2505
    6620.8772 6863.2710
    6602.2378 6859.4106
    6569.0651 6855.6631
    6561.0475 6852.0244
    6467.3229 6848.4897
    6610.8475 6845.0532
    6648.8554 6841.7124
    6680.5408 6838.4629
    6556.1792 6835.3008
    6603.2131 6832.2222
    6602.2777 6829.2246
    6568.0429 6826.3037
    6593.4259 6823.4575
    6637.3024 6820.6816
    6597.1177 6817.9751
    6516.0239 6815.3340
    6459.5879 6812.7568
    6555.1795 6810.2397
    6490.4529 6807.7817
    6573.5247 6805.3804
    6434.3198 6803.0332
    6515.5753 6800.7383
    6552.6503 6798.4946
    6553.3009 6796.2993
    6421.7008 6794.1514
    6459.6629 6792.0479
    6556.0157 6789.9888
    6602.7693 6787.9722
    6526.8507 6785.9961
    6522.6047 6784.0596
    6595.8016 6782.1611
    6479.4295 6780.2993
    6484.9650 6778.4736
    6439.2677 6776.6821
    6586.1597 6774.9248
    6561.3856 6773.1987
    6566.0111 6771.5029
    6450.6009 6769.8394
    6489.0315 6768.2041
    6526.6047 6766.5981
    6445.3379 6765.0181
    6535.4515 6763.4668
    6537.0219 6761.9390
    6564.3800 6760.4380
    6603.5149 6758.9604
    6554.3560 6757.5078
    6601.6333 6756.0762
    6441.6713 6754.6680
    6385.9425 6753.2798
    6490.5958 6751.9150
    6609.0301 6750.5684
    6558.4334 6749.2432
    6505.0751 6747.9360
    6395.4527 6746.6484
    6496.4070 6745.3774
    6485.2736 6744.1255
    6497.4348 6742.8896
    6506.2867 6741.6719
    6525.7617 6740.4688
    6498.3992 6739.2827
    6513.6144 6738.1108
    6484.9161 6736.9551
    6451.1986 6735.8130
    6575.4220 6734.6860
    6593.4877 6733.5718
    6594.1566 6732.4722
    6665.2528 6731.3838
    6553.9861 6730.3101
    6572.9737 6729.2471
    6462.8944 6728.1978
    6555.8551 6727.1592
    6603.6431 6726.1338
    6565.8460 6725.1172
    6523.7542 6724.1133
    6639.7665 6723.1191
    6691.2884 6722.1362
    6643.1833 6721.1626
    6418.8596 6720.1997
    6663.3063 6719.2456
    6769.1113 6718.3018
    6691.1342 6717.3667
    6603.1150 6716.4409
    6532.1661 6715.5234
    6658.6082 6714.6157
    6641.2296 6713.7153
    6582.6815 6712.8237
    6613.0600 6711.9390
    6660.8938 6711.0640
    6574.2484 6710.1948
    6616.1584 6709.3345
    6631.6234 6708.4805
    6657.3718 6707.6348
    6584.1876 6706.7944
    6575.0379 6705.9624
    6698.4405 6705.1362
    6465.2890 6704.3174
    6516.5377 6703.5039
    6564.8410 6702.6978
    6495.9869 6701.8965
    6586.4665 6701.1021
    6575.6165 6700.3135
    6441.2678 6699.5308
    6517.3370 6698.7534
    6569.5568 6697.9814
    6529.4598 6697.2153
    6528.2597 6696.4541
    6615.3727 6695.6982
    6590.9213 6694.9478
    6535.6734 6694.2017
    6573.4889 6693.4604
    6497.3245 6692.7246
    6431.2063 6691.9932
    6429.7022 6691.2661
    6504.5800 6690.5439
    6379.8181 6689.8257
    6412.8847 6689.1118
    6553.5436 6688.4023
    6464.2068 6687.6973
    6414.3566 6686.9956
    6396.1422 6686.2983
    6395.2208 6685.6050
    6476.2224 6684.9150
    6487.2738 6684.2295
    6507.6960 6683.5479
    6542.1452 6682.8691
    6418.3323 6682.1943
    6561.0475 6681.5229
    6544.3977 6680.8550
    6421.8654 6680.1904
    6428.3384 6679.5293
    6408.3231 6678.8711
    6527.1149 6678.2163
    6519.6626 6677.5640
    6464.6123 6676.9155
    6461.6908 6676.2700
    6458.4985 6675.6274
    6429.9704 6674.9878
    6478.5110 6674.3501
    6442.1514 6673.7163
    6373.8612 6673.0845
    6368.0861 6672.4561
    6399.3704 6671.8296
    6396.2475 6671.2065
    6507.7033 6670.5859
    6518.3926 6669.9673
    6364.4662 6669.3511
    6404.1668 6668.7383
    6481.1792 6668.1270
    6424.3789 6667.5181
    6402.3300 6666.9121
    6419.1956 6666.3076
    6504.9014 6665.7061
    6566.1327 6665.1060
    6348.8265 6664.5088
    6507.0311 6663.9136
    6638.8541 6663.3203
    6560.4655 6662.7290
    6536.6157 6662.1396
    6469.6304 6661.5527
    6503.9825 6660.9673
    6489.9763 6660.3843
    6394.1753 6659.8027
    6377.1346 6659.2231
    6392.0547 6658.6455
    6397.9475 6658.0698
    6414.4183 6657.4956
    6567.5188 6656.9233
    6416.5967 6656.3521
    6458.6218 6655.7842
    6365.3211 6655.2163
    6367.5017 6654.6509
    6373.8022 6654.0864
    6541.0196 6653.5244
    6344.3983 6652.9629
    6329.9018 6652.4048
    6417.0415 6651.8467
    6443.6583 6651.2900
    6423.2105 6650.7354
    6368.0861 6650.1821
    6466.9006 6649.6304
    6494.4313 6649.0801
    6576.0898 6648.5308
    6442.6741 6647.9829
    6384.0562 6647.4360
    6398.2909 6646.8916
    6569.5421 6646.3477
    6321.7444 6645.8057
    6386.9031 6645.2637
    6418.5444 6644.7241
    6460.6453 6644.1851
    6464.4408 6643.6484
    6247.6526 6643.1113
    6288.5355 6642.5767
    6334.9996 6642.0420
    6410.6013 6641.5098
    6402.3597 6640.9780
    6472.0866 6640.4478
    6500.4168 6639.9175
    6496.4070 6639.3896
    6496.4070 6638.8623
    6420.0627 6638.3364
    6447.0858 6637.8105
    6384.0562 6637.2866
    6403.1853 6636.7637
    6502.1397 6636.2417
    6419.2426 6635.7202
    6343.2177 6635.2002
    6435.9841 6634.6807
    6441.0894 6634.1626
    6451.1544 6633.6450
    6509.9407 6633.1294
    6430.5057 6632.6128
    6503.8668 6632.0986
    6427.3679 6631.5850
    6484.6099 6631.0723
    6450.8486 6630.5596
    6447.9749 6630.0488
    6427.2019 6629.5381
    6365.8121 6629.0288
    6345.4874 6628.5200
    6324.6719 6628.0122
    6336.2058 6627.5054
    6310.3186 6626.9985
    6386.3239 6626.4932
    6391.5693 6625.9878
    6424.3421 6625.4844
    6372.5647 6624.9810
    6363.2486 6624.4780
    6487.4843 6623.9761
    6568.9250 6623.4756
    6471.2729 6622.9751
    6305.1871 6622.4751
    6493.5329 6621.9761
    6260.5295 6621.4775
    6387.2940 6620.9800
    6378.6148 6620.4829
    6379.2888 6619.9868
    6464.1687 6619.4907
    6408.5723 6618.9956
    6400.0463 6618.5015
    6380.8717 6618.0078
    6432.1214 6617.5146
    6382.1214 6617.0220
    6352.1360 6616.5298
    6476.9203 6616.0386
    6541.5227 6615.5479
    6320.8754 6615.0571
    6462.0493 6614.5679
    6214.3146 6614.0786
    6370.9680 6613.5903
    6418.7649 6613.1021
    6385.0819 6612.6147
    6477.3731 6605.3096
    6360.0397 6604.8623
    6332.2892 6604.4155
    6381.0923 6603.9683
    6516.6922 6603.5220
    6395.2763 6603.0757
    6549.4711 6602.6294
    6429.8168 6602.1831
    6414.8440 6601.7373
    6321.2039 6601.2915
    6364.4706 6600.8462
    6322.0872 6600.4014
    6439.0349 6599.9556
    6371.5545 6599.5107
    6293.6417 6595.6670
    6292.0983 6595.2417
    6287.0940 6594.8169
    6337.5503 6594.3921
    6396.2316 6593.9668
    6458.0037 6593.5415
    6388.1214 6593.1162
    6516.2279 6592.6909
    6369.5486 6592.2656
    6527.7375 6591.8403
    6449.6654 6591.4155
    6330.8097 6590.9902
    6513.6752 6590.5649
    6411.7839 6590.1396
    6448.2189 6589.7144
    6359.8729 6589.2891
    6309.0973 6588.8638
    6346.6799 6588.4385
    6336.6668 6588.0132
    6454.6075 6587.5879
    6373.3929 6587.1626
    6552.3586 6586.7373
    6457.1524 6586.3115
    6346.0766 6585.8867
    6496.9544 6585.4609
    6559.9740 6585.0356
    6375.8872 6584.6104
    6546.6443 6584.1851
    6546.7853 6583.7593
    6456.9235 6583.3345
    6458.8454 6582.9087
    6583.4164 6582.4834
    6469.9316 6582.0581
    6424.1972 6581.6328
    6478.2720 6581.2070
    6533.2327 6580.7817
    6363.7471 6580.3560
    6436.7321 6579.9307
    6359.3956 6579.5049
    6350.6275 6579.0796
    6461.0184 6578.6538
    6499.4639 6578.2290
    6558.8181 6577.8032
    6408.2360 6577.3774
    6444.3401 6576.9521
    6417.5436 6576.5269
    6467.3396 6576.1006
    6546.3918 6575.6758
    6440.0585 6575.2495
    6526.0216 6574.8242
    6446.4163 6574.3984
    6396.8964 6573.9731
    6416.0564 6573.5474
    6509.8486 6573.1221
    6514.1685 6572.6958
    6342.3371 6572.2705
    6417.0665 6571.8447
    6457.5893 6571.4194
    6508.0347 6570.9937
    6349.7273 6570.5684
    6496.0456 6570.1421
    6559.0231 6569.7168
    6466.5203 6569.2910
    6512.0019 6568.8652
    6513.8519 6568.4395
    6545.2794 6568.0142
    6503.8509 6567.5879
    6379.0786 6567.1626
    6444.6882 6613.2769
    6421.2527 6613.0972
    6477.6197 6612.9194
    6448.5317 6612.7446
    6452.5806 6612.5708
    6328.7181 6612.3999
    6309.8669 6612.2305
    6435.3060 6612.0635
    6526.5910 6611.8984
    6430.3792 6611.7354
    6431.0500 6611.5742
    6400.3929 6611.4155
    6306.6129 6611.2588
    6212.5979 6611.1045
    6309.1728 6610.9526
    6496.8225 6610.8027
    6457.3388 6633.7642
    6356.7436 6633.7412
    6558.9854 6633.7207
    6441.3718 6633.7051
    6377.7342 6633.6914
    6428.6081 6633.6821
    6393.4396 6633.6753
    6347.3475 6633.6729
    6361.4552 6633.6733
    6406.1510 6633.6782
    6367.9009 6633.6860
    6308.0509 6633.6973
    6363.6978 6633.7129
    6528.3679 6633.7314
    6420.1474 6633.7544
    6370.0115 6633.7813
    6428.6102 6633.8115
    6432.4701 6633.8457
    6460.4421 6633.8843
    6427.6614 6633.9263
    6482.8564 6633.9727
    6463.3148 6634.0229
    6544.8574 6634.0771
    6511.8385 6634.1362
    6380.6486 6634.1987
    6383.7308 6634.2661
    6357.3742 6634.3374
    6352.9531 6634.4136
    6301.5719 6634.4941
    6349.6615 6634.5786
    6536.5638 6634.6680
    6439.9067 6634.7612
    6464.2972 6634.8604
    6477.9857 6634.9639
    6454.8031 6635.0718
    6457.1712 6635.1846
    6300.1112 6635.3022
    6283.1965 6635.4243
    6298.2895 6635.5522
    6373.6820 6635.6851
    6502.3914 6635.8228
    6509.2217 6635.9658
    6496.4944 6636.1138
    6394.7536 6636.2671
    6454.7352 6636.4258
    6466.3501 6636.5903
    6539.4569 6636.7603
    6432.1674 6636.9355
    6525.9813 6637.1162
    6271.5139 6637.3032
    6380.7601 6637.4951
    6470.4515 6637.6938
    6509.6915 6637.8979
    6473.4671 6638.1084
    6461.2055 6638.3247
    6406.9585 6638.5469
    6493.3569 6638.7759
    6406.1077 6639.0112
    6379.7028 6639.2524
    6358.7228 6639.5010
    6476.1934 6639.7549
    6377.5644 6640.0161
    6431.5988 6640.2837
    6408.5378 6640.5591
    6530.7742 6640.8403
    6447.4628 6641.1289
    6520.8554 6641.4248
    6539.6244 6641.7285
    6528.6872 6642.0381
    6491.9478 6642.3564
    6464.9355 6642.6812
    6442.4854 6643.0142
    6416.0564 6643.3545
    6392.9817 6643.7026
    6497.9279 6644.0591
    6542.4896 6644.4233
    6455.8923 6644.7954
    6416.5037 6645.1763
    6500.6368 6645.5649
    6567.6719 6645.9624
    6487.4864 6646.3687
    6436.0636 6646.7837
    6440.8633 6647.2065
    6503.9565 6647.6392
    6507.7640 6648.0811
    6527.6913 6648.5317
    6468.3006 6648.9917
    6406.5795 6649.4614
    6464.3600 6649.9404
    6458.7077 6650.4297
    6380.3140 6650.9282
    6485.3062 6651.4375
    6417.6846 6651.9561
    6494.1868 6652.4858
    6466.2746 6653.0254
    6612.6418 6653.5762
    6555.0853 6654.1372
    6376.0105 6654.7100
    6476.3532 6655.2925
    6510.7220 6655.8877
    6512.2338 6656.4932
    6440.9082 6657.1113
    6524.2731 6657.7407
    6445.1186 6658.3818
    6622.0634 6659.0352
    6432.9289 6659.7017
    6355.0991 6660.3794
    6398.7726 6661.0708
    6420.5248 6661.7749
    6516.7577 6662.4922
    6410.5472 6663.2222
    6407.0005 6663.9668
    6519.7311 6664.7241
    6615.7723 6665.4961
    6633.1290 6666.2817
    6609.5578 6667.0820
    6577.2576 6667.8965
    6474.7544 6668.7271
    6427.3114 6669.5708
    6481.5078 6670.4316
    6645.4100 6671.3076
    6572.3399 6672.1987
    6687.0025 6673.1069
    6639.0483 6674.0303
    6543.2469 6674.9712
    6531.3689 6675.9287
    6552.3769 6676.9038
    6572.4216 6677.8955
    6545.4563 6678.9058
    6535.6442 6679.9341
    6609.4399 6680.9805
    6619.9710 6682.0454
    6567.0619 6683.1294
    6504.9086 6684.2329
    6690.9098 6685.3560
    6770.5047 6686.4990
    6832.3398 6687.6626
    6697.1824 6688.8462
    6767.7242 6690.0513
    6573.1199 6691.2778
    6699.1034 6692.5259
    6770.1829 6693.7964
    6882.1351 6695.0894
    6905.6600 6696.4053
    6905.6600 6697.7451
    6930.1435 6699.1079
    6872.5333 6700.4951
    6837.1765 6701.9072
    6833.1009 6703.3447
    6885.3728 6704.8071
    6878.3900 6706.2959
    6961.0807 6707.8110
    6798.2278 6709.3530
    6758.5483 6710.9233
    6832.2181 6712.5210
    6771.9979 6714.1479
    6870.4220 6715.8032
    6912.8132 6717.4883
    6871.5842 6719.2036
    6825.5421 6720.9502
    6838.3101 6722.7280
    6872.4597 6724.5376
    6913.4333 6726.3794
    7007.4160 6728.2554
    6939.2187 6730.1641
    6824.6752 6732.1089
    6937.8874 6734.0879
    6924.0379 6736.1035
    6939.6314 6738.1553
    6979.6808 6740.2446
    6879.7496 6742.3726
    6965.0359 6744.5391
    6989.2858 6746.7456
    6750.3990 6748.9927
    6955.6103 6751.2813
    6955.6103 6753.6113
    6937.4921 6755.9858
    6912.1457 6758.4033
    6816.1783 6760.8667
    6871.5862 6763.3760
    6865.4089 6765.9316
    6943.1432 6768.5352
    6939.9200 6771.1885
    7072.8612 6773.8906
    7065.4471 6776.6465
    6956.0062 6779.4517
    6883.3412 6782.3125
    6943.7274 6785.2256
    6834.0138 6788.1973
    6876.0440 6791.2227
    6929.1962 6794.3101
    7009.5909 6797.4541
    7066.1990 6800.6611
    7016.6875 6803.9287
    7100.3865 6807.2627
    6925.3815 6810.6587
    6930.2085 6814.1255
    7017.0519 6817.6567
    6972.4955 6821.2622
    7136.8902 6824.9351
    7085.1953 6828.6851
    7059.4113 6832.5068
    6993.1469 6836.4092
    6891.1621 6840.3872
    7086.7402 6844.4492
    7021.3038 6848.5903
    7048.1687 6852.8203
    7066.0830 6857.1328
    7140.0126 6861.5396
    7100.2812 6866.0322
    6992.8640 6870.6235
    7087.9833 6875.3066
    7012.9984 6880.0928
    7190.0251 6884.9751
    6954.1960 6889.9668
    7191.0920 6895.0591
    7148.8672 6900.2661
    6980.9693 6905.5801
    6983.9985 6911.0146
    6984.8153 6916.5620
    7164.6635 6922.2363
    7230.7944 6928.0298
    7094.5005 6933.9575
    7116.7194 6940.0107
    7144.9867 6946.2056
    7126.9722 6952.5337
    7195.8245 6959.0117
    7114.4927 6965.6294
    7274.0942 6972.4063
    7160.8874 6979.3315
    7214.8462 6986.4253
    7165.6590 6993.6753
    7293.4421 7001.1040
    7344.5431 7008.6992
    7364.3953 7016.4834
    7357.3246 7024.4443
    7310.3029 7032.6055
    7350.3515 7040.9551
    7289.8909 7049.5171
    7181.2565 7058.2788
    7277.0618 7067.2666
    7353.9391 7076.4678
    7128.1385 7085.9087
    7239.5688 7095.5771
    7525.2132 7105.5020
    7346.5000 7115.6733
    7346.2644 7126.1069
    7301.4727 7136.8105
    7395.0152 7147.7935
    7430.4938 7159.0654
    7422.8208 7170.6353
    7413.2636 7182.5142
    7483.1968 7194.7119
    7401.0510 7207.2407
    7561.0257 7220.1113
    7494.3478 7233.3364
    7520.6879 7246.9282
    7629.3074 7260.8999
    7469.3106 7275.2666
    7700.2028 7290.0410
    7507.0987 7305.2393
    7602.5741 7320.8779
    7740.5583 7336.9722
    7689.9536 7353.5410
    7726.4659 7370.6016
    7718.7526 7388.1729
    7744.4654 7406.2754
    7769.2208 7424.9307
    7694.4739 7444.1606
    7742.8885 7463.9878
    7792.8908 7484.4380
    7930.5732 7505.5356
    7972.8111 7527.3081
    7922.7178 7549.7852
    7968.9157 7572.9951
    7830.8431 7596.9707
    7995.5964 7621.7446
    8095.8498 7647.3516
    8087.4690 7673.8306
    8161.5724 7701.2188
    8273.2000 7729.5596
    8409.1049 7758.8945
    8442.1005 7789.2720
    8354.0204 7820.7397
    8315.8552 7853.3511
    8299.2700 7887.1597
    8497.1643 7922.2246
    8455.2723 7958.6089
    8534.3250 7996.3774
    8608.2378 8035.6006
    8485.9586 8076.3530
    8570.2793 8118.7139
    8857.4631 8162.7686
    8875.1758 8208.6064
    8816.7049 8256.3252
    8973.4304 8306.0254
    8922.4259 8357.8184
    8962.8137 8411.8232
    9075.0026 8468.1641
    9294.5782 8526.9756
    9345.7338 8588.4043
    9539.7861 8652.6045
    9584.4793 8719.7441
    9509.7788 8790.0029
    9818.2738 8863.5742
    9739.2124 8940.6680
    10083.3580 9021.5107
    9942.2963 9106.3926
    10131.8587 9195.4336
    10160.0518 9289.1182
    10437.3222 9387.5498
    10658.1845 9491.2813
    10742.3259 9600.4551
    10823.0033 9715.7100
    11108.7589 9837.2334
    11310.5582 9965.7725
    11658.1889 10101.5752
    11882.5762 10245.5234
    12006.7149 10397.9502
    12169.3016 10559.9111
    12400.4386 10731.8574
    12801.7699 10915.0752
    12908.4941 11110.1914
    13190.9127 11318.8047
    13684.1584 11541.7988
    14093.9263 11781.2090
    14318.5427 12038.3047
    14645.5622 12315.7324
    14988.6291 12615.3232
    15532.2248 12940.5801
    15906.2948 13294.1279
    16390.1602 13680.6455
    16872.0112 14103.8525
    17346.0267 14569.9688
    17934.3834 15084.1172
    18502.0105 15654.4736
    19036.6481 16287.8359
    20014.4204 16994.6934
    20903.2722 17783.6797
    21596.2799 18667.7813
    22473.1833 19657.3906
    23376.2377 20767.9551
    24505.8647 22011.1602
    25696.7145 23404.4805
    26839.5337 24960.0039
    28211.2172 26696.3086
    29383.9890 28624.4102
    31010.9146 30762.4414
    33072.2595 33118.0742
    34269.3178 35706.3750
    36697.6652 38528.0625
    38353.7773 41590.5820
    40676.5801 44881.4492
    43142.2530 48392.3750
    45478.4756 52087.2734
    48029.9912 55929.0156
    50682.8908 59843.5664
    53208.0856 63750.1484
    55880.2689 67526.8438
    58744.0207 71047.6406
    61146.7337 74159.5625
    63663.2318 76728.3594
    65393.1607 78632.2891
    67266.0540 79804.0859
    68222.6904 80228.8594
    68513.5397 79957.2734
    68738.7494 79092.4844
    67448.9394 77769.7422
    66326.8474 76141.2891
    64442.4977 74345.6172
    62608.6953 72505.2266
    60762.3470 70708.1016
    59252.3915 69008.9219
    57698.5706 67428.2969
    56261.4710 65955.1875
    54905.4974 64551.5000
    54090.2341 63158.7578
    53012.6905 61707.4844
    52557.5916 60128.5938
    51046.5189 58365.7227
    49850.6233 56385.5000
    48761.8344 54183.2617
    47562.9983 51782.6289
    45769.6972 49229.2969
    43794.7078 46581.6836
    41601.5452 43901.1445
    39559.8763 41244.2578
    37483.0438 38658.1328
    35351.0458 36178.5938
    33388.7110 33830.4961
    31620.5442 31629.1348
    30064.5834 29582.2031
    28252.8143 27691.6172
    26776.5520 25955.1172
    25586.3659 24367.5723
    24586.0004 22921.8887
    23297.6276 21609.7598
    22469.2538 20422.1250
    21383.4375 19349.5762
    20652.0646 18382.6309
    19730.8359 17511.9160
    19114.1878 16728.3477
    18461.1409 16023.2461
    17822.8884 15388.4375
    17134.4810 14816.3027
    16634.8071 14299.8359
    16062.0631 13832.6543
    15756.5420 13409.0039
    15294.4978 13023.7441
    14868.6924 12672.3242
    14625.4488 12350.7402
    14256.8572 12055.4941
    13979.2227 11783.5410
    13544.1999 11532.2539
    13321.2765 11299.3545
    12908.4010 11082.8828
    12615.0592 10881.1465
    12420.4623 10692.6875
    12150.4108 10516.2363
    11948.3723 10350.6953
    11664.6987 10195.1045
    11706.3591 10048.6221
    11408.3431 9910.5039
    11169.6562 9780.0918
    11008.3892 9656.7979
    10870.8710 9540.0947
    10668.8336 9429.5078
    10660.8320 9324.6074
    10558.5392 9225.0039
    10182.5569 9130.3418
    10362.0995 9040.2949
    10262.6494 8954.5645
    10121.5511 8872.8340
    9855.3223 8794.9824
    9795.8261 8720.6064
    9671.1269 8649.6523
    9548.8057 8581.7666
    9364.3642 8516.9150
    9436.0097 8454.7832
    9617.3374 8395.3477
    9134.2578 8338.3320
    8977.3101 8283.7217
    9050.7429 8231.2715
    8982.7672 8180.9746
    8956.9862 8132.6104
    8909.8557 8086.1797
    8817.5159 8041.4854
    8668.7434 7998.5313
    8666.3209 7957.1401
    8584.1159 7917.3208
    8616.4104 7878.9116
    8527.1302 7841.9258
    8391.5769 7806.2158
    8404.9699 7771.7979
    8338.8543 7738.5371
    8282.8004 7706.4521
    8345.8079 7675.4189
    8254.3568 7645.4565
    8200.3617 7616.4536
    8130.6271 7588.4287
    8105.0855 7561.2803
    8070.9502 7535.0273
    7884.2619 7509.5752
    7998.2805 7484.9448
    8090.7427 7461.0488
    7982.8604 7437.9082
    7827.6587 7415.4419
    7913.1493 7393.6709
    7954.6476 7372.5205
    7704.2751 7352.0107
    7813.0710 7332.0728
    7729.4149 7312.7275
    7777.5805 7293.9092
    7837.1927 7275.6392
    7686.9142 7257.8569
    7635.2908 7240.5820
    7690.0910 7223.7593
    7655.6589 7207.4072
    7625.9922 7191.4741
    7607.8720 7175.9785
    7573.9641 7160.8721
    7384.3237 7146.1729
    7467.3203 7131.8345
    7591.2466 7117.8760
    7375.0259 7104.2539
    7599.6478 7090.9858
    7230.3317 7078.0317
    7276.1023 7065.4077
    7202.7281 7053.0762
    7291.4557 7041.0542
    7218.8042 7029.3057
    7194.9478 7017.8462
    7314.4378 7006.6431
    7376.0745 6995.7051
    7334.1381 6985.0181
    7338.9528 6974.5742
    7243.5612 6964.3657
    7194.3818 6954.3853
    7265.2890 6944.6260
    7196.3115 6935.0811
    7309.6372 6925.7446
    7178.9733 6916.6094
    7239.7256 6907.6689
    7242.4112 6898.9194
    7287.2966 6890.3530
    7156.9692 6881.9658
    7079.3398 6873.7520
    7182.0749 6865.7065
    7118.9447 6857.8252
    6965.7402 6850.1025
    6972.3888 6842.5342
    6993.4776 6835.1167
    7015.7693 6827.8447
    6906.9999 6820.7148
    6982.1860 6813.7231
    6856.1596 6806.8657
    6876.7298 6800.1392
    6925.9448 6793.5396
    6826.3559 6787.0635
    6816.8860 6780.7085
    6927.9841 6774.4702
    6905.6600 6768.3462
    6897.9911 6762.3340
    6897.8190 6756.4297
    6846.6214 6750.6309
    6904.9086 6744.9351
    6859.1074 6739.3398
    6967.8588 6733.8418
    6834.3883 6728.4395
    6867.5245 6723.1299
    6921.8740 6717.9111
    6897.0448 6712.7808
    6771.2374 6707.7368
    6866.1537 6702.7769
    6826.6279 6697.8984
    6779.1796 6693.1011
    6769.6991 6688.3813
    6789.8091 6683.7383
    6746.9579 6679.1694
    6746.2696 6674.6738
    6784.1122 6670.2495
    6825.4884 6665.8945
    6787.4238 6661.6074
    6829.6268 6657.3862
    6628.3163 6653.2305
    6819.6832 6649.1377
    6834.2385 6645.1069
    6742.3947 6641.1367
    6765.9841 6637.2261
    6781.6075 6633.3730
    6759.8286 6629.5767
    6859.7810 6625.8350
    6736.2363 6622.1489
    6660.1960 6618.5146
    6669.6487 6614.9326
    6663.4419 6611.3999
    6628.3832 6607.9199
    6622.4330 6604.4854
    6598.4790 6601.1016
    6519.5991 6597.7607
    6719.6083 6594.4697
    6720.3482 6591.2197
    6640.4816 6588.0166
    6637.6118 6584.8530
    6703.2859 6581.7354
    6725.2040 6578.6543
    6636.1591 6575.6182
    6638.7302 6572.6172
    6632.5200 6569.6587
    6540.4412 6566.7344
    6550.6621 6563.8511
    6602.2882 6561.0010
    6626.0079 6558.1895
    6571.4284 6555.4106
    6575.7410 6552.6680
    6593.0444 6549.9570
    6557.2762 6554.5625
    6479.5148 6551.9531
    6601.3907 6549.3784
    6557.1995 6546.8325
    6544.8574 6544.3198
    6535.0783 6541.8354
    6549.8555 6539.3833
    6504.3713 6536.9570
    6477.8079 6534.5625
    6646.7540 6532.1938
    6519.4402 6529.8550
    6456.7243 6527.5410
    6558.4113 6525.2559
    6591.8572 6522.9946
    6391.2226 6520.7612
    6495.8908 6518.5513
    6466.1349 6516.3682
    6349.3436 6517.8091
    6419.7557 6515.6924
    6441.6268 6513.5967
    6475.9039 6511.5269
    6461.8959 6509.4775
    6471.8932 6507.4531
    6483.4183 6505.4487
    6539.4518 6503.4688
    6650.0537 6501.5068
    6575.9822 6499.5688
    6652.4306 6497.6489
    6587.6883 6495.7520
    6437.9718 6493.8730
    6623.9209 6492.0156
    6556.8200 6490.1758
    6654.3586 6488.3564
    6526.7552 6486.5542
    6497.0701 6484.7729
    6559.9209 6483.0078
    6521.8528 6481.2617
    6568.0730 6479.5322
    6527.1697 6477.8218
    6629.9367 6476.1265
    6661.6982 6474.4502
    6699.9704 6472.7881
    6510.8095 6471.1436
    6550.0942 6469.5151
    6468.7449 6467.9023
    6511.2879 6466.3052
    6437.1882 6464.7241
    6325.1318 6463.1577
    6373.0765 6461.6060
    6420.8366 6460.0688
    6397.0715 6458.5469
    6387.1525 6457.0391
    6333.7664 6455.5454
    6416.0564 6454.0654
    6445.6975 6452.5991
    6453.2495 6451.1470
    6352.5010 6449.7075
    6529.5469 6448.2813
    6463.5573 6446.8677
    6312.0498 6445.4678
    6368.2949 6444.0801
    6382.7894 6442.7051
    6361.1295 6441.3418
    6310.2115 6439.9912
    6308.0983 6438.6519
    6405.5585 6437.3252
    6383.2745 6436.0098
    6328.6201 6434.7061
    6337.5859 6433.4136
    6459.7039 6432.1323
    6398.6627 6430.8623
    6395.4359 6429.6030
    6403.1201 6428.3545
    6344.2338 6427.1167
    6366.1890 6425.8896
    6242.3353 6424.6729
    6425.0875 6423.4668
    6329.5681 6422.2705
    6318.0332 6421.0845
    6384.4709 6419.9082
    6278.2965 6418.7417
    6323.0452 6417.5850
    6321.2635 6416.4380
    6304.4056 6415.3008
    6342.7648 6414.1719
    6368.0861 6413.0532
    6332.9669 6411.9438
    6409.8517 6410.8433
    6280.1001 6409.7515
    6242.0951 6408.6689
    6416.0277 6407.5947
    6143.4501 6406.5298
    6307.7181 6405.4731
    6215.8719 6404.4253
    6186.3415 6403.3857
    6256.7126 6402.3540
    6245.6188 6401.3315
    6171.4906 6400.3164
    6247.5566 6399.3101
    6291.3871 6398.3115
    6315.1448 6397.3213
    6246.7415 6396.3384
    6150.2907 6395.3643
    6307.6784 6394.3965
    6395.4032 6393.4375
    6055.1355 6392.4858
    6164.1739 6391.5415
    6217.7185 6390.6050
    6347.4648 6389.6758
    6218.2413 6388.7539
    6309.1897 6387.8398
    6352.1360 6386.9326
    6279.7089 6386.0322
    6177.2764 6385.1396
    6190.1240 6384.2539
    6303.0599 6383.3755
    6271.9045 6382.5034
    6303.5310 6381.6387
    6361.1423 6380.7813
    6178.5628 6379.9297
    6333.9784 6379.0864
    6239.3582 6378.2485
    6201.9584 6377.4180
    6137.8745 6376.5938
    6139.2977 6375.7764
    6312.6538 6374.9658
    6352.5242 6374.1621
    6260.9453 6373.3643
    6230.9114 6372.5732
    6171.4599 6371.7891
    6218.9589 6371.0107
    6128.6491 6370.2388
    6182.1561 6369.4736
    6103.0631 6368.7148
    6256.5804 6367.9614
    6164.4063 6367.2148
    6164.5186 6366.4756
    6214.8555 6365.7412
    6239.8705 6365.0137
    6135.3946 6364.2925
    6106.6819 6363.5771
    6189.5688 6362.8682
    6222.1970 6362.1655
    6352.4915 6361.4688
    6267.4709 6360.7783
    6143.2654 6360.0942
    6294.6653 6359.4160
    6343.3529 6358.7432
    6242.7786 6358.0776
    6311.5809 6357.4180
    6258.4699 6356.7637
    6232.0985 6356.1157
    6053.7576 6355.4741
    6309.3018 6354.8379
    6234.2042 6354.2090
    6176.7247 6353.5854
    6211.7347 6352.9673
    6183.9716 6352.3560
    6170.5188 6351.7510
    6245.5206 6351.1514
    6212.4283 6302.6221
    6211.2060 6302.2910
    6225.2550 6301.9634
    6172.6732 6301.6401
    6190.6349 6301.3208
    6300.8249 6301.0059
    6344.6362 6300.6948
    6145.1305 6300.3892
    6236.1119 6300.0864
    6049.2663 6299.7886
    6093.4999 6299.4946
    6213.7462 6299.2056
    6132.9759 6298.9209
    6076.1574 6298.6406
    6073.2823 6298.3652
    6181.4068 6298.0938
    6191.0082 6297.8271
    6282.7849 6273.7622
    6267.7140 6273.6313
    6370.7102 6273.5054
    6231.3968 6273.3823
    6097.5068 6273.2637
    6039.4131 6273.1489
    6191.9042 6273.0386
    6092.5930 6272.9312
    6086.7332 6272.8296
    6136.5569 6272.7310
    6139.9439 6272.6372
    6138.6330 6272.5479
    6120.4279 6272.4634
    6207.5877 6272.3828
    6142.5181 6272.3076
    6214.7359 6272.2363
    6089.0859 6272.1704
    6262.3211 6272.1094
    6273.3986 6272.0537
    6128.6141 6272.0024
    6052.1051 6271.9570
    6358.2952 6271.9170
    6283.5237 6271.8823
    6213.9989 6271.8525
    6192.0087 6271.8291
    6117.8365 6271.8110
    6084.5229 6271.7988
    6163.5888 6271.7925
    6182.7319 6271.7930
    6265.3578 6271.7988
    6108.0890 6271.8110
    6203.6013 6271.8301
    6061.2828 6271.8555
    6155.8816 6271.8877
    6302.2826 6271.9272
    6173.8316 6271.9727
    6274.2196 6272.0264
    6133.2436 6272.0864
    6234.7837 6272.1543
    6216.2661 6272.2305
    6249.4393 6272.3135
    6254.3130 6272.4048
    6225.6526 6272.5039
    6194.6708 6272.6113
    6150.7629 6272.7271
    6057.3182 6272.8521
    6075.1630 6272.9849
    6111.4140 6273.1274
    6204.0551 6273.2788
    6084.7183 6273.4395
    6180.0930 6273.6094
    6364.2842 6273.7896
    6130.4000 6273.9800
    6064.1940 6274.1802
    6116.8283 6274.3911
    6154.8135 6274.6123
    6133.4337 6274.8452
    6215.5927 6275.0884
    6108.6278 6275.3433
    6210.8832 6275.6104
    6335.3914 6275.8892
    6074.4358 6276.1802
    6251.6215 6276.4839
    6244.1104 6276.8003
    6209.4310 6277.1304
    6180.1440 6277.4727
    6198.9432 6277.8296
    6159.3479 6278.2012
    6268.4636 6278.5869
    6214.9317 6278.9868
    6149.7239 6279.4023
    6192.6564 6279.8340
    6134.5032 6280.2808
    6171.6484 6280.7446
    6346.6469 6281.2246
    6214.9321 6281.7222
    6259.6732 6282.2378
    6247.5566 6282.7705
    6270.4432 6283.3228
    6256.9284 6283.8936
    6374.2682 6284.4844
    6219.2126 6285.0957
    6165.8291 6285.7271
    6127.5243 6286.3794
    6162.2946 6287.0542
    6218.1240 6287.7510
    6282.5751 6288.4712
    6182.4814 6289.2144
    6199.0364 6289.9824
    6215.3324 6290.7749
    6148.2623 6291.5933
    6032.4277 6292.4380
    6046.2012 6293.3101
    6329.0373 6294.2104
    6164.3722 6295.1392
    6210.3572 6296.0977
    6225.2550 6297.0869
    6228.2205 6298.1069
    6273.3196 6299.1592
    6332.4597 6300.2456
    6226.3767 6301.3657
    6199.3987 6302.5220
    6184.4334 6303.7144
    6183.4064 6304.9438
    6148.1119 6306.2134
    6239.6366 6307.5215
    6177.2613 6308.8716
    6226.9023 6310.2651
    6313.6775 6311.7017
    6304.6800 6313.1841
    6146.6045 6314.7134
    6153.8507 6316.2915
    6212.3469 6317.9194
    6221.3484 6319.5996
    6239.2872 6321.3330
    6340.7696 6323.1221
    6350.2613 6324.9688
    6370.3635 6326.8750
    6337.3948 6328.8428
    6216.1305 6330.8735
    6272.4700 6332.9712
    6218.3392 6335.1367
    6167.2016 6337.3735
    6233.9709 6339.6841
    6194.8507 6342.0703
    6334.8489 6344.5356
    6307.8692 6347.0835
    6294.7715 6349.7168
    6149.0820 6352.4385
    6236.6117 6355.2524
    6156.8479 6358.1621
    6344.5881 6361.1714
    6448.5492 6364.2842
    6425.2429 6367.5044
    6353.5139 6370.8374
    6269.1620 6374.2871
    6400.6665 6377.8584
    6394.4999 6381.5571
    6340.8346 6385.3877
    6213.3487 6389.3564
    6229.7934 6393.4692
    6350.5109 6397.7329
    6330.8552 6402.1538
    6285.8447 6406.7393
    6292.2857 6411.4966
    6448.1367 6416.4336
    6385.8675 6421.5586
    6328.2459 6426.8818
    6343.1239 6432.4111
    6406.9424 6438.1567
    6436.9303 6444.1309
    6456.6410 6450.3428
    6357.8765 6456.8057
    6465.4474 6463.5317
    6558.0749 6470.5352
    6512.5371 6477.8296
    6500.2427 6485.4312
    6391.8340 6493.3564
    6443.0871 6501.6221
    6470.8281 6510.2476
    6453.9326 6519.2529
    6477.9534 6528.6592
    6520.3006 6538.4893
    6535.8118 6548.7690
    6579.3961 6559.5239
    6587.2651 6570.7822
    6552.6939 6582.5752
    6773.9948 6594.9351
    6604.1156 6607.8979
    6592.7876 6621.5020
    6645.3284 6635.7876
    6766.0062 6650.8008
    6691.2884 6666.5894
    6716.8044 6683.2070
    6787.3305 6700.7100
    6816.6969 6719.1616
    6885.8759 6738.6299
    6733.8860 6759.1904
    6857.8981 6780.9258
    6841.4455 6803.9272
    6945.3078 6828.2969
    7051.8839 6854.1479
    7028.5969 6881.6079
    7067.0333 6910.8203
    7088.8589 6941.9468
    7174.7119 6975.1743
    7215.1337 7010.7148
    7277.9670 7048.8130
    7220.4741 7089.7510
    7327.4130 7133.8564
    7339.3434 7181.5083
    7397.3413 7233.1465
    7615.5402 7289.2808
    7672.3450 7350.5015
    7708.7526 7417.4893
    7845.0373 7491.0244
    7854.5293 7571.9985
    8023.7941 7661.4209
    8190.8091 7760.4268
    8328.6481 7870.2847
    8356.7234 7992.3931
    8619.0417 8128.2813
    8737.1729 8279.6006
    8950.1378 8448.1133
    9061.8365 8635.6758
    9237.5311 8844.3271
    9352.7080 9075.7979
    9525.0598 9332.1484
    9814.9836 9615.2715
    10128.3133 9926.9453
    10370.7359 10268.7539
    10708.3753 10641.9854
    10849.5917 11047.5059
    11187.3010 11485.6006
    11677.7870 11955.7441
    12034.8074 12456.3301
    12249.3520 12984.3164
    12809.2991 13534.8145
    13120.3742 14100.6348
    13446.5851 14671.8906
    13926.2141 15235.7334
    14527.0249 15776.4316
    14871.1147 16275.9766
    15199.6197 16715.3691
    15670.4787 17076.5488
    16070.2115 17344.7813
    16336.2713 17510.9648
    16507.0579 17573.2480
    16716.5661 17537.4434
    16768.5849 17416.1094
    16436.2828 17226.5664
    16428.8564 16988.3867
    16276.9559 16720.9941
    15827.6227 16441.7813
    15486.1573 16164.8809
    15246.6112 15900.5332
    14876.0545 15654.9297
    14736.1811 15430.3047
    14445.3692 15225.2207
    14062.5230 15034.9863
    13963.8005 14852.2734
    13862.1579 14667.9619
    13774.0342 14472.2871
    13799.7018 14256.1563
    13568.4383 14012.5146
    13641.4917 13737.4004
    13281.0578 13430.4805
    13028.1139 13094.9004
    12717.9273 12736.5400
    12448.0377 12362.9150
    12171.3243 11982.0420
    11793.3781 11601.4980
    11397.8784 11227.8164
    11042.7372 10866.1885
    10682.4982 10520.4424
    10379.2039 10193.1621
    10191.6123 9885.8926
    9967.4123 9599.3594
    9684.2638 9333.6660
    9463.8621 9088.4668
    9238.5517 8863.0918
    9103.9495 8656.6514
    8776.6524 8468.1113
    8618.7155 8296.3467
    8612.0831 8140.1831
    8448.7411 7998.4312
    8328.7773 7869.9077
    8260.4776 7753.4575
    8181.0007 7647.9678
    8057.4093 7552.3799
    7848.2092 7465.6978
    7691.5669 7390.1338
    7507.1854 7318.5747
    7450.4071 7253.3657
    7416.2968 7193.8037
    7480.8043 7139.2578
    7308.0222 7089.1655
    7268.5587 7043.0303
    7311.3810 7000.4146
    7169.5821 6960.9346
    7129.9252 6924.2563
    6999.6681 6890.0874
    7053.9197 6858.1753
    7064.8626 6828.2988
    7031.9098 6800.2656
    6872.0474 6773.9087
    6771.3959 6749.0815
    6731.5152 6725.6548
    6710.2992 6703.5146
    6767.1079 6684.1108
    6709.5387 6664.2607
    6676.7864 6645.4268
    6698.7285 6627.5371
    6488.5291 6610.5259
    6532.5093 6594.3340
    6564.4908 6578.9067
    6609.7378 6564.1968
    6631.0012 6550.1572
    6601.5801 6536.7461
    6563.2473 6523.9268
    6454.8006 6511.6631
    6440.1676 6499.9224
    6415.0394 6488.6743
    6386.7335 6477.8906
    6369.7021 6467.5449
    6491.9224 6457.6143
    6463.2011 6448.0747
    6424.2870 6438.9053
    6365.2318 6430.0864
    6391.7757 6421.6001
    6256.8553 6413.4282
    6291.3976 6405.5562
    6365.8226 6397.9678
    6282.0565 6390.6484
    6293.6541 6383.5854
    6314.1700 6376.7666
    6349.9492 6370.1807
    6287.3838 6363.8154
    6269.9348 6357.6606
    6202.2231 6351.7075
    6269.4271 6345.9458
    6333.0392 6340.3677
    6221.0461 6334.9639
    6321.2202 6329.7275
    6262.3347 6324.6514
    6290.3329 6319.7280
    6172.4086 6314.9512
    6208.9297 6310.3145
    6272.6854 6305.8120
    6202.7177 6301.4360
    6078.7269 6297.1865
    6144.8487 6293.0547
    6122.8285 6289.0366
    6099.6541 6285.1284
    6323.3945 6281.3247
    6081.9548 6277.6221
    6221.1677 6274.0161
    6026.2265 6270.5034
    6233.8939 6267.0806
    6173.2817 6263.7441
    6121.8778 6260.4912
    6145.1290 6257.3174
    6097.0441 6254.2217
    6130.3924 6251.2002
    6078.1361 6248.2500
    6108.1866 6245.3696
    6215.9323 6242.5557
    6170.4645 6239.8057
    6184.9496 6237.1187
    6028.8160 6234.4917
    6109.4082 6231.9229
    6300.1524 6229.4097
    5970.8677 6226.9517
    6099.6541 6224.5454
    6099.6541 6222.1899
    6117.0257 6219.8843
    6114.0266 6217.6255
    5980.3442 6215.4126
    5958.4084 6213.2451
    6083.7033 6211.1206
    6095.7769 6209.0381
    6179.7434 6206.9956
    6090.2068 6204.9932
    5974.8547 6203.0283
    6081.8947 6201.1011
    5953.8918 6199.2095
    5990.8876 6197.3525
    6000.7556 6195.5298
    5935.4278 6193.7397
    5972.1787 6191.9810
    6001.9066 6190.2544
    6089.0411 6188.5571
    6037.3337 6186.8896
    6081.2466 6185.2505
    6055.9087 6183.6392
    5990.8033 6182.0542
    6042.6650 6180.4961
    6034.2065 6178.9634
    6059.1413 6177.4551
    6028.0259 6175.9712
    6050.7971 6174.5112
    5929.1536 6173.0737
    5832.0247 6171.6592
    5797.2392 6170.2656
    6028.1275 6168.8931
    5990.8033 6167.5415
    6001.0440 6166.2104
    6003.3741 6164.8989
    5996.8411 6163.6060
    6038.2473 6162.3330
    6025.1477 6161.0771
    6026.8285 6159.8394
    5969.7344 6158.6191
    5919.9960 6157.4155
    6100.5792 6156.2285
    5972.4485 6155.0586
    6036.7748 6153.9038
    6014.5105 6152.7642
    5911.8150 6151.6401
    6015.2170 6150.5308
    6028.9105 6149.4355
    5974.9210 6148.3545
    5910.5063 6147.2881
    5929.7976 6146.2344
    6009.3151 6145.1943
    6007.6955 6144.1665
    6114.7685 6143.1519
    6018.6704 6142.1499
    5963.1627 6141.1592
    5854.9460 6140.1812
    5879.2682 6139.2148
    5958.8414 6138.2598
    5920.9932 6137.3159
    6034.4916 6136.3828
    5932.6875 6135.4604
    6056.7083 6134.5493
    5955.7375 6133.6479
    5955.1765 6132.7563
    5918.0123 6131.8755
    5886.3172 6131.0044
    5993.3730 6130.1426
    5976.1769 6129.2905
    5882.9381 6128.4473
    6009.0361 6127.6133
    6092.5288 6126.7881
    6000.1758 6125.9722
    5975.6405 6125.1650
    6006.2935 6124.3657
    5995.8581 6123.5752
    5921.9228 6122.7925
    5959.8831 6122.0181
    6008.2714 6121.2515
    6062.4359 6120.4932
    5958.1726 6119.7427
    5975.9624 6118.9990
    5970.6874 6118.2632
    5924.6788 6117.5352
    5968.2955 6116.8140
    5954.9048 6116.1001
    5957.4259 6115.3936
    5945.8881 6114.6934
    5959.4702 6114.0000
    5959.2737 6113.3140
    5959.2135 6112.6343
    6049.4559 6111.9614
    5930.8432 6111.2949
    6065.0934 6110.6348
    6004.5762 6109.9814
    5955.1061 6109.3340
    5929.0429 6108.6929
    5902.7853 6108.0581
    5981.0845 6107.4287
    5993.8131 6106.8062
    6011.0310 6106.1890
    6060.7299 6105.5776
    5942.8903 6104.9722
    5973.8018 6104.3730
    5888.0548 6103.7793
    6037.3337 6103.1914
    6047.6579 6102.6089
    6052.9546 6102.0322
    5953.6677 6101.4604
    5988.4586 6100.8945
    5867.9445 6100.3345
    5975.1342 6099.7793
    5969.5674 6099.2300
    6016.7844 6098.6855
    5992.9302 6098.1470
    5901.2575 6097.6133
    6010.7930 6097.0850
    5954.2659 6096.5615
    5944.4530 6096.0435
    5940.7481 6095.5308
    5825.0839 6095.0229
    5998.8984 6094.5205
    5939.0659 6094.0229
    5876.5559 6093.5313
    5903.7863 6093.0435
    5848.8165 6092.5615
    5858.4891 6092.0845
    5977.0997 6091.6123
    5942.7346 6091.1455
    5956.1688 6090.6836
    5987.0215 6090.2266
    5876.9772 6089.7744
    5989.0497 6089.3281
    6006.2935 6088.8857
    5946.9989 6088.4492
    6059.0326 6088.0176
    5959.8831 6087.5908
    5963.2708 6087.1694
    5940.2041 6086.7529
    5901.0139 6086.3413
    5990.8033 6085.9351
    5960.8964 6085.5337
    5920.5709 6085.1382
    5885.2522 6084.7471
    5983.5244 6084.3613
    6002.4723 6083.9810
    6016.0828 6083.6060
    6008.1282 6083.2358
    5991.6096 6082.8711
    5824.7957 6082.5117
    6042.3476 6082.1582
    6079.1500 6081.8096
    5966.4673 6081.4668
    5990.8033 6081.1294
    6001.5118 6080.7969
    5986.5063 6080.4707
    5900.4612 6080.1504
    5910.7768 6079.8350
    5997.6438 6079.5259
    6063.8825 6079.2227
    6049.3702 6078.9248
    6037.3337 6078.6333
    6105.5251 6078.3477
    6027.3145 6078.0679
    6007.6630 6077.7944
    6186.8151 6077.5269
    6086.6028 6077.2666
    6015.8929 6077.0117
    6057.1233 6076.7642
    6000.4601 6076.5225
    5898.7094 6076.2876
    5958.9981 6076.0596
    5933.9370 6075.8384
    5870.5273 6075.6240
    5852.2923 6075.4170
    5965.6361 6075.2168
    5956.6827 6075.0239
    5971.2719 6074.8384
    6091.5392 6074.6606
    5944.5751 6074.4907
    6067.4071 6074.3281
    6028.1537 6074.1738
    5907.7160 6074.0278
    6047.8018 6073.8892
    6006.2610 6073.7593
    6024.9657 6073.6387
    5941.8445 6073.5259
    5941.2389 6073.4224
    5950.9700 6073.3276
    5954.5733 6073.2422
    6043.2807 6073.1665
    6043.6848 6073.1001
    6145.0699 6073.0435
    5874.4872 6072.9976
    6067.2971 6072.9609
    6068.9974 6072.9355
    5864.4518 6072.9209
    6064.9518 6072.9170
    6082.9641 6072.9243
    5990.8033 6072.9429
    6009.0492 6072.9731
    6037.3337 6073.0156
    5940.2579 6073.0708
    6007.6840 6073.1387
    5952.5312 6073.2188
    5945.5295 6073.3125
    5890.2697 6073.4204
    5893.8597 6073.5415
    5926.6461 6073.6772
    5853.1883 6073.8281
    6077.2667 6073.9937
    5948.7329 6074.7500
    5908.0930 6074.9502
    6056.5056 6075.1665
    5975.3332 6075.3994
    5999.2534 6075.6499
    6023.3019 6075.9185
    6054.6818 6076.2051
    6045.0812 6076.5107
    6016.3872 6076.8359
    6032.9391 6077.1812
    6025.1694 6077.5469
    6087.9389 6077.9341
    5971.6574 6078.3428
    5929.5979 6078.7749
    5993.0491 6079.2300
    6028.4650 6079.7095
    5932.1556 6080.2134
    5840.5603 6080.7432
    5958.9718 6081.2998
    6008.4609 6081.8833
    6006.2263 6082.7808
    5951.6607 6083.4233
    5911.2747 6084.0962
    6007.8526 6084.8008
    6057.3972 6085.5376
    5956.7376 6086.3081
    5890.1897 6087.1133
    5841.1884 6087.9541
    5956.8236 6088.8330
    5895.7875 6089.7510
    6156.9940 6090.7085
    5887.1650 6091.7075
    6015.7651 6092.7500
    5926.6252 6093.8379
    5990.8033 6094.9722
    5997.6008 6096.1548
    5998.4699 6097.3887
    5920.4169 6098.6743
    5906.7743 6100.0156
    5875.0256 6101.4131
    5793.5758 6102.8696
    5968.5993 6104.3887
    5881.1199 6105.9712
    6137.8940 6107.6216
    5888.8874 6109.3423
    6045.0292 6111.1357
    5975.3332 6113.0059
    5946.5698 6114.9556
    5875.3187 6116.9893
    5906.5397 6119.1099
    5894.1757 6121.3228
    5967.5715 6123.6309
    6050.2220 6126.0391
    5966.7846 6128.5527
    5952.0240 6131.1772
    5881.3638 6133.9175
    5864.9993 6136.7788
    5936.4770 6139.7690
    5870.4876 6142.8926
    5826.5873 6138.6680
    5990.8033 6142.1201
    5978.3663 6145.7295
    5952.4082 6149.5034
    5980.2195 6153.4521
    5869.0187 6157.5850
    6128.6324 6161.9121
    6054.6579 6166.4458
    5916.8931 6171.1963
    5969.7152 6176.1782
    6021.8036 6181.4048
    6045.3438 6186.8906
    6001.7514 6192.6519
    6059.9040 6198.7065
    5994.2094 6205.0728
    6007.3368 6211.7710
    6044.6403 6218.8237
    5967.0713 6226.2539
    5999.4473 6234.0884
    5984.2303 6238.6392
    6011.7781 6247.3896
    6074.2025 6256.6387
    6161.8683 6266.4253
    6066.0593 6276.7905
    5994.4850 6287.7832
    6134.6603 6299.4561
    6099.6386 6311.8687
    6093.9547 6325.0898
    6210.6314 6339.1958
    6180.3760 6354.2759
    6050.3988 6370.4302
    5929.1026 6387.7764
    6244.6605 6406.4482
    6148.4884 6426.5986
    6370.6078 6448.4072
    6308.6478 6472.0786
    6312.3516 6497.8467
    6384.7309 6525.9795
    6333.3518 6556.7837
    6314.1254 6590.6035
    6439.6877 6627.8291
    6412.7979 6668.8931
    6435.9885 6714.2759
    6448.1367 6764.5044
    6569.8863 6820.1523
    6675.0882 6881.8345
    6701.2070 6950.2056
    6808.8190 7025.9531
    6779.1351 7109.7876
    7002.7866 7202.4326
    7079.4104 7304.6143
    7226.4217 7417.0381
    7351.7429 7540.3760
    7369.6066 7675.2388
    7508.3146 7822.1431
    7639.0945 7981.4761
    7904.3083 8153.4438
    8006.8033 8338.0049
    8405.2301 8534.7881
    8724.6693 8742.9893
    8911.8565 8961.2393
    9082.9941 9187.4600
    9403.8478 9418.7168
    9805.9444 9651.0830
    10108.7333 9879.5781
    10329.9798 10098.2148
    10563.9677 10300.2285
    10864.4315 10478.5313
    11154.2519 10626.3770
    11269.9922 10738.1680
    11434.7277 10810.2490
    11429.3033 10841.4893
    11560.3350 10833.5059
    11340.5105 10790.4346
    11280.0034 10718.3350
    11130.8474 10624.3701
    10827.7708 10515.9648
    10628.3472 10400.0898
    10185.3280 10282.7578
    10057.6719 10168.6514
    9822.0559 10061.2646
    9671.3364 9962.5000
    9632.7141 9872.9824
    9591.7406 9792.0918
    9522.2189 9718.0898
    9403.9406 9648.2891
    9449.4931 9579.3193
    9394.6073 9507.4512
    9604.4621 9429.0283
    9230.8295 9340.9199
    9273.0029 9240.9434
    9158.5563 9128.1377
    9149.1824 9002.8594
    9014.4154 8866.6348
    8666.7886 8721.8652
    8447.8176 8571.4316
    8279.3671 8418.3242
    8092.3719 8265.3379
    7827.2376 8114.8779
    7599.2504 7968.8779
    7455.3040 7828.7852
    7290.1885 7695.6060
    6938.8643 7569.9727
    7026.3031 7452.2148
    6902.8067 7342.4336
    6742.8557 7240.5522
    6637.4136 7146.3711
    6546.7414 7059.5991
    6555.1380 6979.8838
    6516.6448 6906.8320
    6505.7417 6840.0254
    6493.5521 6779.0332
    6351.8451 6723.4214
    6303.9946 6672.7598
    6288.5355 6626.6309
    6268.0782 6584.6309
    6279.4112 6546.3755
    6227.0157 6511.5029
    6169.6338 6479.6777
    6133.7341 6450.5869
    6115.6447 6423.9453
    6126.2172 6399.4941
    6030.3258 6376.9985
    6072.3833 6356.2500
    5955.6678 6337.0605
    5995.5774 6319.2661
    5971.6045 6302.7202
    5859.7119 6287.2944
    5876.7368 6272.8760
    5942.2062 6259.3672
    5919.2021 6246.6816
    5902.8066 6234.7432
    5945.8327 6223.4858
    5869.7053 6212.8516
    5824.6537 6202.7891
    5851.3952 6193.2524
    5910.2607 6184.2021
    5821.7321 6175.6021
    5845.1337 6167.4189
    5948.9896 6159.6250
    5941.6191 6152.1929
    5955.2380 6145.0996
    5814.6439 6138.3228
    5814.3911 6131.8428
    5848.2407 6125.6411
    5909.1956 6120.0200
    5757.2464 6114.3281
    5716.3730 6108.8677
    5870.0726 6103.6260
    5734.0410 6098.5908
    5700.8303 6093.7505
    5807.4153 6089.0947
    5829.6289 6084.6133
    5738.7051 6080.2959
    5670.1447 6076.1362
    5794.7770 6072.1240
    5802.3533 6068.2529
    5870.0620 6064.5156
    5783.7337 6060.9048
    5708.2390 6057.4150
    5721.3758 6054.0405
    5813.6258 6050.7754
    5813.8292 6047.6138
    5619.6260 6044.5522
    5687.2846 6041.5854
    5772.8603 6038.8662
    5777.5206 6036.0776
    5827.3663 6033.3706
    5756.8261 6030.7432
    5881.2125 6028.1904
    5799.7356 6025.7109
    5724.1820 6023.2998
    5710.7072 6020.9556
    5760.4964 6018.6743
    5734.0598 6016.4551
    5719.0540 6014.2930
    5720.1416 6012.1880
    5692.6622 6010.1367
    5722.3353 6008.1372
    5784.2954 6006.1870
    5776.7768 6004.2852
    5731.0753 6002.4287
    5755.7536 6000.6172
    5727.7652 5998.8481
    5866.3680 5997.1206
    5819.4424 5995.4321
    5830.9796 5993.7822
    5766.0285 5992.1689
    5698.1451 5990.5908
    5678.3790 5989.0479
    5639.0922 5987.5371
    5743.5844 5986.0591
    5761.1223 5984.6118
    5795.0690 5983.1943
    5819.8797 5981.8057
    5764.2138 5980.4448
    5699.6265 5979.1113
    5651.7354 5977.8042
    5793.4378 5976.5225
    5790.5501 5975.2646
    5730.5315 5974.0313
    5777.4448 5972.8213
    5793.0915 5971.6333
    5699.5385 5970.4663
    5764.6749 5969.3218
    5659.9679 5968.1973
    5727.6979 5967.0923
    5727.9305 5966.0073
    5603.4457 5964.9409
    5830.8663 5963.8926
    5668.1608 5962.8628
    5729.8931 5961.8501
    5597.2064 5960.8540
    5637.4383 5959.8745
    5712.3273 5958.9111
    5692.1573 5957.9634
    5690.4216 5957.0308
    5694.1421 5956.1133
    5647.0912 5955.2104
    5583.1410 5954.3213
    5601.3831 5953.4463
    5725.6464 5952.5850
    5783.1472 5951.7368
    5706.4491 5950.9014
    5724.4521 5950.0786
    5730.5315 5949.2690
    5775.9679 5948.4707
    5721.2883 5947.6851
    5804.4887 5946.9106
    5770.3468 5946.1475
    5685.2011 5945.3965
    5695.1555 5944.6563
    5733.3931 5943.9263
    5705.0295 5943.2080
    5553.3964 5942.4995
    5645.3857 5941.8018
    5690.9548 5941.1143
    5578.8899 5940.4365
    5838.5536 5939.7686
    5808.4411 5939.1113
    5595.7934 5938.4629
    5654.4854 5937.8242
    5728.7681 5937.1953
    5694.6600 5936.5752
    5652.2131 5935.9648
    5640.0508 5935.3638
    5669.3023 5934.7715
    5689.4392 5934.1885
    5686.9404 5933.6143
    5721.3604 5933.0493
    5640.9925 5932.4927
    5639.5235 5931.9453
    5687.6665 5931.4067
    5700.2912 5930.8765
    5739.0203 5930.3555
    5566.0214 5929.8433
    5727.9599 5929.3394
    5705.8122 5928.8447
    5779.7192 5928.3584
    5582.8884 5927.8809
    5606.3556 5927.4126
    5673.5324 5926.9526
    5757.3160 5926.5020
    5813.7850 5926.0605
    5828.2727 5925.6274
    5782.4093 5925.2036
    5815.5203 5924.7886
    5739.4107 5924.3838
    5723.8815 5923.9878
    5769.0487 5923.6006
    5693.1419 5923.2241
    5729.5718 5922.8569
    5578.1135 5922.4995
    5557.1246 5922.1519
    5730.5315 5921.8145
    5763.9523 5921.4878
    5811.0461 5921.1714
    5702.2594 5920.8657
    5663.9709 5920.5713
    5695.2977 5920.2876
    5780.2426 5920.0156
    5722.0151 5919.7549
    5721.6871 5919.5063
    5695.4560 5919.2705
    5672.5419 5919.0469
    5642.8704 5918.8364
    5567.2581 5918.6396
    5715.9879 5918.4561
    5724.1888 5918.2871
    5639.4282 5918.1323
    5544.1806 5917.9922
    5701.6508 5917.8682
    5625.7913 5917.7603
    5615.7255 5917.6689
    5707.8837 5917.5947
    5698.2259 5917.5381
    5694.7828 5917.5000
    5647.5249 5917.4814
    5682.7920 5917.4829
    5687.7107 5917.5044
    5876.9621 5917.5483
    5547.6705 5917.6147
    5803.5269 5917.7046
    5715.4013 5917.8184
    5717.8968 5917.9585
    5748.0895 5918.1250
    5765.9282 5918.3198
    5692.0966 5918.5439
    5698.0945 5918.7988
    5707.5596 5919.0859
    5684.4717 5919.4072
    5643.9253 5919.7642
    5634.2063 5920.1587
    5534.1914 5920.5928
    5704.2515 5921.0688
    5732.1431 5921.5884
    5716.0086 5922.1543
    5536.9591 5922.7695
    5603.4047 5923.4375
    5661.4409 5924.1602
    5552.1857 5924.9409
    5645.1226 5925.7842
    5763.1215 5926.6938
    5808.8210 5927.6733
    5851.2079 5928.7275
    5803.4097 5929.8628
    5715.4013 5931.0830
    5642.8604 5932.3960
    5758.3190 5933.8071
    5669.8330 5935.3252
    5547.1944 5936.9575
    5592.3079 5938.7144
    5728.1458 5940.6064
    5624.3334 5942.6460
    5785.3254 5944.8462
    5823.6803 5947.2231
    5780.3733 5949.7949
    5785.9128 5952.5825
    5681.8431 5955.6089
    5597.6718 5958.9014
    5738.2265 5962.4902
    5853.5311 5966.4126
    5851.6236 5970.7080
    5802.7852 5975.4229
    5754.1508 5980.6099
    5639.4699 5986.3267
    5767.9843 5992.6406
    5730.1414 5999.6240
    5703.8836 6007.3574
    5752.3069 6015.9297
    5791.2519 6025.4370
    5795.4840 6035.9805
    5811.7299 6047.6694
    5815.4740 6060.6191
    5791.9740 6074.9463
    5809.1343 6090.7710
    5799.8714 6108.2163
    5858.5961 6127.3984
    5852.8380 6148.4312
    5911.3554 6171.4194
    6064.5253 6196.4546
    5996.3681 6223.6079
    6161.4728 6252.9243
    6041.8719 6284.4146
    6078.0711 6318.0400
    5973.1123 6353.7007
    6054.5232 6391.2148
    6038.4884 6430.2983
    6149.6237 6470.5415
    6138.3038 6511.3848
    6239.7951 6552.1021
    6272.5255 6591.7969
    6283.4345 6629.4199
    6292.7369 6663.8145
    6326.7436 6693.7993
    6363.8700 6718.2793
    6383.0021 6736.3765
    6288.5680 6747.5493
    6416.0564 6751.6768
    6403.3448 6749.0801
    6326.6315 6740.4854
    6343.6909 6726.9209
    6373.3323 6709.5889
    6410.3414 6689.7373
    6253.0583 6668.5435
    6269.2742 6647.0342
    6260.6228 6626.0391
    6199.0474 6606.1680
    6216.7112 6587.8086
    6112.9660 6571.1323
    6328.7264 6556.1079
    6119.0687 6542.5186
    6130.7441 6529.9839
    6248.3359 6517.9883
    6125.2021 6505.9287
    6157.6213 6493.1670
    6026.4238 6479.1035
    6129.9594 6463.2412
    6206.7613 6445.2529
    6127.8696 6425.0161
    6084.7993 6402.6206
    6044.5591 6378.3423
    5985.9719 6352.5908
    5908.5627 6325.8521
    5931.4638 6298.6260
    5852.5710 6271.3804
    5992.9791 6244.5220
    5945.2200 6218.3813
    5937.0225 6193.2095
    5823.0523 6169.1855
    5941.5814 6146.4272
    5901.9375 6124.9995
    5841.2448 6104.9292
    5800.9877 6086.2124
    5673.6291 6068.8218
    5732.1643 6052.7163
    5793.7954 6037.8408
    5708.1511 6024.1328
    5709.0821 6011.5254
    5742.3783 5999.9492
    5694.3817 5989.3311
    5657.6577 5979.6011
    5743.9324 5970.6875
    5632.1306 5962.5234
    5779.4875 5955.0425
    5773.9240 5948.1826
    5654.6804 5941.8853
    5703.3743 5936.0947
    5661.3427 5930.7617
    5665.4724 5925.8394
    5595.7585 5921.2856
    5625.0407 5917.0620
    5634.6945 5913.1348
    5693.5041 5909.4727
    5786.0471 5906.0493
    5729.8027 5902.8398
    5619.7294 5899.8242
    5697.9786 5896.9824
    5712.9505 5894.2983
    5651.8704 5891.7583
    5638.0680 5889.3486
    5671.5291 5887.0586
    5589.2742 5884.8779
    5593.3729 5882.7988
    5552.1449 5880.8125
    5573.0493 5878.9126
    5558.9715 5877.0933
    5445.2307 5875.3486
    5548.3606 5873.6738
    5667.8652 5872.0640
    5522.8085 5870.5151
    5571.3635 5869.0229
    5565.6773 5867.5859
    5612.1119 5866.1997
    5659.5799 5864.8608
    5610.5361 5863.5679
    5798.1143 5862.3179
    5638.7267 5861.1084
    5609.0642 5859.9370
    5691.7167 5858.8027
    5588.6098 5857.7031
    5594.0617 5856.6357
    5609.5397 5855.6006
    5680.3950 5854.5952
    5661.4951 5853.6182
    5590.3624 5852.6689
    5540.0751 5851.7451
    5592.7964 5850.8472
    5566.8750 5849.9727
    5630.7097 5849.1211
    5668.3398 5848.2915
    5590.3124 5847.4834
    5585.7276 5846.6958
    5485.5298 5845.9277
    5501.2947 5845.1787
    5535.4000 5844.4482
    5502.2804 5843.7349
    5578.4130 5843.0391
    5609.0020 5842.3599
    5561.1888 5841.6968
    5513.5795 5841.0498
    5518.8840 5840.4175
    5548.9630 5839.8003
    5535.0779 5839.1978
    5527.0836 5838.6094
    5597.3882 5838.0347
    5600.1657 5837.4736
    5552.3959 5833.7124
    5546.8378 5833.1934
    5545.1868 5832.6875
    5501.6353 5832.1934
    5584.7955 5831.7119
    5533.0649 5831.2432
    5526.7918 5830.7866
    5550.2902 5830.3423
    5550.2902 5829.9102
    5589.8068 5829.4893
    5595.0805 5829.0811
    5580.5721 5828.6846
    5619.8103 5828.3003
    5693.0573 5827.9277
    5556.3678 5827.5679
    5776.1579 5827.2202
    5616.4831 5826.8838
    5672.7847 5826.5605
    5647.8894 5826.2505
    5672.8648 5825.9521
    5554.2462 5825.6675
    5623.1297 5823.8047
    5555.6076 5823.5542
    5565.9619 5823.3169
    5567.0525 5823.0938
    5635.7231 5822.8853
    5564.9487 5822.6909
    5540.9753 5822.5122
    5597.4345 5822.3481
    5542.1818 5822.2007
    5645.6155 5822.0698
    5674.7315 5821.9565
    5588.6550 5821.8604
    5584.8109 5821.7827
    5680.6191 5821.7241
    5697.1411 5821.6860
    5604.6946 5821.6680
    5620.3746 5821.6719
    5567.9397 5821.6982
    5589.2405 5821.7485
    5707.6840 5821.8232
    5580.3211 5821.9243
    5667.0485 5822.0527
    5616.9857 5822.2100
    5571.2017 5822.3970
    5591.0874 5822.6167
    5605.1144 5822.8696
    5703.4150 5823.1582
    5783.1271 5823.4854
    5647.2081 5823.8521
    5610.0388 5824.2617
    5640.1657 5824.7168
    5657.9930 5825.2207
    5670.1310 5825.7769
    5502.5731 5826.3882
    5572.7960 5827.0596
    5535.5887 5827.7959
    5590.4553 5828.6021
    5541.6549 5829.4844
    5685.2011 5830.4482
    5661.7000 5831.5029
    5614.7017 5832.6567
    5631.4850 5833.9189
    5601.9593 5835.3008
    5610.0506 5836.8159
    5627.8106 5838.4790
    5630.1706 5840.3071
    5701.4670 5842.3198
    5599.7995 5844.5376
    5655.1230 5846.9873
    5684.0440 5849.6968
    5566.4650 5852.6958
    5671.8115 5856.0210
    5703.9794 5859.7109
    5696.6086 5863.8076
    5596.1529 5868.3584
    5745.1265 5873.4121
    5682.9277 5879.0234
    5610.1262 5885.2490
    5689.1496 5892.1470
    5702.8710 5899.7793
    5715.4013 5908.2075
    5791.7023 5917.4946
    5785.9189 5927.7012
    5801.9181 5941.4897
    5599.0729 5953.7168
    5787.5695 5967.0220
    5594.1638 5981.4434
    5858.8175 5997.0137
    5777.4998 6013.7222
    5764.4783 6031.5601
    5860.9445 6050.4800
    5838.8371 6070.3950
    5861.1530 6091.1680
    5746.9110 6112.5996
    5871.0013 6134.4185
    5840.1657 6156.2695
    5933.1847 6177.7119
    6014.9061 6198.2251
    5956.5392 6217.2217
    6099.9080 6234.0913
    5978.6590 6248.2441
    6073.1092 6259.1782
    6176.2964 6266.5386
    6140.4285 6270.1694
    6011.2110 6271.4268
    5971.9078 6268.0259
    5981.9567 6261.7144
    5911.4836 6253.0786
    6006.2935 6242.7607
    6006.2935 6231.3975
    5996.4000 6219.5698
    6067.5363 6207.7725
    5968.0819 6196.3945
    5916.1548 6185.7144
    5969.3915 6175.8994
    6035.4683 6167.0117
    5878.5165 6159.0142
    5770.2168 6151.7783
    5847.1380 6145.0962
    5857.8139 6138.6943
    5929.0763 6132.2573
    5861.1575 6125.4512
    5976.0019 6117.9634
    6021.8172 6109.5308
    5910.4531 6099.9761
    5827.3459 6089.2236
    5929.0402 6077.3066
    5975.3332 6064.3564
    5885.7978 6050.5737
    5717.4660 6036.2051
    5832.0249 6021.5112
    5704.8286 6006.7393
    5849.3556 5992.1084
    5839.1529 5977.8018
    5876.7540 5963.9609
    5740.5975 5950.6914
    5804.0289 5938.0649
    5745.6816 5926.1245
    5753.1689 5914.8921
    5752.3594 5904.3706
    5783.7456 5894.5537
    5838.1962 5885.4224
    5634.5221 5876.9512
    5751.6436 5869.1108
    5804.8223 5861.8682
    5733.7768 5855.1880
    5685.2011 5849.0337
    5681.1478 5843.3687
    5640.0508 5838.1572
    5646.7365 5833.3618
    5687.5569 5828.9492
    5790.0413 5824.8853
    5808.5765 5821.1392
    5667.2395 5817.6812
    5747.2227 5814.4834
    5812.2901 5811.5200
    5661.5894 5808.7690
    5550.2226 5806.2075
    5571.9840 5803.8164
    5593.3481 5801.5796
    5637.8188 5799.4800
    5494.3320 5797.5049
    5695.2991 5795.6416
    5637.8126 5793.8789
    5631.5101 5792.2080
    5642.4002 5790.6196
    5594.4495 5789.1064
    5540.5533 5787.6621
    5427.8504 5786.2813
    5448.4562 5784.9585
    5590.3340 5783.6890
    5635.2336 5782.4683
    5595.3913 5781.2935
    5531.7612 5780.1611
    5403.8429 5779.0688
    5668.5491 5778.0127
    5433.2585 5776.9917
    5580.1304 5776.0029
    5561.0459 5775.0444
    5452.6586 5774.1143
    5496.4794 5773.2114
    5555.3823 5772.3345
    5583.4889 5771.4805
    5595.8680 5770.6494
    5604.3936 5769.8398
    5588.7473 5769.0503
    5605.4577 5768.2808
    5514.9302 5767.5283
    5499.9070 5766.7939
    5505.6798 5766.0762
    5589.5130 5765.3735
    5625.0407 5773.1079
    5623.9880 5772.4697
    5603.9298 5771.8462
    5577.3308 5771.2354
    5621.0090 5770.6367
    5560.1719 5770.0503
    5520.9854 5769.4751
    5596.0571 5768.9111
    5620.1492 5768.3574
    5592.1875 5767.8145
    5530.4572 5767.2798
    5466.2754 5766.7554
    5529.4152 5766.2397
    5511.6952 5765.7324
    5715.1071 5765.2334
    5521.0242 5764.7422
    5753.1319 5764.2588
    5611.0208 5763.7832
    5451.9732 5763.3140
    5599.0122 5762.8516
    5629.8100 5762.3960
    5646.3917 5761.9468
    5534.5836 5765.6782
    5501.2515 5765.2588
    5603.5953 5764.8452
    5669.8547 5764.4375
    5718.1267 5764.0347
    5552.3159 5763.6382
    5698.7905 5763.2461
    5716.5349 5762.8594
    5625.8246 5762.4775
    5779.0948 5762.1006
    5574.5915 5761.7280
    5541.0642 5761.3604
    5592.0957 5760.9966
    5602.7541 5760.6372
    5484.2980 5760.2822
    5588.6057 5759.9316
    5651.1733 5759.5845
    5535.1023 5759.2412
    5607.5348 5758.9023
    5652.7180 5758.5664
    5557.8278 5758.2349
    5560.7878 5757.9067
    5620.1444 5757.5820
    5684.2639 5757.2607
    5685.2011 5756.9429
    5690.5014 5756.6279
    5722.2283 5756.3169
    5666.4576 5756.0088
    5591.1868 5755.7036
    5567.3957 5755.4019
    5601.7893 5755.1035
    5679.8178 5754.8071
    5666.9295 5754.5146
    5532.9421 5754.2246
    5640.2073 5753.9375
    5641.6434 5753.6533
    5561.8308 5753.3716
    5673.3095 5753.0933
    5495.1060 5752.8169
    5808.3712 5752.5439
    5533.7493 5752.2734
    5648.0355 5752.0059
    5648.7858 5751.7407
    5563.1291 5751.4780
    5625.0407 5751.2178
    5618.4177 5750.9604
    5602.4447 5750.7056
    5638.1830 5750.4531
    5689.4504 5750.2036
    5594.2703 5749.9561
    5550.2902 5749.7104
    5688.8663 5749.4683
    5579.3892 5749.2285
    5565.2003 5748.9907
    5624.4705 5748.7559
    5610.0506 5748.5234
    5628.0156 5748.2930
    5686.9130 5748.0649
    5599.6166 5747.8398
    5599.0023 5747.6167
    5580.1304 5747.3960
    5550.2261 5747.1772
    5596.9537 5746.9614
    5588.6189 5746.7480
    5519.0415 5746.5371
    5585.7034 5746.3281
    5647.5594 5746.1221
    5601.1278 5745.9180
    5755.1253 5745.7168
    5684.2459 5745.5171
    5649.2033 5745.3208
    5600.0001 5745.1265
    5611.2506 5744.9346
    5529.9767 5744.7446
    5505.8453 5749.8145
    5603.6257 5749.6523
    5587.6738 5749.4922
    5505.0628 5749.3345
    5596.3760 5749.1797
    5695.6760 5749.0283
    5643.0706 5748.8784
    5625.0407 5748.7314
    5787.0479 5748.5874
    5690.1573 5748.4463
    5578.6169 5748.3071
    5528.7334 5748.1709
    5614.7871 5748.0376
    5636.6866 5747.9072
    5590.3818 5747.7793
    5505.6798 5747.6543
    5575.2195 5747.5322
    5652.1416 5747.4126
    5606.8090 5747.2959
    5720.6971 5747.1826
    5681.7856 5747.0718
    5693.1274 5746.9639
    5727.8042 5749.4614
    5770.8530 5749.3706
    5504.4729 5749.2822
    5767.7765 5749.1973
    5350.3147 5749.1157
    5573.3770 5749.0376
    5561.3975 5748.9619
    5629.6027 5748.8896
    5623.0185 5748.8213
    5674.1898 5748.7554
    5616.7652 5748.6929
    5623.5974 5748.0459
    5665.5205 5747.9932
    5567.7739 5747.9438
    5673.6838 5747.8975
    5681.4005 5747.8550
    5604.1116 5747.8164
    5580.9390 5747.7808
    5580.8595 5747.7490
    5635.3523 5747.7212
    5588.7983 5747.6968
    5636.8852 5747.6758
    5620.8863 5747.6592
    5630.6816 5747.6460
    5688.6753 5747.6372
    5693.8582 5747.6318
    5661.9720 5747.6309
    5573.2246 5747.6338
    5601.1600 5747.6406
    5595.6584 5747.6519
    5664.9329 5747.6665
    5645.7694 5747.6860
    5640.0508 5747.4175
    5639.7879 5747.4468
    5598.3224 5747.4810
    5654.6633 5747.5195
    5727.1465 5747.5630
    5667.3249 5747.6104
    5685.0523 5747.6626
    5703.8659 5747.7202
    5705.1382 5747.7817
    5714.0968 5747.8486
    5718.3317 5747.9204
    5670.1310 5747.9976
    5747.9260 5748.0791
    5643.1197 5748.1665
    5688.2912 5748.2588
    5630.0624 5748.3564
    5565.2296 5748.4600
    5659.0481 5748.5688
    5697.5438 5748.6831
    5600.9615 5748.8037
    5681.2151 5748.9292
    5640.3636 5749.0610
    5621.8425 5749.1992
    5699.1909 5749.3428
    5731.4341 5749.4932
    5754.7188 5749.6494
    5720.7626 5749.8120
    5810.9802 5749.9819
    5683.6758 5750.1577
    5627.1316 5750.3408
    5597.2692 5750.5303
    5774.8092 5750.7271
    5595.0805 5750.9307
    5604.5137 5751.1416
    5678.8200 5751.3599
    5695.9473 5751.5854
    5659.5943 5751.8188
    5723.9503 5752.0605
    5705.6562 5752.3096
    5582.0857 5752.5664
    5614.7324 5752.8320
    5601.3946 5753.1060
    5640.8877 5753.3882
    5634.6200 5753.6797
    5689.2894 5753.9795
    5686.4077 5754.2881
    5655.4940 5754.6064
    5682.8287 5754.9341
    5667.0814 5755.2715
    5839.4402 5755.6182
    5723.0101 5755.9756
    5774.6778 5756.3428
    5738.4236 5756.7202
    5675.1372 5757.1084
    5720.9530 5757.5073
    5628.8508 5757.9175
    5649.0273 5758.3389
    5767.6202 5758.7715
    5583.0873 5759.2158
    5533.1320 5759.6729
    5783.0930 5760.1421
    5613.9863 5760.6235
    5682.4204 5761.1182
    5635.2033 5761.6260
    5720.8128 5762.1470
    5730.8666 5762.6812
    5689.8972 5763.2305
    5694.5956 5763.7939
    5665.1685 5764.3716
    5640.0508 5764.9648
    5614.1399 5765.5728
    5652.9759 5766.1968
    5749.5767 5766.8374
    5729.0509 5767.4941
    5740.8717 5768.1680
    5800.8518 5768.8599
    5880.9175 5769.5688
    5846.8303 5770.2959
    5720.2257 5771.0420
    5758.2365 5771.8071
    5738.4557 5772.5918
    5724.6331 5773.3970
    5717.6431 5774.2227
    5703.1743 5775.0703
    5783.9814 5775.9390
    5761.1390 5776.8306
    5812.2163 5777.7451
    5910.7547 5778.6831
    5788.1136 5779.6455
    5809.1710 5780.6328
    5849.2692 5781.6465
    5793.2467 5782.6855
    5762.8960 5783.7524
    5803.5961 5784.8472
    5637.5581 5785.9707
    5632.0194 5787.1240
    5732.2791 5788.3076
    5846.8501 5789.5225
    5730.5315 5790.7700
    5693.0107 5792.0513
    5672.0547 5793.3667
    5713.7491 5794.7173
    5783.3947 5796.1050
    5725.5364 5797.5298
    5712.8101 5798.9941
    5701.8815 5800.4985
    5700.2912 5802.0449
    5744.4444 5803.6338
    5713.0739 5805.2676
    5841.8905 5806.9468
    5864.1425 5808.6738
    5799.0586 5810.4492
    5757.4283 5812.2769
    5829.4509 5814.1563
    5786.7177 5816.0903
    5842.0696 5818.0815
    5831.2435 5820.1304
    5826.4793 5822.2407
    5764.2863 5824.4141
    5896.3326 5826.6543
    5929.0429 5828.9609
    5797.5771 5831.3384
    5805.5532 5833.7891
    5764.8032 5836.3164
    5815.8238 5838.9229
    5860.8983 5841.6118
    5802.3057 5844.3872
    5785.1017 5847.2524
    5824.5061 5850.2109
    5818.4812 5853.2666
    5835.0674 5856.4238
    5839.7682 5859.6875
    5814.8170 5863.0620
    5821.7037 5866.5527
    5713.2410 5870.1650
    5873.0388 5873.9028
    5942.0417 5877.7744
    5943.3746 5881.7847
    5875.0105 5885.9409
    5959.8831 5890.2505
    5953.3214 5894.7202
    5937.6476 5899.3589
    5949.2354 5904.1748
    5922.7099 5909.1772
    5921.0053 5914.3760
    5945.8196 5919.7813
    5922.2926 5925.4053
    5939.9538 5931.2593
    6005.8726 5937.3560
    6009.2565 5943.7104
    5992.7364 5950.3369
    5889.2482 5957.2520
    6036.8556 5964.4722
    5973.0495 5972.0181
    5957.4748 5979.9102
    6040.5439 5988.1704
    6061.3808 5996.8237
    6041.9619 6005.8979
    6003.8734 6015.4238
    6068.4539 6025.4341
    6076.8362 6035.9668
    5999.7437 6047.0630
    6006.6973 6058.7700
    6175.7185 6071.1406
    5999.8716 6084.2354
    6161.0505 6098.1211
    6018.4527 6112.8750
    6272.4885 6128.5840
    6135.1818 6145.3467
    6174.8780 6163.2769
    6055.9997 6182.5020
    6110.2204 6203.1650
    6193.8830 6225.4302
    6181.1585 6249.4805
    6271.5897 6275.5210
    6288.5355 6303.7798
    6231.8838 6334.5098
    6246.1447 6367.9897
    6272.6854 6404.5229
    6361.3722 6444.4399
    6342.7822 6488.0952
    6560.0967 6535.8672
    6512.8573 6588.1553
    6555.8438 6645.3765
    6730.3359 6707.9629
    6766.9668 6776.3550
    6800.7478 6850.9951
    6912.7556 6932.3213
    6881.1443 7020.7578
    7115.4213 7116.7026
    7203.0440 7220.5161
    7383.5679 7332.5054
    7539.7531 7452.9014
    7767.4248 7581.8369
    8219.0562 7719.3135
    8442.9068 7865.1602
    8600.3567 8018.9873
    8685.4212 8180.1255
    9207.3666 8347.5547
    9432.1577 8519.8320
    9801.2689 8695.0156
    10157.5596 8870.6055
    10583.4181 9043.1836
    10991.9447 9209.7598
    11307.1941 9365.9023
    11559.6100 9507.2764
    11731.0550 9629.6035
    11907.5120 9729.0723
    11952.7689 9802.7402
    11844.1468 9848.9033
    11778.8799 9867.3369
    11693.0084 9859.3398
    11390.4371 9827.5898
    11120.2322 9775.8262
    10889.4583 9708.4473
    10631.7267 9630.0723
    10461.8946 9545.1807
    10138.1475 9457.8193
    9909.5840 9371.4170
    9752.7109 9288.6943
    9721.5751 9211.6260
    9690.9385 9141.4570
    9632.0147 9078.7314
    9548.4773 9023.3320
    9450.2095 8974.3672
    9725.8970 8930.8740
    9637.9800 8890.9229
    9796.7259 8852.3818
    9608.1729 8812.8955
    9712.9862 8772.8525
    9790.7359 8724.5391
    9694.5264 8668.9424
    9503.5529 8604.8936
    9394.6110 8531.9414
    9252.1188 8450.3701
    9014.8345 8361.1201
    8876.4297 8265.6309
    8704.9041 8165.6484
    8500.3340 8063.0347
    8304.8315 7959.5928
    8278.0894 7856.9521
    8036.5871 7756.5034
    7820.6469 7659.3677
    7600.1990 7566.3525
    7490.8335 7478.1812
    7398.8466 7395.2173
    7291.5206 7317.7119
    7169.0558 7245.7817
    7120.1197 7179.4414
    7092.5239 7118.6284
    7140.3017 7063.2231
    7007.6359 7013.0645
    6937.2107 6969.3325
    6874.4666 6929.0796
    6979.2909 6893.4492
    6953.1125 6862.2124
    6731.5688 6835.1406
    6850.3847 6812.0063
    6646.1141 6792.5918
    6771.7702 6776.6841
    6743.6449 6764.0874
    6682.3937 6754.6152
    6683.6452 6748.0986
    6685.0325 6744.3848
    6726.8829 6743.3398
    6698.7720 6744.8467
    6698.0736 6748.8062
    6792.2095 6755.1406
    6872.4597 6763.7900
    6859.9124 6774.7139
    6855.8896 6787.8921
    7019.0379 6803.3232
    6832.3419 6821.0283
    6987.5281 6841.0479
    6920.8189 6863.4424
    6926.3290 6888.2993
    7042.9707 6915.7280
    7060.8788 6945.8652
    7078.8096 6978.8774
    7132.2475 7014.9629
    7150.0065 7054.3564
    7256.9101 7097.3296
    7336.4644 7144.1992
    7322.0175 7195.3315
    7430.7383 7251.1436
    7366.5713 7312.1113
    7604.5013 7378.7744
    7556.0537 7451.7388
    7591.2185 7531.6855
    7892.8117 7619.3672
    8001.1979 7715.6201
    8138.6784 7821.3560
    8148.1950 7937.5693
    8336.5258 8065.3340
    8440.7266 8205.7969
    8582.2576 8360.1719
    8660.9475 8529.7363
    8720.5865 8715.8125
    9089.7543 8919.7559
    9326.3225 9142.9404
    9699.8755 9386.7295
    9955.6439 9652.4561
    10207.6117 9941.3906
    10387.8252 10254.7051
    10838.3055 10593.4180
    11175.8117 10958.3555
    11627.4067 11350.0703
    11954.5103 11768.7539
    12520.1018 12214.1367
    13138.7979 12685.3379
    13678.6564 13180.7129
    14313.1452 13697.6504
    15110.9260 14232.3457
    15907.3573 14779.5781
    16666.6109 15332.4902
    17247.8835 15882.4434
    17853.8158 16419.0098
    18536.9662 16930.1328
    19378.1460 17402.6035
    19838.0087 17822.8164
    20442.6154 18177.8359
    20840.9781 18456.6289
    21172.5566 18651.3125
    21326.2311 18758.1387
    21474.1504 18778.0449
    21328.0906 18716.5859
    21203.4213 18583.3047
    20755.9116 18390.6426
    20193.2078 18152.6641
    19626.2248 17883.7891
    19106.1223 17597.7070
    18945.1021 17306.6016
    18224.0493 17020.6758
    17823.4544 16747.9023
    17425.6418 16493.9707
    17049.7276 16262.3506
    16918.0983 16054.3750
    16617.9100 15869.3867
    16660.4362 15704.8633
    16394.9724 15556.6074
    16403.7684 15418.9727
    16382.7485 15285.2021
    16383.2251 15147.8965
    16250.3488 14999.5996
    15861.4939 14833.4551
    15849.8683 14643.9092
    15811.3627 14427.2510
    15523.2497 14181.9883
    15254.8369 13908.8945
    14907.0203 13610.7852
    14448.6909 13292.0625
    14204.2047 12958.1074
    13722.4571 12614.7031
    13212.1285 12267.4980
    12885.5883 11921.6445
    12245.6150 11581.5645
    11690.5863 11250.8555
    11397.0382 10932.2988
    10957.0590 10627.9219
    10640.8144 10339.1113
    10347.9341 10066.7178
    10025.0116 9811.1563
    9779.5542 9572.5137
    9587.3664 9350.6182
    9516.1284 9145.1074
    9304.8560 8955.4785
    9056.2816 8781.1270
    8850.1963 8621.2988
    8747.9623 8475.4453
    8500.1420 8342.7373
    8392.5574 8222.4219
    8381.7158 8113.7539
    8306.0004 8016.0020
    8244.6996 7928.4624
    8116.0405 7850.4658
    8162.3709 7781.3833
    7992.9350 7720.6318
    7956.6976 7667.6807
    8026.5996 7622.0571
    7868.5213 7583.3438
    7877.7092 7551.1880
    7830.2295 7525.2998
    7907.5788 7505.4521
    7871.8683 7491.4878
    7801.4305 7483.3140
    7805.4287 7480.9063
    7843.2713 7484.3076
    7977.1861 7493.6309
    7946.7594 7509.0557
    8034.7427 7530.8315
    8026.6467 7559.2734
    8010.3080 7594.7637
    8238.8269 7637.7490
    8139.7691 7688.7393
    8565.2221 7748.3018
    8328.8702 7817.0566
    8474.4451 7895.6753
    8704.9530 7984.8682
    8727.5640 8085.3760
    8849.1848 8197.9668
    8959.9246 8323.4121
    9015.8254 8462.4785
    9169.0154 8615.9150
    9333.0907 8784.4238
    9444.0349 8968.6396
    9632.2552 9169.1074
    9980.1407 9386.2314
    10148.4704 9620.2451
    10316.9232 9871.1465
    10446.8184 10138.6289
    10536.4431 10422.0000
    10881.2737 10720.0703
    11283.4579 11031.0332
    11557.9781 11352.3379
    11782.2551 11680.5391
    12113.0417 12011.1914
    12475.6570 12338.7734
    12658.8709 12656.7012
    12869.2313 12957.4824
    13075.2523 13233.0156
    13603.0288 13475.0967
    13817.5513 13676.0723
    13746.1223 13829.5801
    14188.8017 13931.2715
    14230.2984 13979.3594
    14145.9187 13974.8730
    14202.8067 13921.5625
    14010.7473 13825.4873
    13893.6974 13694.3369
    13743.9137 13536.6680
    13424.4327 13361.1680
    13317.2563 13176.0352
    13101.4742 12988.5332
    12970.1552 12804.7285
    12809.2480 12629.3516
    12622.3075 12465.7793
    12515.5469 12316.0635
    12341.5410 12180.9922
    12299.9752 12060.1709
    11988.3964 11952.0986
    11899.4832 11854.2676
    12093.4825 11763.3027
    11980.6138 11675.1494
    11731.8439 11585.3398
    11786.4689 11489.3301
    11799.4040 11382.8936
    11671.1283 11262.5225
    11386.6790 11125.7783
    11338.9856 10971.5195
    11176.2653 10799.9727
    11009.7554 10612.6211
    10645.6875 10411.9531
    10549.8542 10201.1201
    10547.3663 9983.5859
    10320.5520 9762.7939
    10106.5193 9541.9365
    9685.3597 9323.7920
    9527.2786 9110.6543
    9333.7011 8904.3262
    9349.9565 8706.1426
    9133.3220 8517.0371
    8876.6034 8337.6006
    8786.8202 8168.1470
    8535.9530 8008.7744
    8231.2668 7859.4121
    8248.0790 7719.8584
    8019.5039 7589.8198
    8019.1074 7468.9326
    7744.9155 7356.7813
    7919.5237 7252.9180
    7615.1331 7156.8730
    7546.2732 7068.1660
    7578.9278 6986.3115
    7431.9111 6910.8301
    7384.3584 6841.2490
    7245.9725 6777.1113
    7311.3790 6717.9761
    7211.3945 6663.4243
    7049.3280 6613.0596
    7078.7312 6566.5107
    6988.0458 6523.4302
    6859.2548 6483.4985
    6825.0196 6446.4209
    6776.6764 6411.9292
    6938.7383 6379.7783
    6757.9588 6349.7480
    6751.8608 6321.6392
    6619.3911 6295.2729
    6637.1502 6270.4902
    6566.5650 6247.1489
    6525.6584 6225.1211
    6541.3073 6204.2847
    6479.0415 6184.5610
    6498.8975 6165.8496
    6513.1999 6148.0718
    6433.6004 6131.1558
    6390.6756 6115.0391
    6397.7979 6099.6646
    6444.5603 6084.9814
    6528.0330 6070.9448
    6533.6532 6057.5117
    6342.2538 6044.6455
    6296.9636 6032.3120
    6367.3312 6020.4790
    6344.9729 6009.1177
    6409.2992 5998.2031
    6294.3768 5987.7085
    6278.9391 5977.6133
    6268.9738 5967.8955
    6288.5355 5958.5361
    6220.2241 5949.5161
    6181.3580 5940.8193
    6097.8499 5932.4307
    6170.4232 5924.3330
    6240.1346 5916.5146
    6060.9980 5908.9614
    6207.6255 5901.6616
    6170.6451 5894.6040
    6091.9655 5887.7764
    6152.3599 5881.1699
    6118.9529 5874.7744
    6064.6774 5868.5806
    6110.4383 5862.5801
    6175.4439 5856.7656
    6131.8313 5851.1284
    6160.0828 5845.6616
    6141.2662 5840.3589
    6025.3952 5835.2124
    6048.8300 5830.2173
    6083.3970 5825.3682
    6074.1533 5820.6577
    6172.7906 5816.0820
    6011.8180 5811.6357
    6037.3337 5807.3145
    6027.6966 5803.1133
    6012.1363 5799.0278
    6063.2116 5795.0552
    6099.3766 5791.1899
    6075.0727 5787.4292
    6078.4579 5783.7695
    6018.0356 5780.2070
    6050.9188 5776.7397
    6042.2997 5773.3633
    6009.1905 5770.0752
    6066.7701 5766.8735
    6036.7253 5763.7549
    6008.7826 5760.7168
    5906.2083 5757.7568
    5988.8176 5754.8730
    6088.3138 5752.0630
    6002.2856 5749.3247
    5981.3009 5746.6563
    5960.1010 5744.0562
    5973.2059 5741.5210
    5901.2508 5739.0513
    5964.9099 5736.6440
    5806.1806 5734.2979
    6001.9196 5732.0112
    5886.0664 5729.7827
    5852.8038 5727.6113
    6004.2620 5725.4956
    5949.0460 5723.4346
    5988.2455 5721.4258
    5961.0491 5719.4697
    5877.1986 5717.5640
    5869.5422 5715.7085
    6006.2935 5713.9023
    5891.9599 5712.1436
    5824.1631 5710.4321
    5867.6025 5708.7676
    5899.5941 5707.1475
    5937.0904 5705.5732
    5957.2168 5704.0430
    5891.1321 5702.5557
    6060.9751 5701.1113
    5709.0363 5699.7095
    6041.6399 5698.3486
    6049.7521 5697.0293
    5926.7676 5695.7505
    6094.6734 5694.5122
    6028.4952 5693.3135
    6002.9093 5692.1548
    5981.8281 5691.0347
    6044.2395 5689.9531
    6047.0081 5688.9106
    5957.0387 5687.9067
    5902.0540 5686.9404
    5873.0980 5686.0117
    5963.1728 5685.1216
    6019.6365 5684.2681
    5840.0205 5683.4526
    5998.8098 5682.6753
    6079.3041 5681.9346
    6035.9501 5681.2314
    5992.9787 5680.5664
    5993.9407 5679.9385
    5939.3791 5679.3481
    5930.6728 5678.7959
    5824.1877 5678.2817
    5851.3205 5677.8062
    5950.8363 5677.3687
    6021.7289 5676.9702
    6037.3337 5676.6108
    5887.8344 5676.2910
    5998.9489 5676.0112
    6038.7873 5675.7710
    6120.7618 5675.5718
    5855.4320 5675.4146
    6029.8926 5675.2988
    5935.8819 5675.2256
    5929.5802 5675.1953
    5985.3181 5675.2090
    5962.8825 5675.2671
    6084.4907 5675.3706
    6050.8794 5675.5205
    6023.2492 5675.7178
    5908.0643 5675.9629
    5951.7381 5676.2573
    6070.3984 5676.6016
    5923.7532 5676.9980
    6100.2011 5677.4473
    6158.6475 5677.9497
    5939.5943 5678.5078
    6061.3911 5679.1226
    5951.5178 5679.7964
    6058.1496 5680.5298
    6055.8674 5681.3252
    5971.8837 5682.1836
    5972.9440 5683.1079
    6103.2436 5684.0996
    6167.6245 5685.1621
    6236.0125 5686.2959
    6231.5147 5687.5044
    6116.2138 5688.7891
    6099.6541 5690.1543
    6006.4274 5691.6021
    6215.8354 5693.1357
    6287.5756 5694.7583
    6165.4987 5696.4727
    6169.7427 5698.2832
    6273.0721 5700.1929
    6171.7501 5702.2070
    6155.0086 5704.3286
    6193.0896 5706.5635
    6166.0569 5708.9150
    6043.0756 5711.3892
    6017.5967 5713.9907
    6133.4952 5716.7266
    6148.7814 5719.6016
    6248.8618 5722.6235
    6351.5397 5725.7983
    6309.1847 5729.1333
    6364.0084 5732.6372
    6207.0993 5736.3179
    6151.2580 5740.1841
    6261.0267 5744.2456
    6336.9642 5748.5127
    6274.0429 5752.9971
    6240.3059 5757.7085
    6253.2368 5762.6621
    6345.7668 5767.8701
    6360.9956 5773.3477
    6364.7156 5779.1104
    6464.0186 5785.1758
    6332.9077 5791.5620
    6430.6802 5798.2900
    6384.9145 5805.3828
    6396.2135 5812.8633
    6365.1167 5820.7598
    6392.6231 5829.1021
    6476.6913 5837.9224
    6418.5563 5844.6025
    6484.4766 5854.5059
    6562.2143 5865.0117
    6536.8282 5876.1724
    6538.4154 5888.0444
    6491.6978 5900.6953
    6389.0053 5914.1982
    6476.9805 5928.6372
    6540.7320 5944.1064
    6497.3228 5960.7129
    6471.0987 5978.5767
    6609.7378 5997.8320
    6621.4638 6018.6318
    6691.0622 6041.1440
    6714.8940 6065.5566
    6689.5950 6092.0776
    6733.1592 6120.9355
    6690.6042 6152.3823
    6696.3877 6186.6890
    6734.6095 6224.1514
    6763.7971 6265.0850
    6888.9315 6309.8257
    6936.3143 6358.7295
    6908.7040 6410.8447
    6986.9082 6469.2046
    7215.3663 6532.8755
    7014.3330 6602.2549
    7233.9177 6677.7383
    7300.7718 6759.7158
    7399.9417 6848.5586
    7409.3267 6944.6147
    7412.5419 7048.1943
    7667.5390 7159.5566
    7751.8195 7278.8940
    7860.4367 7406.3091
    8019.6241 7541.7900
    8018.5612 7685.1753
    8175.9224 7836.1172
    8356.2837 7994.0303
    8496.8450 8158.0381
    8841.9656 8326.9131
    9021.4693 8499.0117
    9187.4941 8672.2285
    9386.0862 8843.9531
    9570.7742 9011.0840
    9663.7377 9170.0801
    9878.4358 9317.0938
    10040.0130 9448.1855
    10162.6867 9559.6006
    10094.4605 9648.1025
    10132.0925 9711.3115
    10165.4975 9747.9697
    9994.4022 9758.1094
    9800.0031 9743.0664
    9819.3585 9705.3389
    9684.2745 9648.3262
    9710.4692 9575.9971
    9405.9599 9492.5410
    9372.1524 9402.0576
    9250.5124 9308.3242
    9073.8818 9214.6211
    9033.1498 9123.6475
    8997.4544 9037.4766
    8928.1411 8957.5674
    8817.5729 8884.7734
    8851.8130 8819.3828
    8878.2943 8761.1436
    8873.7042 8709.3057
    8723.6868 8662.6357
    8812.2452 8619.5723
    8795.6923 8578.1582
    8667.6727 8536.2539
    8664.8072 8491.6602
    8661.3708 8442.2852
    8667.6749 8386.3301
    8432.8200 8322.4551
    8317.6517 8249.8975
    8350.9235 8168.5332
    8162.2545 8078.8486
    8043.2116 7981.8560
    7950.1449 7878.9473
    7805.9354 7771.7344
    7790.4696 7661.8960
    7549.7987 7551.0449
    7467.6672 7440.6406
    7480.7353 7331.9297
    7373.2818 7225.9331
    7305.2589 7123.4443
    7287.1094 7025.0479
    7270.2633 6931.1494
    7076.8566 6842.0049
    6989.0106 6757.7461
    6941.1417 6678.4082
    6772.3332 6603.9531
    6866.9511 6534.2817
    6732.0118 6469.2559
    6597.6501 6408.7017
    6606.6519 6352.4238
    6595.4972 6300.2109
    6532.4077 6251.8408
    6607.3184 6207.0850
    6330.2475 6165.7144
    6272.5759 6127.5005
    6364.7752 6092.2173
    6365.2549 6059.6455
    6345.9754 6029.5742
    6260.3410 6001.8008
    6281.0454 5976.1323
    6238.6330 5952.3887
    6247.7239 5930.4004
    6262.0588 5910.0098
    6256.8553 5891.0713
    6282.3191 5873.4521
    6192.3715 5857.0303
    6222.2435 5841.6934
    6022.1185 5827.3428
    6136.9556 5813.8872
    6008.3875 5801.2461
    6015.5646 5789.3452
    5986.6651 5769.5229
    5996.0255 5758.9526
    6031.1218 5748.9487
    5964.2141 5739.4634
    5939.3103 5730.4570
    5925.7742 5721.8916
    5877.8992 5713.7344
    5845.2450 5705.9561
    5910.3470 5698.5298
    5995.7192 5691.4326
    6064.0630 5684.6411
    5991.1445 5678.1372
    6080.1935 5671.9023
    6017.8322 5665.9209
    5990.8033 5660.1772
    5970.6981 5654.6577
    5918.6829 5649.3506
    5941.1657 5644.2422
    5896.4262 5639.3242
    5813.7171 5634.5850
    5851.7269 5630.0156
    5923.4169 5625.6079
    5756.6750 5621.3530
    5829.3987 5617.2437
    5893.8891 5609.0044
    5715.5287 5605.1826
    5775.2300 5601.4868
    5825.1314 5597.9097
    5862.5294 5594.4463
    5723.9474 5591.0923
    5780.2149 5587.8418
    5861.5702 5584.6895
    5831.1322 5581.6323
    5796.9458 5578.6660
    5889.7410 5575.7852
    5813.9940 5572.9878
    5707.0154 5570.2695
    5811.9126 5567.6279
    5891.6628 5565.0586
    5678.6633 5562.5591
    5750.7911 5560.1265
    5701.3231 5557.7578
    5689.6724 5555.4517
    5770.7869 5553.2046
    5730.5315 5551.0142
    5719.2916 5548.8794
    5671.0150 5546.7964
    5657.2279 5544.7646
    5698.6912 5542.7813
    5699.9107 5540.8452
    5790.8434 5538.9546
    5711.0484 5537.1074
    5754.1658 5535.3022
    5653.6765 5533.5376
    5660.7676 5531.8120
    5574.6025 5530.1245
    5800.8458 5528.4727
    5643.9323 5526.8569
    5730.5315 5525.2744
    5741.1811 5523.7251
    5747.4679 5522.2075
    5628.5479 5520.7207
    5658.8774 5519.2637
    5646.6695 5517.8350
    5662.7054 5516.4341
    5704.7316 5515.0605
    5663.1126 5513.7124
    5720.8338 5512.3901
    5843.2191 5511.0918
    5714.7811 5509.8174
    5630.8116 5508.5659
    5552.5089 5507.3364
    5679.7218 5506.1284
    5546.1604 5504.9409
    5632.4479 5503.7739
    5605.6624 5502.6274
    5635.5244 5501.4990
    5702.9998 5500.3896
    5784.2222 5499.2983
    5760.9678 5498.2246
    5683.4654 5497.1680
    5642.5270 5496.1279
    5691.1961 5495.1035
    5585.5880 5494.0952
    5674.9301 5493.1016
    5539.0145 5492.1226
    5664.6580 5491.1587
    5554.7414 5490.2085
    5706.1001 5489.2715
    5736.3973 5488.3481
    5606.6313 5487.4375
    5599.4914 5486.5396
    5604.6479 5485.6538
    5582.3174 5484.7798
    5535.8338 5483.9175
    5555.7110 5483.0664
    5613.8318 5482.2266
    5562.9989 5481.3975
    5445.6094 5480.5786
    5613.3227 5483.2471
    5628.3196 5482.4614
    5440.0235 5481.6860
    5591.9552 5480.9204
    5466.5609 5480.1631
    5525.1678 5479.4155
    5540.3829 5478.6768
    5531.4567 5472.5894
    5595.0805 5471.8901
    5557.4591 5471.1997
    5520.1554 5470.5166
    5593.3040 5469.8413
    5602.9270 5469.1738
    5641.8524 5468.5142
    5591.2190 5467.8613
    5626.4492 5467.2158
    5560.6550 5466.5767
    5550.2902 5465.9448
    5550.7984 5465.3198
    5580.1304 5464.7007
    5571.2190 5464.0884
    5514.1260 5463.4824
    5490.8497 5462.8818
    5490.8497 5462.2881
    5503.1521 5461.6997
    5513.3909 5462.8369
    5513.8026 5462.2666
    5584.6190 5461.7017
    5584.3807 5461.1421
    5632.2258 5460.5879
    5569.9948 5460.0386
    5550.2902 5456.8301
    5592.5924 5456.3022
    5653.6400 5455.7793
    5513.6964 5455.2612
    5448.7069 5454.7471
    5544.0571 5454.2378
    5524.6294 5453.7324
    5545.5896 5453.2324
    5565.2003 5452.7358
    5565.2003 5452.2441
    5541.0487 5451.7563
    5520.5299 5451.2720
    5500.5507 5450.7925
    5567.9175 5450.3164
    5499.1764 5449.8442
    5514.8300 5449.3760
    5506.5986 5448.9111
    5432.7092 5448.4497
    5639.3053 5447.9922
    5425.6889 5447.5381
    5429.7426 5447.0874
    5531.2946 5446.6401
    5397.8003 5446.1958
    5440.4995 5445.7554
    5484.7204 5445.3179
    5571.1472 5444.8838
    5520.2988 5444.4521
    5525.4809 5444.0239
    5601.0612 5443.5986
    5506.0280 5443.1758
    5553.1619 5442.7568
    5634.9030 5442.3398
    5506.0198 5441.9263
    5640.8470 5441.5156
    5452.9605 5441.1069
    5580.4524 5440.7012
    5547.9600 5440.2983
    5542.1701 5439.8979
    5454.7631 5439.4995
    5457.5994 5439.1045
    5368.5376 5438.7114
    5373.4523 5438.3213
    5362.9715 5437.9331
    5458.5596 5437.5469
    5644.8568 5437.1641
    5594.9811 5436.7827
    5470.1770 5436.4038
    5520.0052 5436.0273
    5419.5395 5435.6528
    5455.7779 5435.2808
    5419.7964 5434.9102
    5446.8724 5434.5425
    5476.5455 5434.1763
    5440.7471 5433.8125
    5385.0181 5433.4507
    5436.5769 5433.0908
    5439.9709 5432.7329
    5392.1189 5432.3770
    5455.3784 5432.0229
    5418.0648 5431.6709
    5465.1494 5431.3208
    5354.4277 5430.9722
    5415.8862 5430.6255
    5348.1483 5430.2808
    5430.0010 5429.9380
    5436.0047 5429.5967
    5509.9248 5429.2573
    5494.0402 5428.9189
    5493.3203 5428.5830
    5495.5838 5428.2485
    5344.9668 5427.9165
    5349.1304 5427.5850
    5438.1121 5427.2554
    5460.1830 5426.9277
    5435.0744 5426.6016
    5447.3642 5426.2769
    5309.6616 5425.9536
    5374.4381 5425.6318
    5366.6635 5425.3120
    5469.5935 5424.9932
    5460.1374 5424.6763
    5488.1001 5424.3608
    5445.0754 5424.0464
    5434.1104 5423.7339
    5469.2659 5423.4224
    5517.8486 5423.1128
    5434.7547 5422.8047
    5491.9820 5422.4971
    5395.4810 5422.1914
    5459.1573 5421.8872
    5609.1055 5421.5845
    5406.8027 5421.2827
    5447.9720 5420.9824
    5422.9856 5420.6841
    5479.9711 5420.3862
    5427.7104 5420.0898
    5447.6069 5419.7944
    5442.5543 5419.5010
    5438.7298 5419.2090
    5412.7249 5418.9175
    5562.6595 5418.6274
    5523.0423 5418.3389
    5395.2102 5418.0518
    5411.3356 5417.7656
    5402.5757 5417.4805
    5393.1858 5417.1963
    5358.1086 5416.9141
    5532.4667 5416.6328
    5432.0563 5416.3525
    5339.1151 5416.0737
    5351.4667 5415.7964
    5446.7159 5415.5195
    5446.9058 5415.2437
    5420.5386 5414.9697
    5451.7413 5414.6968
    5450.5178 5414.4243
    5470.9083 5414.1533
    5495.2888 5413.8838
    5421.2195 5413.6157
    5392.1273 5413.3477
    5454.1913 5413.0811
    5431.7232 5412.8164
    5434.8854 5412.5527
    5389.9730 5412.2891
    5367.2904 5412.0273
    5475.3749 5411.7661
    5392.8985 5411.5068
    5440.7255 5411.2485
    5371.9390 5410.9907
    5459.9089 5410.7344
    5458.7537 5410.4790
    5451.2913 5410.2246
    5439.7320 5409.9717
    5526.7455 5409.7192
    5517.0940 5409.4688
    5460.2914 5409.2188
    5548.5479 5408.9697
    5357.2471 5408.7217
    5435.4603 5408.4751
    5456.8187 5408.2295
    5447.7725 5407.9844
    5440.8839 5407.7412
    5313.3432 5407.4990
    5366.5214 5407.2573
    5388.1305 5407.0171
    5448.6399 5406.7778
    5440.4878 5406.5396
    5384.0282 5406.3022
    5355.1653 5406.0659
    5339.5327 5405.8311
    5433.4620 5405.5972
    5503.5246 5405.3638
    5376.9338 5405.1318
    5371.2210 5404.9014
    5480.1367 5404.6719
    5324.0517 5404.4429
    5380.7136 5404.2148
    5351.5193 5403.9888
    5508.0460 5403.7632
    5437.2752 5403.5386
    5406.8798 5403.3154
    5361.8674 5403.0933
    5361.3922 5402.8721
    5504.7897 5402.6519
    5386.4334 5402.4326
    5334.9228 5402.2148
    5397.9905 5401.9980
    5316.6316 5401.7822
    5442.5661 5401.5674
    5330.3247 5401.3540
    5479.4913 5401.1416
    5440.9366 5400.9302
    5426.2479 5400.7197
    5351.6908 5400.5107
    5314.0492 5400.3027
    5334.8702 5400.0957
    5453.4078 5399.8896
    5547.8273 5399.6851
    5448.2554 5399.4819
    5336.9683 5399.2798
    5417.0646 5399.0786
    5475.2854 5398.8779
    5335.6926 5398.6797
    5405.3793 5398.4814
    5421.1215 5398.2852
    5424.6919 5398.0898
    5396.6849 5397.8960
    5359.0377 5397.7026
    5454.5738 5397.5107
    5588.9936 5397.3198
    5513.3903 5397.1313
    5458.9610 5396.9429
    5400.2996 5396.7559
    5467.4430 5396.5698
    5345.8232 5396.3857
    5383.8600 5396.2026
    5382.1976 5396.0205
    5342.6710 5395.8398
    5375.8462 5395.6602
    5482.7743 5395.4829
    5513.6325 5395.3062
    5379.4659 5395.1304
    5356.2423 5394.9561
    5387.8644 5394.7837
    5350.6194 5394.6118
    5475.0600 5394.4419
    5359.6177 5394.2729
    5302.9578 5394.1060
    5315.9125 5393.9395
    5363.8367 5393.7754
    5509.5601 5393.6118
    5414.4495 5393.4502
    5397.9900 5393.2900
    5434.4936 5393.1313
    5359.0118 5392.9741
    5450.7942 5392.8184
    5548.2224 5392.6641
    5482.8730 5392.5107
    5457.3954 5392.3594
    5465.6690 5392.2100
    5413.8516 5392.0615
    5352.1178 5391.9146
    5358.9321 5391.7695
    5287.6418 5391.6265
    5313.7830 5391.4844
    5499.8365 5391.3438
    5469.3560 5391.2051
    5505.0376 5391.0684
    5444.4769 5390.9326
    5357.8692 5390.7993
    5420.1467 5390.6675
    5400.7560 5390.5376
    5346.7536 5390.4087
    5354.2133 5390.2827
    5401.8383 5393.9902
    5400.8123 5393.8813
    5368.3000 5393.7739
    5365.8591 5393.6689
    5428.5793 5393.5659
    5443.3147 5393.4648
    5449.6441 5393.3662
    5493.1009 5393.2686
    5361.7866 5393.1738
    5369.0470 5393.0811
    5341.7069 5392.9902
    5374.4898 5392.9014
    5370.3546 5392.8149
    5435.5694 5392.7310
    5384.4685 5392.6489
    5407.1250 5392.5693
    5447.9452 5392.4917
    5449.4642 5392.4165
    5464.3711 5392.3438
    5527.7959 5392.2729
    5511.3152 5392.2046
    5440.6842 5392.1396
    5377.0681 5392.0762
    5283.9819 5392.0151
    5409.1330 5391.9575
    5359.5935 5391.9019
    5480.7529 5391.8491
    5362.4663 5393.7026
    5388.3815 5393.6621
    5347.7986 5393.6245
    5416.1798 5393.5894
    5441.2925 5393.5571
    5376.8679 5393.5273
    5381.3636 5393.5010
    5436.5370 5393.4775
    5454.9346 5393.4570
    5535.8501 5393.4399
    5473.3098 5393.4253
    5359.1513 5393.4141
    5453.5372 5393.4063
    5401.1473 5393.4014
    5488.9962 5393.3999
    5543.8251 5393.4019
    5412.8334 5393.4072
    5454.9047 5393.4160
    5310.5137 5393.4282
    5382.2717 5393.4438
    5369.4349 5393.4639
    5366.7452 5393.4868
    5423.7946 5393.5137
    5448.9281 5393.5439
    5453.2514 5393.5786
    5346.7770 5393.6172
    5436.5208 5393.6592
    5331.2174 5393.7061
    5369.8069 5390.9268
    5374.8886 5390.9932
    5410.2231 5391.0635
    5296.5203 5391.1387
    5376.1657 5391.2178
    5312.1797 5391.3018
    5358.9993 5391.3901
    5348.5690 5391.4824
    5260.2169 5391.5796
    5375.6567 5391.6816
    5453.6490 5391.7891
    5483.9521 5391.9009
    5400.5953 5392.0176
    5318.2650 5392.1396
    5345.2234 5392.2666
    5347.1763 5392.3994
    5367.4616 5392.6494
    5338.1848 5392.7935
    5300.8801 5392.9424
    5388.3647 5393.0977
    5393.5886 5393.2593
    5403.8061 5393.4258
    5443.9784 5393.5986
    5307.8889 5393.7783
    5284.0076 5393.9644
    5307.2777 5394.1558
    5314.7140 5392.9531
    5403.3275 5393.1641
    5452.5721 5393.3818
    5339.8990 5393.6074
    5463.4684 5393.8389
    5337.3144 5394.0776
    5309.1121 5394.3242
    5367.8516 5394.5786
    5443.0665 5394.8398
    5365.3916 5395.1094
    5438.0938 5395.3867
    5368.3272 5395.6729
    5352.5270 5395.9668
    5404.9707 5396.2695
    5444.9644 5396.5811
    5393.0528 5396.9023
    5423.2703 5397.2314
    5377.4927 5400.0962
    5307.7095 5400.4541
    5420.0414 5400.8213
    5352.2087 5401.1987
    5331.3071 5401.5864
    5375.9278 5401.9854
    5269.2072 5402.3945
    5355.2163 5402.8145
    5297.3034 5403.2456
    5265.7551 5403.6890
    5334.0121 5404.1440
    5443.2243 5404.6104
    5314.3892 5405.0894
    5305.2984 5405.5820
    5335.1134 5406.0869
    5363.7926 5406.6050
    5417.0015 5407.1362
    5428.5063 5407.6821
    5457.1733 5408.2427
    5443.9895 5408.8174
    5427.8065 5409.4067
    5526.4778 5410.0127
    5457.7844 5410.6343
    5505.7026 5411.2715
    5436.2044 5411.9248
    5400.7835 5412.5967
    5417.1943 5413.2861
    5328.4779 5415.2178
    5356.2580 5415.9478
    5390.7294 5416.6973
    5409.6370 5417.4658
    5420.1467 5418.2534
    5604.6934 5419.0620
    5398.3062 5419.8931
    5615.2324 5420.7456
    5447.8802 5421.6201
    5343.9715 5422.5171
    5320.6144 5423.4390
    5430.9081 5424.3853
    5484.5176 5425.3555
    5479.4684 5426.3516
    5361.5498 5427.3755
    5425.5805 5428.4268
    5540.8759 5429.5054
    5362.4203 5430.6128
    5329.9343 5431.7515
    5339.3163 5432.9209
    5361.1237 5434.1211
    5345.0357 5435.3540
    5583.3192 5436.6216
    5542.6520 5437.9248
    5595.9954 5439.2622
    5509.7913 5440.6372
    5450.4737 5442.0522
    5506.2393 5443.5063
    5455.5550 5445.0005
    5471.2188 5446.5361
    5567.2714 5448.1177
    5600.3195 5449.7446
    5525.7369 5451.4170
    5496.3709 5453.1367
    5501.1411 5454.9087
    5451.1046 5456.7329
    5508.2535 5458.6089
    5486.0623 5460.5400
    5456.0983 5462.5312
    5390.2040 5464.5820
    5553.5151 5466.6929
    5502.8645 5468.8672
    5454.3658 5471.1108
    5548.1477 5473.4238
    5543.0621 5475.8057
    5529.7232 5478.2622
    5568.4339 5480.7988
    5493.2884 5483.4160
    5566.3559 5486.1143
    5469.5667 5488.8989
    5666.9519 5491.7773
    5539.1502 5494.7500
    5541.0313 5497.8174
    5499.0364 5500.9873
    5499.9945 5504.2676
    5544.2150 5507.6582
    5696.7512 5511.1611
    5553.1670 5514.7852
    5524.7584 5518.5391
    5559.9978 5522.4253
    5556.4804 5526.4453
    5599.7525 5530.6089
    5538.4013 5534.9277
    5635.5197 5539.4048
    5571.2223 5544.0415
    5669.5103 5548.8511
    5701.8247 5553.8481
    5633.9180 5559.0347
    5593.9981 5564.4155
    5542.2294 5570.0059
    5747.2641 5575.8228
    5702.1250 5581.8711
    5621.8022 5588.1577
    5764.1216 5594.6997
    5828.2952 5601.5200
    5778.3784 5608.6265
    5768.8869 5616.0264
    5711.6219 5623.7451
    5766.0564 5631.8096
    5732.1760 5640.2324
    5923.8257 5649.0244
    5703.9540 5658.2300
    5728.3326 5667.8545
    5883.0261 5677.9473
    5831.8795 5688.5298
    5831.3721 5699.6230
    5854.2861 5711.2778
    5898.4648 5723.5488
    5854.8786 5736.4717
    5913.4733 5750.0825
    5957.4555 5764.4531
    5924.7762 5779.6670
    5894.0085 5795.7803
    6082.1250 5812.8564
    6038.0471 5831.0039
    5901.0263 5850.3457
    6033.5816 5870.9780
    6036.8994 5893.0039
    6161.0424 5916.5859
    6178.2162 5941.9102
    6220.9618 5969.1260
    6343.5605 5998.3945
    6253.2197 6029.9531
    6215.1007 6064.0718
    6288.4489 6100.9683
    6423.3897 6140.8691
    6493.8601 6184.1040
    6460.5144 6231.0376
    6546.0322 6281.9551
    6495.9986 6337.1450
    6660.1055 6397.0225
    6638.2855 6462.0400
    6638.5818 6532.5234
    6731.8883 6608.7837
    6732.1435 6691.2910
    6843.3117 6780.5405
    6999.6579 6876.8340
    7109.9589 6980.4248
    7234.7130 7091.7612
    7270.5722 7211.2910
    7294.3530 7339.1636
    7491.5921 7475.4326
    7539.5206 7620.3652
    7695.2492 7774.1636
    7918.2665 7936.5801
    7934.2546 8107.1753
    7917.3946 8285.6768
    8237.6871 8471.6113
    8350.0631 8663.8145
    8598.3453 8860.7568
    8663.5083 9060.9395
    8859.9629 9262.4414
    8956.5189 9462.4307
    9147.2946 9657.6211
    9116.2995 9844.7422
    9248.4464 10020.1787
    9514.1239 10179.7520
    9643.6475 10319.4336
    9890.5171 10435.8887
    9914.1907 10526.3223
    10006.0060 10588.6270
    9807.4798 10621.9473
    10007.1551 10626.7441
    10011.6742 10604.5684
    9994.1363 10558.0430
    9939.6078 10490.7168
    9998.7717 10406.5332
    9944.3765 10309.5898
    9768.7435 10204.1484
    9622.3670 10094.2471
    9473.5830 9983.2617
    9448.6296 9874.0459
    9276.4836 9769.1475
    9298.2131 9670.5176
    9090.1831 9579.3252
    9144.6206 9496.2402
    9107.0634 9421.6152
    9036.6887 9355.2842
    8992.7223 9296.4775
    8856.8349 9244.0381
    8873.6999 9196.5410
    8757.3667 9152.2109
    8705.8265 9108.9307
    8752.5172 9064.4375
    8764.6492 9016.5439
    8773.4382 8963.2129
    8749.0656 8902.5938
    8726.7398 8833.2344
    8732.7144 8754.3652
    8357.4184 8665.8457
    8421.6058 8567.9414
    8314.4135 8461.3965
    8267.2390 8347.5859
    8100.5722 8228.1865
    8056.1411 8104.7520
    8015.2335 7978.8193
    7854.1059 7852.1074
    7719.2991 7726.1777
    7673.5776 7602.1104
    7561.1019 7480.7813
    7342.0440 7363.1230
    7226.5152 7249.8613
    7206.2326 7141.2988
    7136.9255 7037.6143
    6974.9199 6939.0977
    7035.9019 6845.9209
    6937.1380 6757.9697
    6843.3337 6675.0908
    6684.2329 6597.2700
    6794.3377 6524.4360
    6532.4807 6456.3252
    6495.0993 6392.6748
    6466.0133 6333.3530
    6473.2809 6278.1968
    6484.8722 6226.9141
    6414.5237 6179.2295
    6319.5280 6134.9717
    6345.6941 6093.9614
    6261.4178 6055.9277
    6195.2118 6020.6226
    6183.0946 5987.8823
    6128.7157 5957.5435
    6184.3287 5929.3828
    6034.3964 5903.1973
    5977.1127 5878.8530
    6042.9591 5856.1963
    6128.8489 5835.1064
    6045.9395 5815.4258
    5961.1427 5797.0137
    5940.1956 5779.7822
    5844.8085 5763.6460
    5767.3018 5748.4941
    5791.0033 5734.2290
    5907.3576 5720.7915
    5810.9473 5708.1274
    5753.6543 5696.1606
    5800.9881 5684.8237
    5727.2017 5674.0947
    5751.7400 5663.9131
    5882.7874 5654.2407
    5773.5536 5645.0308
    5803.9321 5636.2627
    5670.8811 5627.9155
    5710.5368 5619.9531
    5758.0535 5612.3433
    5728.1546 5605.0732
    5756.5095 5598.1309
    5727.2017 5591.4893
    5745.3764 5585.1250
    5717.3395 5579.0308
    5759.2896 5573.1982
    5728.4507 5567.6074
    5683.3787 5562.2407
    5738.2511 5557.0923
    5713.1099 5552.1587
    5747.3853 5547.4229
    5723.1019 5542.8716
    5668.4882 5538.5020
    5600.0173 5534.3091
    5564.0209 5530.2822
    5526.9964 5526.4087
    5612.0463 5522.6875
    5565.9398 5519.1157
    5573.4284 5515.6841
    5659.8292 5512.3887
    5640.2130 5509.2163
    5643.3280 5506.1719
    5673.4256 5503.2461
    5646.8516 5500.4331
    5459.4948 5497.7305
    5595.0677 5495.1382
    5583.7586 5492.6489
    5512.8473 5490.2573
    5513.9444 5487.9629
    5580.7887 5485.7637
    5588.8045 5483.6558
    5478.5691 5481.6323
    5519.6226 5479.6953
    5510.0044 5477.8423
    5618.1354 5476.0703
    5557.8957 5474.3740
    5539.4353 5472.7544
    5701.4744 5471.2104
    5527.7508 5469.7388
    5654.0310 5468.3364
    5621.7723 5467.0029
    5611.7441 5465.7378
    5541.5818 5464.5386
    5521.0436 5463.4033
    5546.3380 5462.3306
    5633.4501 5461.3213
    5581.8665 5460.3730
    5634.7731 5459.4829
    5615.2131 5458.6528
    5598.3315 5457.8813
    5657.3064 5457.1665
    5616.9943 5456.5078
    5569.1798 5455.9048
    5692.6909 5455.3574
    5626.8329 5454.8647
    5532.5062 5454.4253
    5582.1880 5454.0400
    5537.1892 5453.7075
    5547.5146 5453.4287
    5476.6951 5453.2012
    5523.5210 5453.0264
    5570.8666 5452.9043
    5663.8035 5452.8335
    5656.8012 5452.8145
    5631.3131 5452.8481
    5634.7728 5452.9336
    5448.9763 5453.0703
    5696.7602 5453.2598
    5484.4709 5453.5020
    5640.6480 5453.7959
    5529.0845 5454.1431
    5579.4285 5454.5439
    5586.6553 5454.9985
    5601.8166 5455.5063
    5552.8638 5456.0688
    5623.0330 5456.6875
    5651.7950 5457.3613
    5598.8980 5458.0918
    5627.3373 5458.8789
    5766.5043 5459.7246
    5593.5291 5460.6299
    5568.4339 5461.5937
    5606.4708 5462.6191
    5609.4270 5463.7070
    5661.1663 5464.8584
    5696.5853 5466.0728
    5532.1837 5467.3525
    5553.0874 5468.7012
    5576.8880 5470.1177
    5603.8521 5471.6030
    5606.1429 5473.1597
    5740.7012 5474.7920
    5714.6053 5476.5000
    5669.2177 5478.2822
    5607.7981 5481.7935
    5484.1105 5483.7446
    5677.7879 5485.7788
    5409.7851 5487.8979
    5544.0812 5490.1045
    5638.5454 5492.4053
    5658.3668 5494.7998
    5618.1074 5497.2891
    5533.1775 5499.8784
    5627.6806 5502.5737
    5743.7607 5505.3760
    5657.7881 5508.2886
    5569.8508 5511.3125
    5609.7173 5514.4541
    5626.1853 5517.7217
    5748.1868 5521.1172
    5603.1172 5524.6396
    5616.5898 5528.2998
    5761.3548 5532.1050
    5623.0259 5536.0581
    5808.1750 5540.1602
    5723.0866 5544.4219
    5685.2744 5548.8545
    5711.5159 5553.4604
    5661.4935 5558.2417
    5781.0664 5563.2109
    5733.3572 5568.3823
    5712.8913 5573.7588
    5806.3560 5580.1616
    5818.7751 5585.9731
    5862.2811 5592.0269
    5860.5877 5598.3257
    5807.3652 5604.8760
    5944.1454 5611.6958
    5948.5177 5618.8066
    5959.6741 5626.2168
    5967.8207 5633.9321
    5833.6106 5641.9780
    5817.2020 5650.3804
    5791.3571 5659.1504
    5862.3840 5668.2993
    5879.6162 5677.8579
    6007.5064 5687.8623
    5933.3019 5698.3296
    5844.9589 5709.2759
    5892.4538 5720.7451
    6098.4118 5732.7847
    5959.5071 5745.4214
    6022.7046 5758.6841
    6027.8914 5772.6323
    6086.8750 5787.3354
    6064.4638 5802.8379
    6303.2003 5819.1855
    6208.3958 5836.4683
    6184.4119 5854.7861
    6188.3697 5874.2129
    6221.4678 5894.8257
    6233.8115 5916.7568
    6275.5626 5940.1587
    6357.2157 5965.1455
    6511.2989 5991.8418
    6431.5211 6020.4424
    6367.7600 6051.1699
    6417.8701 6084.1987
    6503.6721 6119.7119
    6622.1579 6157.9883
    6611.8774 6199.3369
    6594.1749 6244.0010
    6730.4458 6292.2285
    6878.9279 6344.3896
    6927.8614 6400.8877
    6991.8633 6462.0259
    6986.8699 6528.1021
    7057.8145 6599.5645
    7212.6498 6676.8945
    7237.6087 6760.4170
    7347.0871 6850.4336
    7428.9742 6947.4268
    7508.5801 7051.9033
    7636.0814 7164.1338
    7743.1441 7284.3306
    7898.4720 7412.9253
    8100.8296 7550.3408
    8128.7968 7696.6523
    8331.8799 7851.8203
    8456.1063 8016.0391
    8613.0957 8189.4243
    8840.5219 8371.5723
    9135.2797 8561.8604
    9328.0931 8759.8418
    9536.1060 8964.8389
    9917.3605 9175.4082
    9970.6697 9389.7090
    10087.0860 9605.9521
    10522.3404 9821.9082
    10676.4231 10034.4102
    10929.8009 10240.0176
    11180.4071 10434.9600
    11321.9676 10615.6328
    11572.0477 10777.8203
    11773.2959 10917.5977
    11859.9770 11031.8496
    11862.1010 11118.1113
    11882.2859 11174.6797
    11794.2297 11201.1367
    11592.5290 11198.3516
    11524.0326 11168.2168
    11391.7648 11113.6367
    11237.0625 11038.3594
    11102.0699 10946.4355
    10982.9164 10842.0059
    10600.6218 10729.3662
    10505.3162 10612.5576
    10601.1373 10494.9463
    10491.1738 10379.3965
    10210.4453 10268.4766
    10081.5602 10164.1875
    10143.9939 10067.7471
    10110.0411 9979.8887
    10034.1203 9901.0586
    9821.0396 9831.1895
    9767.7848 9769.6191
    9735.5016 9715.2949
    9976.1348 9666.9131
    9994.1753 9622.8701
    9838.6484 9580.9746
    9967.8004 9539.0762
    9822.6218 9494.9473
    9827.4091 9446.4336
    9714.5071 9391.4883
    9638.3034 9328.3770
    9459.0818 9255.9678
    9395.7189 9173.7168
    9353.0569 9081.5049
    9274.8529 8979.7295
    9153.2409 8869.4824
    8840.2342 8752.1367
    8882.1162 8629.4375
    8644.2010 8502.9707
    8543.3250 8374.2988
    8206.1678 8245.1621
    8335.2463 8117.1455
    8099.5205 7991.3535
    7999.9984 7868.6875
    7897.5183 7750.1230
    7890.0483 7636.4258
    7623.0019 7527.9443
    7483.5145 7424.9063
    7429.2919 7327.6519
    7350.6058 7236.4019
    7338.4362 7151.0933
    7271.5710 7071.6289
    7093.2288 6998.0444
    7232.9033 6930.3145
    6938.5990 6868.2344
    7069.6519 6811.6040
    7073.6678 6760.3413
    6936.9043 6714.3315
    6980.2676 6673.3535
    6830.1010 6637.2056
    6884.3733 6605.7754
    6871.1056 6578.9331
    6794.9481 6556.4961
    6799.5908 6538.3086
    6772.3469 6524.2686
    6823.8418 6514.2681
    6654.4729 6508.1826
    6672.6339 6505.9185
    6800.4410 6507.3979
    6657.4711 6512.5386
    6828.3804 6521.2773
    6702.6552 6533.5742
    6738.2388 6549.3809
    6719.3407 6568.6455
    6799.3766 6591.3755
    6740.4015 6617.6138
    6752.9628 6647.3818
    6811.4510 6680.7188
    6785.2869 6717.7710
    6882.9242 6758.7432
    6927.9240 6803.7954
    7095.5869 6853.1074
    7136.1528 6906.9873
    7175.2092 6965.7822
    7269.3833 7029.7197
    7479.3719 7098.9956
    7549.5631 7173.9219
    7783.9653 7254.7979
    7845.3694 7341.6934
    7890.3796 7434.5840
    8014.7458 7533.5498
    8166.7161 7638.5874
    8360.0129 7749.3428
    8546.2507 7865.2783
    8706.8011 7985.9238
    8856.1696 8110.6123
    9092.1925 8238.1680
    9038.5341 8367.1250
    9570.6274 8496.0205
    9675.1682 8623.0918
    10028.7640 8746.0254
    9922.7725 8862.2949
    10235.5633 8969.5068
    10228.5697 9065.2031
    10179.0105 9146.8330
    10284.6303 9212.2080
    10310.6330 9259.7842
    10328.5537 9288.5586
    10357.2934 9298.1719
    10114.7881 9289.1025
    10192.8397 9262.5537
    9940.5820 9220.2793
    9881.0680 9164.5791
    9746.2730 9098.1152
    9584.0633 9023.5332
    9229.9107 8943.4023
    9231.7160 8860.3125
    9244.4647 8776.6064
    9093.0207 8694.1309
    8942.1461 8614.3965
    8923.8244 8538.7529
    8792.5785 8468.1875
    8739.9135 8403.1992
    8731.5382 8344.0059
    8614.7874 8290.6650
    8685.4960 8242.9326
    8531.3342 8200.1904
    8636.5812 8161.6025
    8498.0277 8126.1968
    8540.2948 8092.8037
    8449.3732 8060.0439
    8395.4011 8026.4663
    8505.8409 7990.6904
    8479.7667 7951.4375
    8411.1757 7907.5283
    8342.7255 7858.0264
    8287.1965 7802.4189
    8168.5729 7740.5791
    8061.5364 7672.6055
    7921.7492 7598.8945
    7853.6788 7520.2607
    7761.5678 7437.7256
    7648.3225 7352.2344
    7463.7159 7264.7461
    7337.8398 7176.3770
    7278.2552 7088.1621
    7129.3087 7000.8301
    7035.4248 6914.9854
    6856.8011 6831.2954
    6751.6017 6750.2969
    6669.3209 6672.2314
    6581.0793 6597.2588
    6542.4542 6525.6245
    6454.9546 6457.4912
    6386.5546 6392.8125
    6355.3224 6331.5122
    6332.5242 6273.6172
    6148.1618 6219.1128
    6082.4329 6167.7852
    6043.5317 6119.6348
    6072.2686 6074.4336
    6086.7967 6032.1045
    6000.8598 5992.5498
    6095.1001 5955.5825
    5974.5684 5921.0225
    5940.7069 5888.7671
    5885.9140 5858.7070
    5848.0655 5830.6665
    5797.1027 5804.4819
    5763.9295 5780.0542
    5835.6173 5757.2798
    5759.1109 5736.0112
    5746.0446 5716.1133
    5729.1648 5697.5015
    5677.2860 5680.0928
    5583.5481 5663.7720
    5639.8706 5648.4341
    5674.2762 5634.0166
    5576.8880 5620.4580
    5599.4257 5607.6743
    5577.1313 5595.5884
    5500.0740 5584.1572
    5588.8987 5573.3398
    5603.4415 5563.0762
    5526.3410 5553.3130
    5538.5613 5544.0215
    5568.8794 5535.1768
    5595.3008 5526.7373
    5425.3499 5518.6636
    5598.7184 5510.9409
    5576.9900 5503.5522
    5509.0448 5496.4688
    5388.2298 5489.6626
    5428.7648 5483.1250
    5461.9279 5476.8457
    5455.0869 5470.8047
    5439.7733 5464.9795
    5508.8789 5459.3672
    5455.8882 5453.9604
    5463.8827 5448.7432
    5439.0740 5443.7002
    5420.1467 5438.8291
    5483.9426 5434.1255
    5483.4713 5429.5762
    5364.1806 5425.1694
    5332.4535 5420.9043
    5266.6887 5416.7778
    5400.6343 5412.7803
    5504.2288 5408.9004
    5380.3942 5405.1387
    5288.3993 5401.4932
    5287.8821 5397.9556
    5283.1934 5394.5171
    5359.6244 5391.1787
    5464.4228 5387.9385
    5477.3627 5384.7891
    5346.3957 5381.7246
    5259.4881 5378.7446
    5296.4322 5375.8491
    5350.3253 5373.0313
    5303.9632 5370.2852
    5431.2404 5367.6118
    5353.4787 5365.0112
    5341.4358 5362.4780
    5279.0477 5360.0059
    5214.3448 5357.5972
    5351.4136 5355.2515
    5428.2279 5352.9634
    5348.0454 5350.7295
    5344.4452 5348.5503
    5373.2065 5346.4258
    5301.4654 5344.3521
    5241.9645 5342.3252
    5355.5911 5340.3457
    5436.7541 5338.4175
    5334.8991 5336.5317
    5219.0440 5334.6865
    5291.8028 5332.8838
    5345.3784 5331.1235
    5219.9180 5329.4028
    5298.4723 5327.7183
    5293.1465 5326.0713
    5304.7011 5324.4619
    5334.0504 5322.8877
    5290.5692 5321.3462
    5246.8553 5319.8379
    5325.2747 5318.3628
    5239.6658 5313.3809
    5240.1486 5311.9800
    5238.7522 5310.6094
    5258.9095 5309.2686
    5272.7882 5307.9561
    5247.7070 5306.6694
    5312.4492 5305.4102
    5203.0675 5304.1777
    5169.7051 5302.9712
    5165.9686 5301.7876
    5257.4427 5300.6289
    5253.2322 5299.4951
    5195.7920 5298.3843
    5225.3602 5297.2954
    5314.5955 5296.2280
    5270.2816 5295.1841
    5211.2240 5294.1626
    5286.4688 5293.1592
    5219.0543 5292.1763
    5269.0008 5291.2148
    5112.0752 5290.2725
    5158.9774 5289.3481
    5273.8607 5288.4434
    5237.9492 5287.5571
    5230.2393 5286.6895
    5363.4981 5285.8394
    5347.9543 5285.0063
    5292.1558 5284.1909
    5244.8877 5281.6362
    5285.7882 5280.8604
    5200.2909 5280.1016
    5175.9926 5279.3589
    5277.3255 5278.6328
    5268.3531 5277.9209
    5311.6986 5277.2251
    5324.2832 5276.5444
    5243.2665 5275.8799
    5280.3308 5275.2300
    5259.2724 5274.5942
    5213.7154 5273.9731
    5245.7116 5273.3667
    5173.4289 5272.7749
    5233.9199 5272.1968
    5209.9610 5271.6328
    5167.4973 5271.0830
    5230.5112 5270.5469
    5262.4775 5270.0244
    5108.3152 5269.5156
    5327.8534 5269.0210
    5239.7311 5268.5396
    5292.0602 5268.0713
    5177.4187 5267.6167
    5251.1126 5267.1758
    5215.0130 5266.7480
    5131.7100 5266.3335
    5174.1010 5265.9326
    5185.0042 5265.5454
    5199.2997 5265.1714
    5279.4242 5264.8110
    5390.3705 5264.4634
    5311.0629 5264.1304
    5150.6753 5263.8110
    5294.6241 5263.5054
    5256.4411 5263.2134
    5224.2905 5262.9365
    5231.4845 5262.6729
    5244.9779 5262.4238
    5294.5100 5262.1899
    5279.4012 5261.9712
    5201.4682 5261.7671
    5148.6212 5261.5791
    5154.8658 5261.4072
    5185.3482 5261.2515
    5210.8178 5261.1128
    5238.7522 5260.9912
    5170.2195 5260.8882
    5265.9694 5260.8027
    5239.6728 5260.7373
    5156.7106 5260.6919
    5181.3295 5260.6665
    5253.1876 5260.6631
    5154.8983 5260.6821
    5133.6382 5260.7251
    5249.2531 5260.7925
    5115.5511 5260.8857
    5201.4450 5261.0054
    5245.7743 5261.1533
    5193.4797 5261.3315
    5189.9599 5261.5396
    5214.6801 5261.7803
    5262.2497 5262.0547
    5279.3472 5262.3638
    5188.2235 5262.7100
    5233.8612 5263.0928
    5187.1725 5263.5161
    5192.2010 5263.9795
    5086.1033 5264.4849
    5282.9736 5265.0327
    5203.0597 5265.6255
    5301.4171 5266.2632
    5266.6068 5266.9453
    5197.8128 5267.6729
    5228.0648 5268.4473
    5223.9064 5269.2666
    5278.5183 5270.1294
    5219.1824 5271.0342
    5178.6348 5271.9795
    5141.9878 5272.9604
    5250.6587 5273.9722
    5167.3755 5275.0093
    5228.4426 5276.0659
    5297.5502 5277.1328
    5261.5038 5278.1978
    5299.2251 5279.2529
    5301.0485 5280.2871
    5318.4124 5281.2876
    5267.7355 5282.2432
    5327.1240 5283.1445
    5225.1648 5283.9863
    5167.1425 5284.7622
    5150.0000 5285.4697
    5087.7186 5286.1128
    5262.8704 5286.6973
    5091.2218 5287.2319
    5394.2347 5287.7266
    5332.4182 5288.1953
    5180.2870 5288.6523
    5126.2464 5289.1113
    5161.9179 5289.5845
    5178.0736 5290.0859
    5148.2321 5290.6274
    5221.3612 5291.2178
    5185.1530 5291.8647
    5226.7445 5292.5762
    5355.4134 5293.3574
    5296.9519 5294.2119
    5319.2985 5295.1421
    5288.9702 5296.1489
    5328.2921 5297.2344
    5226.4357 5298.3965
    5196.7147 5299.6318
    5222.3379 5300.9390
    5172.7377 5302.3154
    5252.6998 5303.7563
    5167.6799 5305.2554
    5225.7230 5306.8096
    5329.3493 5308.4175
    5310.3722 5310.0742
    5302.9894 5311.7773
    5331.0306 5313.5293
    5350.8876 5315.3335
    5384.0818 5317.1924
    5347.5715 5319.1099
    5267.5749 5321.0962
    5366.6095 5323.1611
    5327.0610 5325.3135
    5352.1989 5327.5601
    5282.6731 5329.9146
    5326.8480 5332.3892
    5214.2306 5334.9932
    5284.2473 5337.7358
    5331.6367 5340.6245
    5325.0610 5343.6719
    5346.8522 5346.8931
    5393.3344 5350.2935
    5280.9476 5353.8818
    5319.6452 5357.6714
    5255.6821 5361.6782
    5297.1173 5365.9126
    5466.9150 5370.3823
    5442.3730 5375.1069
    5414.3470 5380.1079
    5355.1653 5385.3994
    5341.7277 5390.9937
    5320.2981 5396.9194
    5360.4772 5403.2070
    5357.2039 5409.8784
    5384.0837 5416.9556
    5424.8137 5424.4785
    5482.6852 5432.4946
    5435.9855 5441.0361
    5474.2157 5450.1396
    5386.9968 5459.8643
    5290.0543 5470.2778
    5400.6071 5481.4321
    5448.1355 5493.3818
    5385.8095 5506.2114
    5410.0829 5520.0176
    5461.7813 5534.8745
    5592.0675 5550.8594
    5574.8981 5568.0874
    5555.2790 5586.6890
    5584.5226 5606.7617
    5599.9956 5628.4028
    5569.6654 5651.7612
    5656.7254 5677.0000
    5685.6053 5704.2324
    5602.2885 5733.5684
    5750.5077 5765.1826
    5721.6052 5799.2607
    5916.2002 5835.9165
    5864.1931 5875.2515
    5866.3671 5917.4473
    5853.6250 5962.6909
    5928.1129 6011.0659
    5920.9949 6062.6309
    5928.6649 6117.5366
    5969.4394 6175.9307
    6047.8599 6237.8101
    6159.0912 6303.1265
    6255.4499 6371.9312
    6253.2197 6444.2407
    6286.2858 6519.8589
    6411.1912 6598.5029
    6466.2327 6679.9727
    6546.3662 6763.9751
    6371.9449 6849.9175
    6522.5318 6937.0620
    6828.3897 7024.7100
    6801.0926 7112.0049
    6820.5856 7197.7383
    6939.9883 7280.5576
    7039.5014 7359.1748
    7080.4873 7432.2085
    7100.4009 7498.0928
    7115.7658 7555.3613
    7185.8856 7602.8452
    7242.9930 7639.5840
    7372.3767 7664.8564
    7159.8427 7678.3867
    7228.3495 7680.3623
    7078.2907 7671.3359
    7033.0243 7652.2388
    7223.3997 7624.3442
    7070.7970 7589.0781
    7029.0640 7547.9463
    6853.5429 7502.5664
    6838.4252 7454.5156
    6793.7543 7405.1528
    6667.6249 7355.6763
    6662.7571 7307.2100
    6663.3883 7260.6875
    6662.4772 7216.7412
    6556.0888 7175.8281
    6473.3265 7138.3193
    6480.7856 7104.4004
    6543.1928 7074.0161
    6562.7911 7046.9736
    6493.7905 7022.9946
    6456.2058 7001.6489
    6537.7783 6982.3359
    6658.4767 6964.3506
    6552.3256 6946.9429
    6501.1671 6929.3027
    6593.6524 6910.5688
    6563.2720 6889.9067
    6591.5212 6866.5977
    6439.3806 6840.0625
    6486.7247 6809.8359
    6388.5290 6775.6318
    6230.0100 6737.4385
    6418.8291 6695.4629
    6378.3802 6649.9980
    6251.3879 6601.4634
    6173.5349 6550.4771
    6159.1200 6500.0894
    6251.4062 6446.1445
    6152.9224 6391.5537
    6030.4867 6336.9360
    5981.5776 6282.8462
    6017.8134 6229.6494
    6040.8417 6177.6392
    5804.0677 6127.1548
    5827.0633 6078.4639
    5763.5316 6031.6694
    5734.2701 5986.8340
    5712.3028 5944.0786
    5598.9705 5903.4824
    5633.3616 5865.0044
    5513.5874 5828.5938
    5523.0797 5794.2627
    5524.2404 5761.9990
    5500.7259 5731.7100
    5517.8307 5703.3027
    5495.3638 5676.7427
    5391.2513 5651.9561
    5361.3922 5628.8921
    5389.5576 5607.4453
    5556.2881 5587.5190
    5441.2572 5569.0605
    5449.3519 5552.0122
    5359.3308 5536.2803
    5301.5425 5521.7788
    5253.8735 5508.4590
    5358.7573 5496.2686
    5357.8044 5486.3071
    5322.3886 5476.1626
    5353.2566 5466.9663
    5392.6369 5454.7749
    5367.2160 5447.3550
    5301.9970 5440.7422
    5282.3262 5434.9077
    5312.8799 5429.8252
    5319.8507 5425.4575
    5431.1952 5421.7754
    5292.6102 5418.7598
    5330.9479 5416.3916
    5295.2511 5414.6470
    5308.6567 5413.5078
    5399.1501 5412.9570
    5374.1225 5412.9780
    5285.9999 5413.5493
    5235.8444 5414.6538
    5239.3904 5416.2690
    5311.2725 5418.3643
    5320.6446 5420.9106
    5362.9966 5423.8735
    5302.4582 5427.2061
    5509.8122 5430.8486
    5440.2058 5434.7397
    5335.4675 5438.8057
    5509.3896 5442.9526
    5505.4921 5447.0737
    5413.8259 5451.0576
    5490.5962 5454.7861
    5468.4473 5458.1226
    5416.1620 5460.9355
    5344.8453 5461.1660
    5296.4227 5462.5918
    5366.3970 5463.1743
    5484.7097 5462.8564
    5452.2937 5461.6133
    5483.4762 5459.4512
    5414.3172 5456.4155
    5431.7765 5452.5874
    5442.7428 5448.0645
    5442.1258 5442.9604
    5398.5624 5437.4077
    5314.3462 5431.5469
    5272.4991 5425.4961
    5315.6191 5419.3691
    5358.4104 5413.2764
    5368.0648 5407.3159
    5346.4976 5401.5557
    5363.3234 5396.0479
    5394.3623 5390.8418
    5298.5048 5385.9717
    5325.4018 5381.4453
    5268.7477 5377.2568
    5272.2367 5373.4009
    5309.3921 5369.8540
    5171.4319 5366.5767
    5397.7501 5363.5171
    5300.2398 5360.6235
    5296.3525 5357.8320
    5430.8803 5355.0708
    5347.6013 5352.2632
    5242.9494 5349.3418
    5205.3609 5346.2437
    5276.5049 5342.9092
    5311.2092 5339.2896
    5206.7089 5335.3608
    5252.1934 5331.1162
    5199.6533 5326.5571
    5238.0139 5321.7012
    5197.6560 5316.5869
    5151.0583 5311.2656
    5081.7115 5305.7817
    5170.4960 5300.1816
    5115.2575 5294.5244
    5109.3165 5288.8643
    5160.0764 5283.2402
    5173.6702 5277.6831
    5120.9213 5272.2334
    5167.9335 5266.9219
    5160.7076 5261.7627
    5118.5592 5256.7666
    5072.8463 5251.9497
    5063.8241 5247.2114
    5109.9248 5242.7773
    5272.2660 5238.5303
    4857.2066 5234.4756
    5103.0973 5230.6133
    5139.7956 5226.9360
    5223.9380 5223.4360
    5153.6383 5220.1104
    5201.4682 5216.9570
    5137.3728 5213.9658
    5125.8077 5211.1265
    5080.2903 5208.4351
    4987.2922 5205.8872
    5115.3357 5203.4717
    5134.1547 5201.1802
    5120.8056 5199.0073
    5092.2918 5196.9482
    5040.8422 5194.9937
    5038.0844 5193.1353
    5039.5408 5191.3682
    5155.1212 5189.7466
    5072.2447 5188.0303
    5082.0887 5186.5605
    5100.6485 5185.1016
    4990.1419 5183.7075
    5072.1772 5182.3735
    4980.8657 5181.0933
    4995.6498 5179.8633
    5020.7192 5178.6831
    5012.4768 5177.4897
    4951.0916 5173.8770
    5034.8604 5172.8271
    4979.2524 5171.8135
    5066.0629 5170.8335
    5122.7460 5169.8853
    5107.9687 5168.9648
    5024.9944 5168.0708
    4935.2111 5167.2041
    5009.2306 5166.3608
    5027.9301 5165.5400
    4998.7233 5164.7402
    5088.1443 5163.9614
    5067.2137 5163.2017
    5053.3121 5162.4595
    4919.8030 5161.7344
    4986.0127 5161.0273
    5119.5322 5160.3354
    4973.4601 5159.6577
    5051.2156 5158.9951
    5049.9833 5158.3467
    5010.4401 5157.7114
    4991.2959 5157.0884
    5111.8612 5156.4775
    5083.4009 5155.8789
    4995.0311 5155.2915
    5043.1988 5154.7148
    5042.9470 5154.1479
    5001.4916 5153.5918
    4992.2260 5153.0459
    4991.6323 5152.5088
    5068.2197 5150.7339
    4972.4268 5150.2197
    4920.4494 5149.7139
    5008.0511 5149.2158
    4970.1307 5148.7261
    5020.0125 5148.2441
    4962.2796 5147.7700
    5075.9510 5147.3022
    5032.0087 5146.8418
    4930.9391 5146.3887
    4944.0287 5145.9424
    5009.4410 5145.5015
    4980.9104 5145.0674
    4990.5091 5144.6396
    5009.7637 5144.2178
    4873.7646 5143.8018
    4909.9399 5143.3906
    4969.3535 5142.9854
    5064.1817 5142.5859
    4965.0363 5142.1909
    4918.4276 5141.8013
    4944.9217 5141.4165
    5047.3946 5141.0371
    5039.2414 5140.6611
    4978.7212 5140.2905
    4905.0334 5139.9248
    4924.1922 5139.5630
    4971.5122 5139.2051
    5010.4692 5138.8516
    4940.2847 5138.5024
    4960.2769 5138.1572
    4943.8300 5137.8159
    5047.2302 5137.4780
    5038.5338 5137.1440
    5133.3652 5136.8140
    5011.2440 5136.4868
    4960.2999 5136.1636
    4938.3812 5135.8442
    4978.8139 5135.5278
    4932.7439 5135.2144
    4902.8826 5134.9043
    4925.2011 5134.5977
    4895.7252 5134.2944
    4920.9800 5133.9937
    5022.5658 5133.6958
    4962.5617 5133.4014
    4863.6559 5133.1099
    4992.3842 5132.8213
    5056.5879 5132.5352
    4876.5497 5132.2520
    4921.2188 5131.9712
    4884.3658 5131.6934
    4852.1332 5131.4180
    4884.1216 5131.1450
    4952.2027 5130.8755
    4901.0832 5130.6074
    4931.4153 5130.3423
    4960.4244 5130.0796
    4911.1903 5129.8193
    4916.9009 5129.5615
    4868.8331 5129.3057
    4941.7857 5129.0522
    4965.8555 5128.8022
    5054.4616 5128.5532
    5002.0827 5128.3066
    5012.6786 5128.0625
    4902.8826 5127.8208
    4878.6887 5127.5806
    4859.4567 5127.3423
    4958.2993 5127.1069
    4931.8770 5126.8735
    4951.3858 5126.6421
    5028.2829 5126.4126
    5053.7187 5126.1851
    5008.9204 5125.9604
    4883.1503 5125.7373
    4849.5537 5125.5161
    4866.0159 5125.2969
    4888.1840 5125.0796
    4849.1162 5124.8643
    4968.5602 5124.6509
    4976.7964 5124.4399
    4935.4263 5124.2310
    5017.8097 5124.0239
    4961.9372 5123.8184
    4942.5857 5123.6147
    4966.8475 5123.4141
    5033.8024 5123.2148
    5031.7509 5123.0171
    5005.9789 5122.8218
    4985.0975 5122.6289
    5067.9127 5122.4380
    4882.8527 5122.2485
    4913.7438 5122.0620
    4819.1934 5121.8774
    4817.8306 5121.6948
    4884.9144 5121.5142
    4930.4768 5121.3364
    4922.2268 5121.1606
    4948.2187 5120.9878
    4905.4810 5120.8169
    4909.7611 5120.6489
    4975.4726 5120.4834
    4918.9924 5120.3208
    4772.4004 5120.1611
    4912.4391 5120.0044
    4874.3863 5119.8506
    4938.9306 5119.7012
    4959.0757 5119.5537
    4819.7613 5119.4106
    4957.2542 5119.2710
    4977.5640 5119.1362
    4788.8298 5119.0044
    4846.1628 5118.8774
    4898.2001 5118.7549
    4866.4509 5118.6372
    4919.1118 5118.5244
    4965.5686 5118.4165
    4928.1583 5118.3145
    4883.2656 5118.2178
    4864.6924 5118.1270
    4933.5462 5118.0415
    4922.6301 5117.9629
    4898.1564 5117.8901
    4972.9325 5117.8242
    4977.6597 5117.7646
    5025.3413 5117.7114
    4947.7536 5117.6650
    4957.0014 5117.6250
    4954.7057 5117.5923
    4961.2302 5117.5645
    5030.8952 5117.5435
    4928.3876 5117.5283
    4844.4288 5117.5176
    4864.2256 5117.5112
    4960.2718 5117.5083
    4892.5970 5117.5078
    4971.3150 5117.5078
    5020.7239 5117.5068
    4918.0016 5117.5039
    5038.3196 5117.4961
    4937.5296 5117.4824
    4917.6786 5117.4590
    4887.5309 5117.4253
    4982.7480 5117.3789
    4956.4797 5117.3188
    4957.7975 5117.2427
    4989.4498 5117.1504
    4892.2225 5117.0420
    5011.2558 5116.9180
    4896.3981 5116.7793
    4854.3444 5116.6279
    4970.6049 5116.4648
    4981.4999 5116.2930
    4904.2391 5116.1147
    5056.0231 5115.9321
    4982.0746 5115.7466
    4816.0189 5115.5615
    4967.4811 5115.3779
    4895.6774 5115.1973
    4861.5500 5115.0210
    4901.1024 5114.8501
    4884.4856 5114.6851
    4922.7916 5114.5273
    4956.6632 5114.3765
    4917.1483 5114.2319
    4948.8184 5114.0947
    4961.2581 5113.9644
    4902.1341 5113.8389
    4944.0545 5113.7192
    4984.1660 5113.6035
    4918.9359 5113.4912
    4977.3277 5113.3809
    4952.6153 5113.2715
    5009.0138 5113.1616
    4951.6366 5113.0503
    4933.2311 5112.9365
    4891.0867 5112.8188
    4977.3933 5112.6982
    4968.5281 5112.5728
    4939.1980 5112.4429
    4903.5499 5112.3086
    4926.4187 5112.1719
    4963.4139 5112.0317
    4945.8062 5111.8896
    4904.4869 5111.7471
    4937.7960 5111.6035
    4896.9083 5111.4619
    4776.8807 5111.3208
    4860.0608 5111.1826
    4942.1097 5111.0474
    4871.0772 5110.9155
    4924.2406 5110.7886
    4989.5103 5110.6650
    4894.8105 5110.5469
    4925.3945 5110.4336
    4908.6270 5110.3252
    4883.2063 5110.2222
    4901.4574 5110.1245
    4937.7791 5110.0322
    5047.9840 5109.9448
    4919.6375 5109.8633
    4927.8275 5109.7866
    4894.2493 5109.7153
    4949.1568 5109.6489
    4965.4388 5109.5874
    4971.4769 5109.5313
    4951.9610 5109.4800
    4977.0458 5109.4331
    4913.3414 5109.3911
    4952.6107 5109.3535
    4894.7398 5109.3213
    4809.4007 5109.2920
    4842.5013 5109.2686
    4894.8783 5109.2485
    4979.7896 5109.2324
    4905.4751 5109.2217
    4798.9693 5109.2139
    4903.1836 5109.2104
    4946.9517 5109.2114
    4847.9736 5109.2158
    4863.3605 5109.2246
    4860.9480 5109.2373
    4925.2898 5109.2534
    4865.7317 5109.2734
    4776.3943 5109.2979
    4788.0410 5109.3257
    4946.2352 5109.3569
    4813.8701 5109.3926
    4958.7371 5109.4326
    4857.0665 5109.4756
    4959.0757 5109.5229
    4934.3694 5109.5737
    4875.8048 5109.6289
    5027.9408 5109.6885
    5019.2177 5109.7515
    4932.3999 5109.8184
    4882.1469 5109.8896
    4961.8253 5109.9653
    4914.4023 5110.0444
    4932.3403 5110.1284
    4861.7523 5110.2168
    4961.6544 5110.3091
    4877.9135 5110.4062
    4894.9247 5110.5078
    4926.1992 5110.6006
    5010.0512 5110.7114
    4955.5611 5110.8271
    5019.5384 5110.9468
    4846.1721 5111.0723
    4810.5266 5112.8711
    4858.5026 5113.0112
    4915.5763 5113.1572
    4848.6512 5113.3076
    4879.4005 5113.4639
    4977.2742 5113.6255
    4876.7749 5113.7925
    4940.4028 5113.9648
    4924.0523 5114.1431
    5030.4457 5114.3271
    4911.8690 5114.5171
    5043.9656 5114.7139
    5024.4742 5114.9160
    4916.4949 5115.1245
    4859.5265 5115.3394
    4901.7099 5115.5610
    4934.6265 5115.7896
    5038.1074 5116.0249
    5036.3696 5116.2666
    4998.4145 5116.5161
    4987.2922 5116.7725
    4940.1917 5117.0361
    4874.9594 5117.3071
    5013.6924 5117.5859
    4899.3954 5117.8735
    4897.1744 5118.1680
    5007.9343 5118.4644
    4981.7332 5118.7759
    4930.9550 5119.0962
    4917.7090 5119.4253
    4939.4207 5119.7627
    4894.7291 5120.1099
    4881.1460 5121.2949
    4961.5891 5121.6631
    4912.1337 5122.0410
    4953.8184 5122.4297
    4802.8949 5122.8286
    4924.2422 5123.2373
    4870.9826 5123.6567
    4873.8719 5124.0884
    4869.2443 5124.5308
    5088.4045 5124.9839
    4985.5258 5125.4492
    4953.9905 5125.9277
    4902.8826 5126.4180
    4924.4656 5126.9204
    4916.3321 5127.4360
    4844.1825 5127.9658
    4902.8826 5128.5088
    4921.9508 5129.0659
    4935.7925 5129.6372
    4874.7914 5130.2236
    4893.9579 5130.8252
    4897.1883 5131.4419
    4877.1559 5132.0752
    5120.1478 5132.7251
    4862.6092 5133.3921
    4988.0602 5134.0752
    4917.0551 5134.7764
    5043.9484 5135.4966
    4957.7829 5136.2354
    4956.9717 5136.9932
    4950.5287 5137.7705
    4972.7315 5138.5688
    4936.9502 5139.3887
    4949.1841 5140.2295
    4983.5604 5141.0918
    4968.3574 5141.9785
    5049.2619 5142.8887
    4994.6757 5143.8218
    4981.4999 5144.7803
    4861.7216 5145.7651
    4985.6290 5146.7769
    4887.8988 5147.8149
    5009.4154 5148.8809
    4940.9970 5149.9766
    5043.9656 5151.1030
    5038.1074 5152.2583
    5029.5015 5153.4468
    4993.4835 5154.6680
    5023.6837 5155.9243
    4958.1127 5157.2134
    4909.2083 5158.5396
    4968.1062 5159.9043
    4923.4508 5161.3076
    5007.1718 5162.7490
    5077.9736 5164.2324
    5020.1109 5165.7598
    5035.2837 5167.3315
    4976.8456 5168.9473
    5079.9013 5170.6104
    5118.3230 5172.3242
    5071.7411 5174.0894
    5067.0120 5175.9067
    5170.4842 5177.7773
    5005.9305 5179.7041
    4981.9386 5181.6914
    5064.2952 5183.7402
    5003.8061 5185.8491
    4918.1849 5188.0244
    4930.4654 5190.2700
    5042.5594 5192.5859
    4998.4181 5194.9736
    5018.0699 5197.4375
    4972.9337 5199.9834
    5082.2986 5202.6128
    5114.7044 5205.3252
    5017.5742 5208.1270
    5009.6744 5211.0254
    5045.7574 5214.0215
    5124.2324 5217.1157
    5063.4747 5218.6401
    5096.4782 5221.9604
    5105.8947 5225.3960
    5120.5939 5228.9492
    5115.8311 5232.6274
    5128.8107 5236.4424
    5095.0347 5240.3950
    5103.2347 5244.4883
    5122.2173 5248.7334
    5185.2629 5253.1416
    5204.6915 5257.7178
    5134.6911 5262.4639
    5087.0422 5267.3940
    5159.9031 5272.5244
    5211.5481 5277.8604
    5135.9014 5283.4058
    5178.2639 5289.1807
    5086.3833 5295.2031
    5166.5918 5301.4824
    5242.1632 5308.0273
    5102.1295 5314.8613
    5155.9986 5322.0112
    5197.0640 5329.4902
    5201.4841 5337.3125
    5332.1350 5345.5107
    5290.2342 5354.1226
    5297.3423 5363.1689
    5306.9675 5372.6724
    5254.2907 5382.6797
    5303.6146 5393.2422
    5282.4554 5404.3940
    5428.8125 5415.3389
    5397.8917 5427.8101
    5279.8269 5441.0454
    5301.4245 5455.0972
    5333.3763 5470.0186
    5418.5616 5485.9019
    5485.7438 5502.8486
    5533.1466 5520.9336
    5585.8310 5540.2329
    5583.1920 5560.8701
    5627.5189 5582.9834
    5634.2337 5606.6714
    5621.9930 5632.0337
    5610.9591 5659.2295
    5597.5577 5688.4346
    5673.4485 5719.7686
    5694.2890 5753.3486
    5841.4452 5789.3696
    5928.8599 5828.0376
    5810.3320 5869.4839
    5865.3191 5913.8291
    5899.3126 5961.2871
    5987.8321 6012.0859
    6015.7310 6066.3428
    5984.9450 6124.1558
    6169.5555 6185.7363
    6233.7573 6251.3037
    6202.1916 6320.9238
    6298.7712 6394.6279
    6466.8708 6472.5820
    6536.7607 6554.9434
    6694.6411 6641.6606
    6758.6430 6732.6206
    6814.5356 6827.8564
    6736.6080 6927.3569
    6960.7723 7030.8257
    6999.5570 7137.8594
    7188.6212 7248.1865
    7157.7293 7361.4263
    7400.2844 7476.8145
    7508.9862 7593.4302
    7582.7843 7710.4351
    7573.8887 7826.8232
    7580.4777 7941.1587
    7750.8639 8051.8486
    7919.4011 8157.4229
    7793.3376 8256.2959
    7980.5208 8346.6338
    8088.9175 8426.6875
    8051.1485 8495.0430
    8043.8408 8550.4727
    8189.9452 8591.9385
    8077.0537 8618.8594
    8026.6557 8631.1777
    8237.6706 8629.2266
    8203.6499 8613.7695
    8138.8241 8586.0127
    8013.3216 8547.4209
    7892.0233 8499.6250
    7903.3416 8444.4727
    7782.0977 8383.8721
    7815.7490 8319.5498
    7794.0596 8253.1016
    7693.7381 8186.1123
    7626.6382 8119.9805
    7475.9691 8055.7554
    7571.6216 7994.2881
    7500.7353 7936.3657
    7456.1663 7882.5625
    7367.4970 7833.1436
    7341.8458 7788.2139
    7349.6491 7747.8105
    7317.5627 7711.7910
    7350.2348 7679.7710
    7272.7631 7651.2402
    7214.5588 7625.6113
    7226.8027 7602.1377
    7289.7185 7579.8418
    7351.6403 7558.0615
    7365.9708 7535.6499
    7221.9200 7511.6445
    7086.0752 7485.1338
    7207.8409 7455.2451
    7094.1161 7421.2285
    7098.0894 7382.5815
    7097.8780 7339.0327
    7028.4134 7290.4434
    6933.5242 7236.8711
    6819.1493 7178.6885
    6897.4913 7116.4531
    6788.2950 7050.7183
    6678.3613 6982.1006
    6610.1460 6911.4043
    6545.4632 6839.4380
    6627.8295 6766.8213
    6325.9679 6694.1133
    6366.1028 6621.9634
    6341.9442 6550.9375
    6188.5693 6481.3682
    6205.1698 6413.5146
    6068.4230 6347.7178
    5989.2384 6284.2451
    6041.5838 6223.1685
    5998.7530 6164.5225
    5971.8578 6110.0371
    5922.2689 6056.5874
    5772.5499 6005.7095
    5841.7400 5957.3257
    5829.6167 5911.4512
    5627.9322 5868.0010
    5770.0828 5827.0015
    5679.4159 5788.2617
    5500.4811 5751.7437
    5683.6242 5717.3936
    5575.3920 5685.0791
    5607.8288 5654.6733
    5521.2903 5626.1157
    5464.3658 5599.3389
    5546.4781 5574.2144
    5570.0626 5550.6226
    5505.6469 5528.4990
    5471.4366 5507.7754
    5458.0763 5488.3389
    5477.6764 5470.0850
    5487.1018 5452.9556
    5332.9823 5436.8896
    5567.8975 5421.7944
    5404.4255 5407.5859
    5368.0582 5394.2148
    5316.3947 5381.6328
    5205.0704 5369.7690
    5196.4750 5358.5562
    5250.7603 5347.9590
    5413.8516 5337.9419
    5292.6081 5328.4512
    5269.9210 5319.4370
    5248.0149 5310.8755
    5176.8213 5303.5386
    5262.6546 5295.7949
    5143.6494 5288.4038
    5223.0379 5281.3491
    5167.5724 5274.6147
    5111.5232 5268.1719
    5158.2415 5261.9951
    5224.2748 5256.0742
    5077.9527 5250.3984
    4978.5199 5244.9478
    5051.2777 5239.7026
    5132.9071 5234.6572
    5180.2810 5229.8052
    5122.8696 5225.1299
    5179.9627 5220.6191
    5125.0642 5216.2671
    5216.8929 5212.0713
    5034.0063 5208.0190
    5080.9926 5204.0991
    5103.3106 5200.3096
    5098.4188 5196.6484
    4977.2916 5193.1055
    5014.3205 5189.6724
    5003.3540 5186.3462
    5069.0145 5183.1284
    5085.5454 5180.0088
    5078.2096 5176.9805
    5066.8952 5174.0439
    5066.5311 5171.1968
    4967.1263 5168.4336
    5062.9037 5165.7476
    5001.3140 5163.1387
    5102.0772 5160.6069
    4926.4951 5158.1460
    5064.8939 5155.7510
    4977.4135 5153.4219
    5038.1074 5151.1587
    5059.5755 5148.9570
    5104.7506 5146.8110
    5129.5759 5144.7222
    5083.2164 5142.6904
    5090.0850 5140.7114
    5029.0985 5138.7808
    4992.1377 5136.8999
    4912.7033 5135.0679
    5082.2889 5133.2817
    4926.5851 5131.5386
    5008.3699 5129.8374
    4930.9391 5128.1797
    4924.2523 5126.5620
    4945.6462 5124.9810
    5086.5575 5123.4375
    4933.7286 5121.9326
    4869.3033 5120.4619
    4903.4196 5119.0239
    5023.9255 5117.6187
    5022.2187 5116.2476
    4917.2852 5114.9067
    5001.5376 5113.5996
    5004.3493 5112.3164
    5021.1541 5111.0635
    4926.5395 5109.8359
    5035.0241 5108.6367
    4911.6456 5107.4619
    5112.1640 5106.3125
    4959.5806 5105.1885
    5027.5642 5104.0884
    4941.9731 5103.0098
    4995.1860 5101.9536
    5041.4157 5100.9214
    4951.5694 5099.9092
    4918.4042 5098.9170
    4930.9358 5097.9453
    4921.6951 5096.9932
    4921.3555 5096.0610
    4831.5831 5095.1465
    4871.3133 5094.2495
    4940.6942 5093.3716
    4897.6053 5092.5107
    4978.3589 5091.6655
    4915.5471 5090.8369
    4831.3168 5090.0259
    4973.1739 5089.2290
    4962.8786 5088.4468
    4942.7393 5087.6802
    4936.6804 5086.9287
    4914.8434 5086.1904
    4879.8502 5085.4658
    4893.7534 5084.7549
    4823.2207 5084.0591
    4959.1839 5083.3740
    4971.5978 5082.7041
    4973.1739 5082.0449
    4995.1635 5081.3989
    4913.2745 5080.7627
    4950.9190 5080.1392
    4903.6708 5079.5259
    4983.9051 5078.9258
    4916.3956 5078.3354
    4908.2240 5077.7554
    4861.3500 5077.1865
    4898.7497 5076.6284
    4957.0084 5076.0791
    4954.0899 5075.5400
    4893.4313 5075.0107
    4962.3722 5074.4922
    4886.6585 5073.9819
    4990.1289 5073.4805
    4926.8009 5072.9888
    4968.6159 5072.5063
    4992.1417 5072.0322
    4928.5113 5071.5664
    4999.5358 5071.1089
    4968.8327 5070.6606
    4937.5617 5070.2197
    4923.0824 5069.7866
    4925.2122 5069.3618
    4971.3129 5068.9458
    4950.6219 5068.5366
    4940.8524 5068.1348
    5026.4966 5067.7407
    4904.6757 5067.3540
    4894.5126 5066.9751
    4930.0969 5066.6025
    4850.6141 5066.2373
    4946.4833 5065.8789
    5020.3901 5065.5288
    4998.4088 5065.1841
    4879.1221 5064.8457
    4898.6502 5064.5151
    4918.7621 5064.1909
    4996.1559 5063.8735
    5060.6339 5063.5615
    4926.0448 5063.2568
    4845.6844 5062.9590
    4859.4442 5062.6665
    4956.5916 5062.3804
    4866.7449 5062.1006
    5106.0170 5061.8267
    4915.6215 5061.5596
    4878.6869 5061.2974
    4968.5846 5061.0415
    4936.0418 5060.7925
    4918.5208 5060.5488
    4898.3844 5060.3105
    4979.2805 5060.0786
    4927.2216 5059.8525
    4905.4397 5059.6318
    4932.1858 5059.4170
    4936.3583 5059.2080
    4928.5959 5059.0049
    4965.7801 5058.8071
    4879.8846 5058.6152
    4795.0165 5058.4287
    4809.0282 5058.2485
    4959.6622 5058.0732
    5009.9023 5057.9038
    4915.9428 5057.7402
    4975.0703 5057.5825
    4904.5082 5057.4292
    4882.3761 5057.2822
    4884.3380 5057.1411
    4862.4586 5057.0054
    4895.2566 5056.8745
    4878.5057 5056.7500
    4939.6772 5056.6313
    4950.1081 5056.5181
    4926.8232 5056.4102
    4837.8833 5056.3081
    4875.6549 5056.2119
    4911.1903 5056.1216
    4908.4944 5056.0366
    4891.7447 5055.9575
    4997.8653 5055.8838
    4896.5644 5055.8164
    4898.1634 5055.7549
    4965.9024 5055.6992
    4930.9268 5055.6489
    4932.7641 5055.6050
    5093.7776 5055.5674
    5052.8420 5055.5352
    4972.3446 5055.5098
    4916.2898 5055.4902
    4903.6577 5055.4766
    5000.9430 5055.4697
    4945.7469 5055.4688
    4866.9833 5055.4741
    4906.0133 5055.4863
    4966.4875 5055.5049
    4962.3569 5055.5298
    4850.9366 5055.5615
    4917.6299 5055.6006
    4965.7055 5055.6455
    4918.8732 5055.6978
    4992.9494 5055.7568
    5040.8919 5055.8232
    4967.0316 5055.8965
    4897.8966 5055.9775
    4935.7971 5056.0649
    4952.7521 5056.1606
    4816.2492 5056.2637
    4772.0701 5056.3745
    4777.6190 5056.4932
    4836.0495 5056.6196
    4968.3700 5056.7539
    4869.2443 5056.8970
    4894.5619 5057.0479
    4926.1847 5057.2070
    4953.4509 5057.3750
    5047.8231 5057.5518
    4966.0672 5057.7373
    4922.3998 5057.9297
    4991.9345 5058.1333
    4930.0004 5058.3467
    5057.8911 5058.5698
    4893.4117 5058.8022
    4964.3624 5059.0454
    5038.3779 5059.2983
    4969.1648 5059.5610
    4847.1972 5059.8345
    4885.5705 5060.1196
    5001.4306 5060.4150
    4995.6218 5060.7217
    4967.9010 5061.0400
    4929.9789 5061.3696
    5044.0943 5061.7119
    4924.0821 5062.0654
    4829.0220 5062.4321
    4749.6230 5062.8125
    5013.2997 5063.2051
    4997.3292 5063.6104
    4949.8048 5064.0308
    5091.7170 5064.4644
    4936.0335 5064.9131
    4982.3010 5065.3755
    5006.6342 5065.8540
    4991.1616 5066.3481
    4917.3106 5066.8584
    5010.9243 5067.3833
    5080.7729 5067.9263
    4964.3985 5068.4863
    4922.2224 5069.0645
    4954.9298 5069.6592
    4953.3161 5070.2744
    5014.7447 5070.9067
    4964.9542 5071.5601
    5073.2460 5072.2324
    5098.1569 5072.9268
    4942.7766 5073.6426
    4966.1524 5074.3804
    5066.5311 5075.1411
    5066.0279 5075.9233
    4986.8133 5076.7314
    5004.9332 5077.5640
    4997.2963 5078.4219
    5013.5771 5079.3042
    5079.4229 5080.2158
    5004.7591 5081.1553
    4930.1082 5082.1230
    4986.0944 5083.1191
    5040.7413 5084.1475
    4958.0275 5085.2075
    4906.3968 5086.3008
    4967.7733 5087.4248
    4938.2715 5088.5864
    4989.1217 5089.7842
    5028.5744 5091.0195
    5043.7367 5092.2900
    4951.0899 5093.6040
    4975.1067 5094.9585
    4940.0463 5096.3569
    5004.1723 5097.7959
    5000.1552 5099.2842
    5001.4306 5100.8203
    5050.7443 5102.4058
    5080.2301 5104.0391
    5076.9137 5105.7290
    5087.5013 5107.4741
    4973.9217 5109.2764
    4938.0047 5111.1348
    4988.8537 5113.0591
    5059.3823 5115.0479
    5051.0485 5117.1035
    5064.3294 5119.2246
    4990.9800 5121.4229
    5025.8697 5123.6963
    5097.6309 5126.0493
    5000.4031 5128.4790
    5089.5153 5131.0000
    5122.6484 5133.6104
    5095.0347 5136.3149
    5109.4419 5139.1113
    5185.7625 5142.0161
    5199.2803 5145.0278
    5116.7376 5148.1523
    5129.8120 5151.3877
    5224.2905 5154.7539
    5201.7524 5158.2505
    5078.4697 5161.8838
    5150.5071 5165.6528
    5124.6014 5169.5820
    5173.9871 5173.6729
    5219.3022 5177.9326
    5204.5600 5182.3628
    5154.0187 5186.9941
    5293.4852 5191.8276
    5170.0012 5196.8770
    5158.4510 5202.1450
    5241.4504 5207.6694
    5148.6760 5213.4565
    5174.8659 5219.5254
    5180.4124 5225.8818
    5281.6101 5232.5757
    5237.1494 5239.6187
    5212.3952 5247.0376
    5225.2472 5254.8447
    5432.8061 5263.1060
    5354.9134 5271.8403
    5436.3286 5281.0869
    5289.7596 5290.8652
    5353.4925 5301.2632
    5281.3795 5312.3105
    5346.3112 5324.0596
    5315.7146 5336.5400
    5355.1653 5349.8682
    5351.1311 5364.0835
    5325.9421 5379.2573
    5325.0819 5395.4263
    5416.3612 5412.7417
    5409.0836 5431.2520
    5532.3307 5451.0444
    5538.9806 5472.1626
    5624.1012 5494.7935
    5645.1271 5518.9897
    5651.0003 5544.8521
    5740.2239 5572.4199
    5598.9724 5601.9175
    5774.8955 5633.3901
    5807.2272 5666.9414
    5865.1146 5702.5933
    5824.0994 5740.6011
    5940.6468 5780.9849
    5974.9623 5823.8359
    5984.2173 5869.1348
    6052.7598 5917.1543
    6135.3453 5967.8604
    6217.0608 6021.3027
    6334.4031 6077.3872
    6306.7576 6136.3691
    6323.0090 6198.1143
    6245.4946 6262.5767
    6363.2352 6329.5244
    6389.3669 6399.1240
    6592.9818 6471.0532
    6640.1596 6545.0742
    6709.2865 6620.7109
    6767.8495 6697.9072
    6881.2093 6776.0420
    6950.7095 6854.5073
    7005.4203 6932.4810
    7161.8344 7009.5327
    7216.3546 7084.6240
    7270.1947 7156.8047
    7375.8863 7224.9194
    7384.2971 7288.2246
    7566.9319 7345.5313
    7589.1989 7395.8638
    7452.0714 7438.2666
    7484.7760 7472.2178
    7665.3966 7497.1074
    7646.2271 7512.6709
    7559.9660 7518.9023
    7582.9332 7516.0918
    7630.0250 7504.7246
    7557.6373 7485.5322
    7470.2256 7459.4189
    7421.5042 7427.4902
    7544.9794 7390.7021
    7460.2383 7350.2402
    7468.0908 7307.1973
    7409.2759 7262.7080
    7434.2220 7217.5254
    7297.4505 7172.5879
    7302.1224 7128.6274
    7326.2091 7086.3442
    7214.9062 7046.0483
    7140.7123 7008.2109
    6991.1844 6973.1006
    7044.1497 6940.9487
    7032.1690 6911.6772
    6895.5247 6885.3262
    6878.6582 6861.7813
    6896.5710 6840.8545
    6870.8719 6822.1670
    6953.0558 6805.3916
    6902.2719 6790.0806
    6891.2522 6775.7539
    6993.8174 6761.7915
    6871.5467 6747.6328
    6901.4456 6732.6763
    6923.5652 6716.3711
    6904.6279 6698.1016
    6731.8973 6677.4209
    6783.9299 6653.9429
    6838.3412 6627.4561
    6798.6974 6597.6963
    6638.4378 6564.6982
    6683.1108 6528.5693
    6361.7591 6489.6152
    6454.2761 6447.9785
    6492.0262 6404.1201
    6455.1997 6358.4678
    6346.7949 6311.5703
    6263.3662 6263.6670
    6276.3751 6215.2866
    6280.9803 6166.8223
    6091.4211 6118.7344
    6174.9127 6071.1221
    6088.4698 6024.3550
    6076.2208 5978.6519
    6059.3701 5934.2842
    5907.8119 5891.1968
    5762.8407 5849.5908
    5890.4159 5809.5415
    5854.5352 5771.1782
    5766.6045 5734.3628
    5811.0929 5699.1890
    5817.4899 5665.6519
    5717.4149 5633.8022
    5805.4127 5603.4727
    5641.3682 5574.7002
    5584.1778 5547.4434
    5634.8835 5521.7090
    5576.5756 5497.3359
    5574.8080 5474.3267
    5559.3019 5452.6260
    5633.3290 5432.2207
    5563.2769 5412.9629
    5464.3264 5394.8408
    5510.0437 5377.7954
    5466.3570 5361.8047
    5366.4350 5346.7402
    5493.6238 5332.5835
    5412.8002 5319.2813
    5356.2183 5306.8062
    5348.2184 5295.0542
    5376.4359 5284.0054
    5298.6936 5273.6167
    5238.9294 5263.8574
    5199.6360 5254.6484
    5318.4864 5245.9707
    5253.3823 5237.7881
    5313.8524 5230.0825
    5276.8274 5222.7876
    5370.7316 5215.8911
    5292.3827 5209.3647
    5207.1532 5203.1958
    5370.6827 5197.3335
    5110.1456 5191.7690
    5171.8391 5186.4834
    5244.8437 5181.4673
    5280.5140 5176.6821
    5299.5451 5172.1235
    5181.5659 5167.7769
    5206.5377 5163.6372
    5131.3087 5159.6758
    5171.4166 5155.8896
    5177.1669 5152.2695
    5090.2287 5148.8130
    5181.1196 5145.4966
    5146.5184 5142.3198
    5215.5954 5139.2759
    5182.9355 5136.3647
    5069.1759 5133.5674
    5129.9199 5130.8843
    5178.9185 5128.3110
    5209.0433 5125.8472
    5199.1347 5123.4775
    5168.0289 5121.2051
    5153.3191 5119.0239
    5220.1169 5116.9365
    5170.6323 5114.9292
    5102.1775 5113.0063
    5112.6269 5111.1611
    5134.5818 5109.3960
    5116.7351 5107.7017
    5131.9959 5106.0781
    5269.4144 5104.5244
    5114.8393 5103.0415
    5075.9842 5101.6206
    5231.4937 5100.2632
    5134.0081 5098.9683
    5162.6166 5097.7354
    5217.2126 5096.5591
    5173.1966 5095.4399
    5216.7253 5094.3770
    5189.9405 5093.3682
    5087.6112 5092.4155
    5203.2320 5091.5132
    5007.0426 5090.6621
    5318.9202 5089.8623
    5052.9743 5089.1133
    5144.9847 5088.4121
    5148.2594 5087.7588
    5129.5759 5087.1533
    5100.2826 5086.5952
    5107.2234 5086.0830
    5183.4716 5085.6167
    5183.9568 5085.1963
    5130.7996 5084.8218
    5087.0394 5084.4912
    5052.0538 5084.2051
    5061.1870 5083.9639
    5146.9374 5083.7671
    5023.8582 5083.6147
    5223.1250 5083.5059
    5094.9118 5083.4419
    5027.2869 5083.4219
    5158.0752 5083.4463
    5047.1014 5083.5156
    5139.9564 5083.6294
    5158.9193 5083.7876
    5239.4787 5083.9922
    5088.6920 5084.2432
    5075.0265 5084.5396
    5058.3955 5084.8823
    5147.4285 5085.2734
    5090.3409 5083.3042
    5049.4239 5083.7998
    5021.4374 5084.3438
    4983.4953 5084.9390
    5001.3614 5085.5854
    5129.5759 5086.2837
    5129.1118 5087.0337
    5172.6512 5087.8394
    5140.5896 5088.7012
    5138.2384 5089.6187
    5160.8460 5090.5928
    5126.5148 5091.6284
    5237.3231 5092.7241
    5181.8131 5093.8838
    5218.7025 5095.1040
    5134.3412 5096.3936
    5148.6544 5097.7510
    5184.9817 5099.1787
    5114.8328 5100.6748
    5101.1194 5102.2495
    5062.1526 5103.9014
    5118.4188 5105.6333
    5097.4407 5107.4434
    5123.4241 5109.3428
    5109.6197 5111.3306
    5163.3908 5113.4106
    5180.5297 5115.5815
    5159.1891 5117.8560
    5141.4783 5120.2339
    5198.6416 5122.7197
    5162.1221 5125.3120
    5225.2606 5128.0269
    5197.8893 5130.8647
    5313.8776 5133.8301
    5189.5930 5136.9233
    5160.4011 5138.9727
    5208.7629 5142.3657
    5312.2427 5145.9146
    5242.9789 5149.6196
    5173.3194 5153.5059
    5305.0066 5157.5757
    5267.7504 5161.8398
    5245.9883 5166.3008
    5315.9718 5170.9897
    5356.1888 5175.9116
    5210.9165 5181.0825
    5147.1169 5186.5068
    5345.9014 5192.2266
    5218.6217 5198.2505
    5223.6014 5204.6011
    5269.5608 5211.2876
    5323.8898 5218.3652
    5341.9093 5225.8496
    5233.3766 5233.7710
    5318.1400 5242.1455
    5388.9850 5251.0474
    5400.3985 5260.4985
    5471.9081 5270.5430
    5413.9021 5281.2031
    5451.3545 5292.5767
    5446.0232 5304.6953
    5412.1845 5317.6157
    5460.8606 5331.3696
    5479.2215 5346.0825
    5429.9106 5361.7935
    5571.0978 5378.5757
    5423.1631 5396.4653
    5463.2578 5415.6187
    5603.7023 5436.0815
    5707.5403 5457.9380
    5703.6034 5481.2241
    5729.7760 5506.1299
    5711.4317 5532.6968
    5679.3805 5561.0166
    5709.1686 5591.1128
    5602.6941 5623.2061
    5694.8729 5657.3232
    5752.3804 5693.5488
    5750.5876 5731.8799
    5845.0000 5772.5596
    5894.8555 5815.5781
    5912.0787 5860.9966
    6010.3353 5908.7588
    6070.6585 5959.1123
    6093.3759 6011.9771
    6101.5663 6067.3574
    6181.1260 6125.1050
    6197.3337 6185.4248
    6146.2722 6248.1157
    6307.1064 6313.0581
    6258.5674 6379.9414
    6317.4715 6448.8423
    6454.0629 6519.3408
    6469.7271 6591.0933
    6553.0878 6663.6797
    6506.5484 6736.4404
    6445.9341 6809.1084
    6691.0775 6880.8516
    6695.6813 6950.9141
    6880.1362 7018.3252
    6823.0666 7082.4971
    6868.4665 7142.3638
    6876.4530 7197.0103
    6923.6589 7245.4609
    6955.6807 7287.1309
    6957.7699 7321.2344
    7001.5027 7347.2607
    6974.3232 7364.8682
    6902.7076 7374.0391
    6885.0470 7374.8594
    6900.0051 7367.6821
    6810.2540 7353.1030
    6812.2035 7331.7798
    6861.3562 7304.5918
    6838.6601 7272.4751
    6790.2554 7236.4932
    6724.0191 7197.4697
    6718.8662 7156.4282
    6707.1063 7114.2588
    6585.1071 7071.8623
    6461.2081 7029.7725
    6592.9408 6988.7012
    6491.6880 6949.1665
    6374.1758 6911.6670
    6341.6930 6876.3579
    6419.9481 6843.5527
    6432.0069 6813.3892
    6463.5011 6785.9790
    6322.5917 6761.1758
    6296.5566 6738.9360
    6333.3413 6719.0811
    6384.2333 6701.3955
    6348.4451 6685.4824
    6261.7679 6671.0005
    6212.6064 6657.5122
    6330.1255 6644.5630
    6329.1017 6631.5820
    6439.8364 6618.0698
    6279.8888 6603.4980
    6290.1950 6587.4063
    6166.7368 6569.2725
    6380.3467 6548.7510
    6355.3835 6525.5479
    6165.3077 6499.5352
    6209.8368 6470.5200
    6064.9278 6438.5859
    6065.7309 6403.8682
    6034.8519 6366.6743
    6041.8944 6327.1392
    5956.6830 6285.6909
    5984.0153 6242.7119
    5927.8884 6198.6943
    5804.0619 6153.8340
    5785.8345 6108.5972
    5808.8008 6063.3271
    5803.1082 6018.4292
    5840.2367 5973.9746
    5720.6900 5930.2930
    5700.6919 5887.5752
    5598.3315 5846.0645
    5567.3617 5805.7031
    5559.1009 5766.6758
    5538.2394 5729.0493
    5542.9179 5692.9468
    5553.6890 5658.2378
    5563.0743 5625.0137
    5533.6379 5593.2720
    5547.3224 5563.0645
    5445.3213 5534.2378
    5489.5708 5506.8311
    5414.4995 5480.8096
    5452.2167 5456.1851
    5383.3074 5432.8086
    5518.1401 5410.6890
    5378.6786 5389.7778
    5174.7109 5370.0684
    5294.0550 5351.4233
    5329.9908 5333.8364
    5337.9772 5317.2568
    5271.2175 5301.6660
    5249.8702 5286.9473
    5217.9485 5273.0850
    5125.5905 5260.0308
    5217.5296 5247.7646
    5086.5389 5236.1860
    5221.9078 5225.2798
    5173.7919 5215.0034
    5062.4469 5205.3369
    5208.6724 5196.1987
    5264.1264 5187.5742
    5245.6436 5179.4282
    5231.9294 5171.7437
    5234.9878 5164.4561
    5136.8253 5157.5518
    5150.9088 5151.0039
    5143.9073 5144.7988
    5211.7170 5138.8838
    5227.4845 5133.2500
    5242.5998 5127.8745
    5238.7522 5122.7485
    5315.8961 5117.8296
    5022.5366 5113.1108
    5165.0640 5108.5776
    5150.6742 5104.2222
    5116.2592 5100.0132
    5139.4829 5095.9487
    5080.9092 5092.0171
    5034.3933 5088.2173
    5052.3092 5084.5264
    5115.6231 5080.9448
    5061.0345 5077.4688
    5055.7299 5074.0991
    5055.5402 5070.8188
    5070.1257 5067.6328
    5105.2682 5064.5366
    4990.9883 5061.5361
    5058.1839 5058.6157
    5061.1860 5055.7803
    5134.1658 5053.0269
    5094.2774 5050.3550
    5152.6141 5047.7681
    5203.9257 5045.2515
    5173.8214 5042.8105
    5052.3579 5040.4424
    5096.7340 5038.1499
    5046.2075 5035.9204
    5095.3769 5033.7568
    4950.0619 5031.6563
    4891.2307 5029.6216
    5086.4920 5027.6401
    5060.1930 5025.7139
    4923.1687 5023.8403
    5103.7676 5022.0205
    5035.0120 5020.2441
    4940.3688 5018.5103
    5014.6292 5016.8174
    4995.7196 5015.1665
    5022.0287 5013.5464
    4988.0892 5011.9590
    5000.9056 5010.4009
    4974.6304 5008.8735
    4972.0508 5007.3691
    4985.4754 5005.8887
    4943.1998 5004.4307
    5013.3366 5002.9985
    5043.3760 5001.5845
    4849.4870 5000.1919
    4937.9762 4998.8208
    4935.3760 4997.4731
    4959.6173 4996.1450
    5007.8582 4994.8384
    5037.1569 4993.5537
    5039.6019 4992.2949
    5011.2019 4991.0557
    4974.7338 4989.8394
    5025.4919 4988.6460
    5067.9705 4987.4780
    4896.8036 4986.3301
    5078.6434 4985.2046
    4910.5159 4984.1021
    4928.9273 4983.0239
    5125.2771 4981.9644
    4898.3741 4980.9272
    4927.5563 4979.9102
    5003.0671 4978.9160
    5040.7297 4979.1841
    4925.3909 4978.2310
    4959.3812 4977.2969
    5051.8701 4976.3828
    5000.6727 4975.4849
    5030.8363 4974.6050
    4918.2165 4973.7417
    4923.7031 4972.8970
    5031.1923 4972.0669
    4835.8979 4971.2520
    4891.9044 4970.4526
    4925.5353 4969.6699
    4954.6774 4968.8994
    4919.5353 4968.1426
    5058.1839 4967.3999
    5028.8204 4966.6714
    4978.0178 4965.9541
    4998.8602 4965.2485
    4982.7740 4964.5557
    4971.0187 4963.8755
    4972.6752 4963.2046
    4910.8881 4962.5449
    4851.2144 4961.8955
    4985.9896 4961.2578
    4919.0301 4960.6284
    4831.6989 4960.0093
    4772.7895 4959.3984
    4911.8721 4958.7988
    4839.4655 4958.2065
    4850.2191 4957.6221
    4896.0836 4957.0464
    4903.4975 4956.4805
    4936.2757 4955.9209
    4960.8976 4955.3691
    5006.8449 4954.8242
    4914.0563 4954.2886
    4897.2642 4953.7578
    4989.3388 4953.8540
    4987.1367 4953.3389
    4877.8249 4952.8315
    4933.6403 4952.3296
    4987.2429 4951.8340
    5007.2728 4951.3442
    4881.3716 4950.8618
    4902.7677 4950.3838
    4983.7426 4949.9121
    4880.0267 4949.4453
    4816.2487 4948.9849
    4821.2962 4948.5298
    4793.2161 4948.0791
    4871.7399 4947.6333
    4948.3814 4947.1943
    4973.1739 4946.7583
    4867.3099 4946.3276
    4751.7232 4945.9019
    4897.9809 4945.4814
    4819.9248 4945.0645
    4796.4069 4944.6519
    4870.9908 4944.2437
    4894.2559 4943.8403
    4886.0450 4943.4404
    4837.2521 4943.0449
    4880.1485 4942.6533
    4922.1101 4942.2661
    4895.3656 4941.8818
    4910.4498 4941.5029
    4976.1945 4941.1265
    4981.0470 4940.7544
    4978.5091 4940.3853
    4975.2383 4940.0195
    4851.4014 4939.6567
    4999.2990 4939.2988
    4868.3931 4938.9429
    4998.9831 4938.5908
    5024.5133 4938.2412
    5009.8688 4937.8955
    5003.1317 4937.5527
    4908.2578 4937.2129
    4892.3317 4936.8760
    4918.3256 4936.5420
    4912.5011 4936.2114
    4952.6791 4935.8833
    4951.3058 4935.5576
    4923.0630 4935.2349
    4805.0266 4934.9150
    4918.8169 4934.5981
    4897.7528 4934.2832
    4951.3964 4933.9712
    4921.6373 4933.6621
    4930.8998 4933.3545
    4812.7584 4933.0498
    4787.5866 4932.7471
    4857.3682 4932.4478
    4756.9702 4932.1504
    4850.6675 4931.8550
    4860.9034 4931.5620
    4768.7484 4931.2720
    4896.4397 4930.9829
    4915.5619 4930.6968
    4873.6884 4930.4121
    4900.2745 4930.1309
    4897.1883 4929.8506
    4844.6703 4929.5728
    4916.1560 4929.2969
    4783.5174 4929.0229
    4844.5050 4928.7510
    5017.8980 4928.4810
    4939.7844 4928.2124
    4876.4426 4927.9463
    4812.2096 4927.6821
    4799.7342 4927.4194
    4920.9857 4927.1587
    4902.6883 4926.9004
    4874.9062 4926.6431
    4765.1162 4926.3872
    4989.1512 4926.1338
    4927.9852 4925.8823
    5031.1736 4925.6318
    4841.4447 4925.3833
    4913.5107 4925.1357
    4921.1791 4924.8916
    4874.8895 4924.6475
    4785.5087 4924.4053
    4749.6088 4924.1650
    4930.7681 4923.9263
    4951.5479 4923.6890
    4962.7293 4923.4526
    4879.7216 4923.2188
    4900.2476 4922.9868
    4911.1903 4922.7549
    5005.1415 4922.5254
    4874.7417 4922.2969
    4896.4451 4922.0703
    4867.1162 4921.8447
    4808.0663 4921.6211
    4908.8489 4921.3984
    4872.4103 4921.1782
    4912.1930 4920.9580
    4825.1566 4920.7397
    4875.4723 4920.5229
    4950.9290 4920.3081
    4956.0715 4920.0938
    4897.1883 4919.8809
    4850.1619 4919.6699
    4896.2885 4919.4604
    4954.3444 4919.2515
    4966.7580 4919.0439
    4786.1727 4918.8384
    4808.9440 4918.6343
    4852.0497 4918.4307
    4923.0664 4918.2290
    4915.2943 4918.0288
    4865.0995 4917.8296
    4819.4083 4917.6313
    4797.3790 4917.4351
    4912.0099 4917.2402
    4916.5714 4917.0464
    4859.7175 4916.8540
    4817.0835 4916.6631
    4875.9716 4916.4736
    4760.9433 4916.2852
    4934.6872 4916.0981
    4847.5929 4915.9126
    4893.2859 4915.7285
    4999.0956 4915.5459
    4876.5076 4915.3647
    4805.3152 4915.1846
    4804.5135 4915.0059
    4819.1934 4914.8291
    4754.3875 4915.3027
    4876.9752 4915.1299
    4963.7196 4914.9590
    4959.4892 4914.7900
    4936.0762 4914.6221
    4851.8395 4914.4556
    4937.5911 4914.2905
    4893.0392 4914.1284
    4902.4575 4913.9663
    4851.6538 4913.8066
    4957.9337 4913.6484
    4772.0701 4913.4927
    4796.5232 4913.3379
    4855.5363 4913.1851
    4894.5515 4913.0342
    4884.0263 4912.8853
    4852.4411 4912.7378
    4835.8693 4912.5928
    4828.3821 4912.4497
    4864.8395 4912.3091
    4855.2977 4912.1704
    4902.0251 4912.0342
    4786.7434 4911.8999
    4916.8647 4911.7686
    4878.5429 4911.6392
    4826.6423 4911.5127
    4858.1393 4911.3887
    4819.1934 4911.2681
    4836.7155 4911.1499
    4905.6443 4911.0356
    4931.7373 4910.9238
    4900.3724 4910.8154
    4939.1089 4910.7114
    4880.5438 4910.6113
    4874.6035 4910.5146
    4925.2088 4910.4233
    4805.0645 4910.3359
    4894.8791 4910.5762
    4704.2386 4910.5000
    4931.6307 4910.4292
    4828.0709 4910.3647
    4875.1241 4910.3062
    4818.2283 4910.2549
    4766.7756 4910.2109
    4863.4333 4910.1753
    4857.6626 4910.1470
    4869.7053 4910.1279
    4855.9946 4910.1187
    4769.4471 4910.1196
    4710.8536 4910.1318
    4906.3630 4910.1548
    4857.4922 4910.1909
    4719.5347 4908.5430
    4798.6370 4908.6108
    4840.6249 4908.6943
    4843.2380 4908.7930
    4900.7443 4908.9077
    4880.0615 4909.0405
    4954.5832 4909.1919
    4917.6659 4909.3623
    4907.8727 4909.5527
    4903.4641 4909.7651
    4897.0583 4909.9990
    4879.0162 4910.2563
    4874.9062 4910.5361
    4880.1748 4910.8418
    4984.4078 4911.1724
    4892.7125 4911.5288
    4916.3730 4911.9111
    4839.1339 4912.3213
    4951.7170 4912.7583
    4937.4010 4913.2227
    4886.8725 4913.7134
    4874.0645 4914.2314
    4865.5195 4914.7759
    4788.3900 4915.3457
    4822.5802 4915.9380
    4886.7232 4916.5532
    4878.2356 4917.1880
    4859.1526 4917.8394
    4972.1377 4918.5020
    4861.8476 4919.1738
    4916.3293 4919.8496
    4822.0047 4920.5220
    4990.9603 4921.1831
    4753.3988 4921.8276
    4852.5693 4922.4458
    4932.5200 4923.0298
    4934.1467 4923.5679
    4962.1521 4923.2129
    4977.6643 4923.6387
    4952.9763 4923.9937
    4829.4364 4924.2690
    4873.6747 4924.4609
    4846.7029 4924.5654
    4864.0261 4924.5796
    4865.5264 4924.5044
    4918.4160 4924.3418
    4836.1714 4924.0972
    4846.0271 4923.7759
    4809.3993 4923.3872
    4796.2822 4922.9385
    4866.9431 4922.4404
    4823.3649 4921.9028
    4842.7730 4921.3369
    4874.9062 4920.7495
    4897.1591 4920.1514
    4915.0880 4919.5503
    4844.4142 4918.9556
    4848.3123 4918.3701
    4855.3023 4917.8013
    4837.8329 4917.2539
    4952.9108 4916.7314
    4838.3859 4916.2344
    5012.3196 4915.7661
    4902.5059 4915.3276
    4956.8032 4914.9199
    4913.8467 4914.5396
    4849.4852 4914.1875
    4918.5795 4913.8604
    4933.4391 4913.5571
    4862.1679 4913.2720
    4836.0290 4913.0024
    4860.6434 4912.7441
    4951.4585 4912.4917
    4903.6169 4912.2393
    4854.4016 4911.9824
    4866.1831 4911.7153
    4861.5637 4911.4331
    4838.5217 4911.1313
    5040.4959 4910.8052
    4801.3990 4910.4521
    4906.6869 4910.0708
    4865.4135 4909.6587
    4891.4776 4909.2153
    4854.5124 4908.7437
    4896.5104 4908.2446
    4884.6642 4907.7212
    4937.6077 4907.1753
    5001.6398 4906.6123
    4882.1874 4906.0371
    4827.4783 4905.4517
    4759.7421 4904.8608
    4810.1070 4904.2681
    4880.6752 4903.6792
    4733.8214 4903.0947
    4853.2448 4902.5176
    4858.9893 4901.9517
    4885.4452 4901.3994
    4924.4219 4900.8604
    5020.5641 4900.3379
    4960.9214 4899.8325
    4888.3092 4899.3457
    4874.9062 4898.8770
    4888.1919 4898.4277
    4819.9761 4897.9971
    4842.1574 4897.5874
    4787.9130 4897.1982
    4863.7234 4896.8281
    4828.5984 4896.4775
    4954.8231 4896.1470
    4889.2933 4895.8359
    4855.7234 4895.5444
    4856.5391 4895.2715
    4848.5313 4895.0176
    4913.4639 4894.7817
    4907.3537 4894.5635
    4892.9644 4894.3628
    4847.0098 4894.1792
    4832.0419 4894.0122
    4833.0916 4893.8604
    4838.6596 4893.7241
    4956.7911 4893.6025
    4993.8397 4893.4946
    4897.3691 4893.3999
    4970.2446 4893.3169
    4925.2122 4893.2456
    4942.3095 4893.1841
    4958.9291 4893.1309
    4893.5334 4893.0859
    4891.6467 4893.0464
    4924.3889 4893.0117
    4948.6539 4892.9790
    4903.2623 4892.9473
    4962.8465 4892.9136
    4896.0953 4892.8774
    4819.2095 4892.8350
    4903.5959 4892.7852
    4833.2934 4892.7251
    4958.6020 4892.6538
    4841.9225 4892.5693
    4954.7542 4892.4707
    4888.6057 4892.3569
    4924.6043 4892.2280
    4930.4263 4892.0830
    4965.4149 4891.9229
    4954.7586 4891.7495
    5017.2201 4891.5630
    4929.7102 4891.3652
    4864.4912 4891.1572
    4804.3633 4890.9419
    4982.6768 4890.7212
    5043.9656 4890.4966
    4933.7686 4890.2695
    5000.7201 4890.0425
    4744.8840 4889.8169
    4879.7883 4889.5933
    4853.0507 4889.3735
    4856.4211 4889.1592
    4936.5555 4888.9502
    4825.5014 4888.7471
    4842.6927 4888.5503
    4887.8287 4888.3613
    4896.2617 4888.1797
    4912.6464 4888.0039
    4857.0928 4887.8354
    4901.8327 4887.6738
    4983.0431 4887.5186
    4745.6715 4887.3687
    4853.0318 4887.2236
    4952.6228 4887.0825
    4925.5765 4886.9453
    4797.3714 4886.8091
    4927.3788 4886.6743
    4931.2713 4886.5400
    4835.9909 4886.4043
    4787.7975 4886.2661
    4868.5025 4886.1250
    4858.9655 4885.9800
    4829.0494 4885.8306
    4903.0808 4885.6753
    4955.9515 4885.5151
    4941.4380 4885.3491
    4868.4704 4885.1787
    4937.3450 4885.0029
    4854.7040 4884.8223
    4857.7602 4884.6382
    4929.4155 4884.4507
    4882.1203 4884.2612
    4808.4570 4884.0693
    4802.4922 4883.8774
    4947.1194 4883.6855
    4923.6474 4883.4941
    4953.6140 4883.3042
    4947.3858 4883.1162
    4901.3076 4882.9302
    4902.8826 4882.7471
    4897.1883 4882.5674
    4827.2124 4882.3906
    4867.6269 4882.2178
    4961.7612 4882.0483
    4822.0694 4881.8833
    4865.0907 4881.7222
    4983.9631 4881.5645
    4937.7771 4881.4116
    4942.3921 4881.2622
    4900.7008 4881.1167
    4764.0303 4880.9756
    4813.5963 4880.8379
    4836.8023 4880.7041
    4831.6562 4880.5747
    4951.1247 4880.4482
    4899.7154 4880.3257
    4926.6438 4880.2065
    4925.2122 4880.0903
    4967.3980 4879.9780
    4964.9915 4879.8691
    4878.6610 4879.7622
    4896.4361 4879.6592
    4988.9312 4879.5591
    4889.4314 4879.4614
    4845.5241 4879.3662
    4923.9999 4879.2744
    5006.2560 4879.1846
    5033.2526 4879.0972
    5064.5300 4879.0122
    5057.6934 4878.9297
    4852.7247 4878.8496
    4806.8204 4878.7715
    4879.7241 4878.6948
    4936.9053 4878.6211
    4857.1806 4878.5483
    4948.9160 4878.4780
    4921.5538 4878.4097
    4944.4522 4878.3428
    5044.7485 4878.2778
    4976.9158 4878.2144
    4920.4450 4878.1523
    4948.1874 4878.0928
    4962.7270 4878.0342
    4950.2416 4877.9775
    4932.1671 4877.9224
    4839.4819 4877.8687
    4962.2066 4877.8164
    4880.4297 4877.7661
    4917.6454 4877.7168
    4945.1442 4877.6689
    4858.8563 4877.6230
    4899.2385 4877.5781
    5059.2265 4877.5352
    4901.4377 4877.4932
    4894.6921 4877.4526
    4917.4250 4877.4141
    4914.2868 4877.3765
    4891.7862 4877.3408
    4912.4110 4877.3062
    4869.4866 4877.2729
    4929.2063 4877.2417
    4902.2880 4877.2114
    4889.6608 4877.1826
    4764.2714 4877.1553
    4807.2430 4877.1299
    4884.8764 4877.1060
    4789.5168 4877.0835
    4895.8389 4877.0625
    4957.4413 4877.0425
    4968.8156 4877.0254
    4964.5688 4877.0088
    4926.8565 4876.9937
    4996.1980 4876.9805
    5010.6855 4876.9687
    4943.5274 4876.9590
    4942.2673 4876.9507
    4878.1746 4876.9443
    4927.4771 4876.9390
    4736.7804 4876.9360
    4845.3273 4876.9341
    4902.8826 4876.9346
    4920.0736 4877.0356
    4992.7470 4877.0396
    4929.9283 4877.0454
    4888.8101 4877.0532
    4838.8343 4877.0625
    4859.0541 4877.0742
    4819.1354 4877.0874
    4884.3715 4877.1021
    4931.7766 4875.4932
    4855.5303 4875.5171
    4839.5191 4875.5435
    4899.0775 4875.5713
    4995.4921 4875.6016
    4949.7015 4875.6333
    4908.4043 4875.6675
    4914.5041 4875.7036
    4844.9414 4875.7422
    4892.7735 4875.7827
    4833.4342 4875.8257
    4830.8605 4875.8706
    4881.4991 4875.9180
    4869.2443 4875.9673
    4874.9062 4876.0195
    4848.9809 4876.0742
    4980.7213 4876.1309
    4937.0670 4876.1899
    4814.6643 4876.2520
    4868.7131 4876.3159
    4870.8671 4876.3833
    4899.3914 4876.4526
    4869.2443 4876.5254
    4878.5014 4876.6001
    4865.1948 4876.6782
    4843.7213 4876.7588
    4786.7745 4876.8418
    4791.2836 4876.9282
    4829.2712 4877.0181
    4781.1103 4877.1099
    4851.5457 4877.2549
    4814.5676 4877.3530
    4900.4391 4877.4551
    4988.7969 4877.5605
    4945.8503 4877.6689
    4839.1534 4877.7808
    4707.3889 4877.8960
    4857.2959 4878.0142
    4845.2777 4877.3306
    4738.7145 4877.4585
    4816.8640 4877.5908
    4912.4506 4877.7261
    4922.4516 4877.8657
    4786.9919 4878.0088
    4776.1605 4878.1563
    4821.1735 4878.3081
    4969.7112 4878.4629
    4790.8614 4878.6230
    4794.9189 4878.7871
    4724.2422 4878.9551
    4849.5447 4879.1274
    4916.0062 4879.3052
    5027.4031 4879.4868
    4840.7958 4879.6738
    4887.6729 4879.8652
    4843.5953 4880.0615
    4944.9974 4880.2632
    4910.7359 4880.4697
    4896.9336 4880.6812
    4870.3233 4880.8984
    4870.8224 4881.1211
    4858.4539 4881.3491
    4872.6706 4881.5830
    4818.7985 4881.8232
    4914.1895 4882.0684
    4925.7659 4882.3203
    5106.8613 4882.5781
    4854.1897 4882.8423
    4903.1903 4883.1138
    4947.5605 4883.3916
    4878.0414 4883.6753
    4862.7354 4883.9663
    4890.5613 4884.2646
    4913.0861 4884.5703
    4874.3396 4884.8838
    4914.1913 4885.2036
    4892.9674 4885.5322
    4761.6394 4885.8687
    4805.3248 4886.2139
    4900.0315 4886.5659
    4928.1919 4886.9277
    4845.4990 4887.2983
    4872.7948 4887.6777
    4821.3246 4888.0654
    4936.6371 4888.4639
    4921.3944 4888.8711
    4855.2319 4889.2891
    4827.2229 4889.7163
    4899.4274 4890.1543
    4975.4143 4890.6035
    4936.2166 4891.0635
    4915.1854 4891.5337
    4849.9994 4892.0166
    4852.3492 4892.5107
    4955.1126 4893.0176
    4736.2246 4893.5356
    4748.6453 4894.0674
    4922.0396 4894.6128
    4875.5237 4895.1719
    4938.1131 4895.7427
    5003.6306 4896.3296
    4931.1516 4896.9316
    4924.3917 4897.5479
    4944.0271 4898.1792
    4917.4234 4898.8271
    4975.6820 4899.4868
    4902.4611 4900.1685
    4889.6771 4900.8657
    4940.2177 4901.5825
    4939.2541 4902.3174
    4844.5724 4903.0713
    5004.7276 4903.8433
    4868.4610 4904.6367
    4828.0202 4905.4512
    4933.3987 4906.2866
    4859.5897 4907.1426
    4834.5132 4908.0225
    4875.3923 4908.9263
    4893.6982 4909.8545
    4956.9291 4910.8052
    4957.7971 4911.7837
    5033.1868 4912.7886
    4937.3890 4913.8213
    4941.6312 4914.8794
    4886.1816 4915.9697
    4939.7878 4917.0894
    4982.8176 4918.2412
    4925.2122 4919.4219
    4930.9391 4920.6392
    4936.9298 4921.8911
    4915.3925 4923.1787
    4915.0523 4924.5000
    5032.5791 4925.8628
    4944.4956 4927.2656
    4862.8804 4928.7090
    4898.4730 4930.1919
    4882.6780 4931.7227
    4968.6839 4933.2993
    4964.4178 4934.9233
    4913.6929 4936.5938
    4968.0231 4938.3188
    5061.0560 4940.0977
    4911.1903 4941.9321
    4934.2714 4943.8198
    5011.0088 4945.7695
    5039.0065 4947.7847
    4972.8491 4949.8647
    4971.5390 4952.0088
    4972.9219 4954.2285
    5001.6837 4956.5229
    5014.4493 4958.8945
    4891.6591 4961.3423
    4841.3803 4963.8809
    5042.5674 4966.5088
    5053.2441 4969.2305
    4995.8907 4972.0444
    4993.9162 4974.9683
    4892.4991 4978.0015
    4967.5118 4981.1499
    5018.1963 4984.4126
    5091.4152 4987.8110
    5049.8845 4991.3452
    5040.0338 4995.0239
    5110.1909 4998.8472
    5095.4887 5002.8408
    5047.6916 5007.0078
    5012.9650 5011.3594
    5074.6922 5015.8970
    5137.9537 5020.6543
    5191.2845 5025.6353
    5144.2799 5030.8555
    5140.4546 5036.3198
    5086.1809 5042.0713
    5115.8072 5048.1157
    5085.6192 5054.4761
    5176.3586 5061.1587
    5189.5596 5068.2183
    5170.4369 5075.6655
    5174.7535 5083.5293
    5175.9062 5091.8208
    5234.0661 5100.6069
    5215.5155 5109.9048
    5201.4682 5119.7490
    5294.5211 5130.1543
    5118.1676 5141.2056
    5294.2395 5152.9219
    5145.5933 5165.3457
    5288.3993 5178.4937
    5266.1418 5192.4683
    5260.3284 5207.2910
    5423.8894 5223.0103
    5380.6850 5239.6392
    5337.7039 5257.3032
    5429.3891 5276.0176
    5387.1629 5295.8350
    5389.2900 5316.8091
    5392.8175 5338.9414
    5494.7171 5362.3799
    5467.0565 5387.1289
    5573.1698 5413.2363
    5533.0336 5440.6875
    5525.0088 5469.6450
    5695.3693 5500.0903
    5739.6286 5532.0591
    5748.7979 5565.5054
    5754.8356 5600.5991
    5728.6427 5637.2842
    5814.9976 5675.5664
    5942.3078 5715.3511
    5929.3873 5756.7944
    5950.2864 5799.7778
    5954.4544 5844.2480
    6104.7657 5890.0322
    6129.8449 5937.2324
    6120.2796 5985.6274
    6218.8533 6035.0986
    6134.3727 6085.2700
    6306.3678 6136.1694
    6323.5991 6187.4175
    6516.3212 6238.7007
    6440.3578 6289.5479
    6333.6892 6339.7778
    6445.5785 6388.8345
    6508.1812 6436.2344
    6511.0420 6481.3721
    6584.1209 6523.9170
    6640.2433 6563.2412
    6662.4772 6598.8311
    6573.2480 6630.1455
    6608.7839 6656.9028
    6684.8199 6678.6826
    6626.0532 6695.2354
    6744.3753 6706.3984
    6744.7602 6712.1924
    6786.0724 6712.6782
    6748.0500 6708.0610
    6732.3758 6698.6787
    6710.8334 6684.8916
    6679.0995 6667.1895
    6658.9753 6646.0986
    6623.2441 6622.2314
    6483.5061 6596.0503
    6538.0684 6568.1680
    6463.6360 6539.1230
    6509.5727 6509.4883
    6477.7555 6479.5981
    6441.7295 6449.9346
    6351.3145 6420.8633
    6293.1248 6392.7568
    6267.6831 6365.7568
    6317.5196 6340.1338
    6367.7487 6316.0518
    6283.5589 6293.6724
    6206.1664 6272.9678
    6223.7171 6254.0361
    6237.4188 6236.8252
    6190.3214 6221.3330
    6242.1494 6207.4004
    6198.4416 6194.9331
    6230.4143 6183.7671
    6184.4595 6173.7246
    6014.8050 6164.5317
    6237.4188 6155.9551
    6234.9709 6147.7139
    6184.7884 6139.5308
    6161.7328 6131.0625
    6042.1693 6122.0225
    6104.4072 6112.1147
    6064.0212 6101.0884
    6103.1983 6088.6523
    6086.4784 6074.6240
    6055.6371 6058.8496
    6103.9791 6041.2681
    6032.7496 6021.7603
    6030.1805 6000.3774
    6085.1609 5977.1880
    6054.0711 5952.3672
    5896.0963 5925.9639
    5910.2938 5898.2212
    5887.1635 5869.3521
    5910.2494 5839.6465
    5753.4586 5809.2021
    5791.0318 5778.3071
    5772.0417 5747.1738
    5736.8168 5716.0688
    5728.0965 5685.0352
    5651.8871 5654.3013
    5614.0951 5624.0059
    5616.1671 5594.3330
    5606.7909 5565.2520
    5445.2445 5536.9097
    5552.6071 5509.3721
    5436.7517 5482.7451
    5371.7660 5456.9512
    5422.4820 5432.0752
    5397.3915 5408.1333
    5349.9594 5385.1821
    5341.2919 5363.1230
    5397.5535 5342.0015
    5434.8854 5321.8081
    5313.7854 5302.7646
    5283.8267 5284.3799
    5393.9536 5266.8706
    5282.2417 5250.2148
    5213.6106 5234.4224
    5215.9067 5219.3975
    5288.2586 5205.1494
    5217.4319 5191.6504
    5135.3840 5178.8994
    5175.3146 5166.8130
    5208.1947 5155.3911
    5219.6079 5144.6064
    5308.7843 5134.4502
    5264.0738 5124.8516
    5169.9726 5115.8071
    5106.5141 5107.2886
    5100.9591 5099.2705
    5126.3966 5091.7441
    5086.9428 5084.6514
    5115.8271 5077.9863
    5156.2440 5071.7266
    5123.7304 5065.8623
    5119.2112 5060.3472
    5065.5189 5055.1768
    5117.6676 5050.3306
    5162.0245 5045.8018
    5119.9842 5041.5547
    5079.9617 5037.5835
    5172.6512 5033.8745
    5121.5442 5030.4214
    5188.7888 5027.1973
    5177.3975 5024.1987
    5102.4892 5021.4141
    4968.9261 5018.8413
    5115.3102 5016.4585
    5032.7163 5014.2656
    5043.8039 5012.2544
    5142.3264 5010.4233
    5090.4126 5008.7578
    4983.0430 5007.3555
    5091.6447 5006.0186
    5093.0731 5004.8428
    5026.1994 5003.8203
    5077.5460 5002.9526
    5080.2449 5002.2383
    5014.3561 5001.6772
    5022.7126 5001.2690
    4956.8175 5001.0142
    5055.3255 5000.9150
    5052.5213 5000.9741
    5051.1244 5001.1938
    5016.3431 5001.5781
    5184.9320 5002.1323
    5113.5076 5002.8579
    4936.0461 5003.7661
    4977.8088 5004.8604
    5098.6372 5006.1494
    5170.1032 5007.6377
    5075.6577 5009.3408
    5047.4687 5011.2656
    5055.4129 5013.4233
    5133.8229 5015.8203
    5113.8674 5018.4795
    5099.8045 5021.4106
    5200.1615 5024.6279
    5066.4490 5028.1392
    5141.8547 5031.9761
    5055.7562 5036.1494
    5004.8630 5040.6787
    5049.5803 5045.5713
    4923.6809 5050.8696
    5100.9591 5056.5854
    5042.0803 5062.7397
    5034.0977 5069.3413
    5044.5358 5076.4424
    5120.3961 5084.0532
    5187.4662 5092.1982
    5213.3300 5100.8823
    5047.9056 5110.1699
    5072.8059 5120.0654
    5158.3932 5130.5952
    5144.7863 5141.7573
    5203.0496 5153.6260
    5243.1985 5166.1992
    5271.2844 5179.4985
    5187.7921 5193.5137
    5250.9241 5208.3232
    5288.6021 5223.9141
    5274.5020 5240.3008
    5246.3090 5257.4531
    5213.5197 5275.4541
    5275.4646 5294.2681
    5354.0145 5313.8911
    5369.8069 5334.2690
    5339.5599 5355.4731
    5484.4024 5377.4321
    5437.5980 5400.1118
    5561.3118 5423.4121
    5338.6107 5447.3735
    5457.2256 5471.8701
    5437.4887 5496.8101
    5581.2510 5522.0269
    5663.2749 5547.5005
    5564.1623 5573.0244
    5612.6310 5598.4248
    5599.8514 5623.4536
    5656.8376 5648.0063
    5577.3389 5671.7930
    5546.3037 5694.5674
    5571.6513 5716.0269
    5676.9647 5736.0049
    5667.4845 5754.1997
    5686.0335 5770.3696
    5850.6461 5784.2705
    5648.4652 5795.7798
    5695.3357 5804.7231
    5628.4080 5811.0078
    5677.8276 5814.5923
    5614.0326 5815.5098
    5641.5766 5813.8257
    5687.0628 5809.6680
    5673.4256 5803.2300
    5697.8518 5794.6968
    5650.7763 5784.3262
    5621.7723 5772.3838
    5802.2690 5759.1758
    5617.2322 5744.9229
    5694.7701 5729.9229
    5570.9193 5714.4375
    5578.5230 5698.7407
    5502.4865 5682.9849
    5481.1964 5667.4019
    5493.4103 5652.1631
    5507.2713 5637.4473
    5597.7536 5623.3135
    5631.3912 5609.8921
    5594.1163 5597.2568
    5567.3205 5585.4878
    5472.7219 5574.5640
    5500.6157 5564.5234
    5615.5094 5555.3564
    5453.2512 5547.0381
    5575.3995 5539.5361
    5433.7533 5532.7554
    5428.6067 5526.6323
    5492.8382 5521.0703
    5381.9266 5515.9683
    5465.7099 5511.1782
    5492.7497 5506.5762
    5448.1509 5502.0176
    5480.8550 5497.3623
    5431.3866 5492.4404
    5364.7515 5487.1152
    5383.0686 5481.2295
    5384.4685 5474.7129
    5416.3601 5467.4111
    5304.0567 5459.2549
    5413.5254 5450.1855
    5339.3782 5440.1963
    5414.5870 5429.2412
    5332.1350 5417.3633
    5322.0220 5404.6128
    5332.2420 5391.0894
    5320.0704 5376.8213
    5219.7971 5361.9370
    5252.8086 5346.5435
    5285.5935 5330.7876
    5277.4425 5314.7109
    5228.6115 5298.4546
    5195.4271 5282.1211
    5238.9863 5265.8379
    5025.4106 5249.6187
    5072.2730 5233.5732
    5069.2336 5217.7666
    5214.9329 5202.2866
    5135.8015 5187.1123
    5034.3844 5172.3145
    5014.6357 5157.9233
    4984.7163 5143.9922
    4998.9304 5130.4766
    5058.1839 5117.4185
    4976.8964 5104.8262
    5005.4740 5092.7290
    5017.5323 5081.0732
    4915.2570 5069.8838
    5040.5869 5059.1548
    4980.6901 5048.9004
    5122.2194 5039.0688
    4853.7230 5029.6719
    4839.9810 5020.6978
    4904.4896 5012.1538
    5015.9534 5003.9888
    4984.4129 4996.2090
    4879.5999 4988.7915
    4899.7772 4981.7549
    4889.4740 4975.0459
    4971.5860 4968.6650
    4946.8953 4962.5986
    4837.0364 4956.8447
    4962.3479 4951.3633
    4816.8998 4946.1543
    4971.2242 4941.2031
    4967.6135 4936.5073
    4898.6017 4932.0332
    4926.0118 4927.7778
    4883.2063 4923.7310
    4892.3780 4919.8872
    4853.3497 4916.2197
    4849.1716 4912.7261
    4912.4779 4909.3960
    4934.2612 4906.2261
    4901.7878 4903.1938
    4846.2007 4900.2974
    4746.8559 4897.5283
    4881.8797 4894.8853
    4760.7084 4892.3477
    4786.5764 4889.9160
    4840.1815 4887.5835
    4749.3741 4885.3491
    4856.3197 4883.1963
    4803.8211 4881.1265
    4811.3028 4879.1343
    4935.9590 4877.2178
    4887.1291 4875.3662
    4873.8078 4873.5791
    4881.5765 4871.8530
    4807.4961 4870.1885
    4848.8835 4868.5742
    4843.8101 4867.0117
    4843.8490 4865.4980
    4959.0111 4864.0337
    4910.8750 4862.6104
    4910.7992 4861.2290
    4827.4783 4859.8872
    4815.7968 4858.5859
    4692.7343 4857.3184
    4840.4190 4856.0854
    4788.4929 4854.8853
    4777.1432 4853.7197
    4835.3263 4852.5815
    4833.0916 4851.4727
    4906.9592 4850.3911
    4788.0831 4849.3394
    4762.6524 4848.3105
    4837.2776 4847.3071
    4795.1488 4846.3267
    4916.8509 4845.3711
    4911.6706 4844.4365
    4782.0014 4843.5225
    4663.6162 4842.6294
    4650.6066 4841.7578
    4770.4134 4840.9038
    4664.7911 4840.0679
    4728.1891 4839.2505
    4748.0885 4838.4512
    4710.0501 4837.6675
    4745.6579 4836.8999
    4680.8948 4836.1479
    4745.1362 4835.4087
    4754.4239 4834.6865
    4795.6849 4833.9785
    4775.0425 4833.2847
    4857.4734 4832.6060
    4870.7344 4831.9385
    4718.3369 4831.2837
    4863.9445 4830.6411
    4790.4707 4830.0103
    4783.8901 4829.3926
    4778.3832 4828.7847
    4747.4577 4828.1880
    4766.3970 4827.6011
    4745.3968 4827.0269
    4715.5921 4826.4604
    4780.3443 4825.9048
    4720.1129 4825.3579
    4683.7838 4824.8218
    4627.5505 4824.2935
    4704.7909 4823.7739
    4604.1932 4823.2632
    4819.3470 4822.7617
    4623.3481 4822.2671
    4788.6420 4821.7803
    4657.8498 4821.3018
    4686.1673 4820.8315
    4719.0786 4820.3682
    4776.2036 4819.9116
    4791.3033 4819.4614
    4649.8381 4819.0195
    4715.7109 4818.5840
    4727.4133 4818.1548
    4677.8739 4817.7314
    4746.7321 4817.3159
    4621.3090 4816.9058
    4830.6883 4816.5005
    4646.7502 4816.1021
    4767.5901 4815.7104
    4618.4842 4815.3232
    4643.4425 4814.9414
    4716.9818 4814.5649
    4716.8380 4814.1929
    4736.0052 4813.8271
    4807.6915 4813.4663
    4802.1754 4813.1108
    4735.6545 4812.7607
    4733.8088 4812.4150
    4661.5103 4812.0737
    4718.6157 4811.7373
    4697.5101 4811.4063
    4709.1521 4811.0791
    4770.0880 4810.7559
    4742.3829 4810.4375
    4709.2506 4810.1240
    4806.5104 4809.8135
    4808.7279 4809.5078
    4761.1427 4809.2056
    4663.1724 4808.9087
    4588.9861 4808.6147
    4662.4178 4808.3247
    4685.8572 4808.0391
    4685.9274 4807.7573
    4705.9933 4807.4790
    4727.0780 4807.2046
    4710.5699 4806.9331
    4799.7166 4806.6665
    4902.9791 4806.4023
    4793.2897 4806.1426
    4767.0905 4805.8857
    4647.5623 4805.6338
    4653.1979 4805.3833
    4667.4639 4805.1372
    4703.4248 4804.8945
    4712.1656 4804.6558
    4782.9194 4804.4199
    4708.7646 4804.1870
    4697.5309 4803.9575
    4692.3793 4803.7319
    4695.0104 4803.5098
    4753.2266 4803.2900
    4777.5131 4803.0737
    4788.1907 4802.8613
    4715.3651 4802.6514
    4634.0672 4802.4448
    4716.9818 4802.2417
    4709.1341 4802.0420
    4702.6362 4801.8452
    4718.6543 4801.6519
    4647.3784 4801.4609
    4764.6300 4801.2744
    4728.7959 4801.0908
    4707.1791 4800.9102
    4727.8069 4800.7329
    4701.0438 4800.5596
    4740.1083 4800.3887
    4763.6079 4800.2212
    4628.8814 4800.0576
    4665.4558 4799.8970
    4664.8072 4799.7397
    4567.5948 4799.5859
    4695.0104 4799.4355
    4642.5833 4799.2891
    4603.0026 4799.1455
    4613.9122 4799.0054
    4687.1813 4798.8691
    4762.3838 4798.7373
    4640.6249 4798.6089
    4719.4449 4798.4839
    4659.1922 4798.3623
    4659.8678 4798.2451
    4694.4547 4798.1318
    4652.7088 4798.0225
    4629.0039 4797.9170
    4690.1124 4797.8164
    4678.9862 4797.7192
    4710.6186 4797.6265
    4653.7194 4797.5386
    4685.8693 4797.4551
    4738.3499 4797.3760
    4817.5984 4797.3013
    4787.9790 4797.2319
    4793.2163 4797.1675
    4756.9121 4797.1084
    4692.2360 4797.0542
    4688.2940 4797.0054
    4735.1276 4796.9624
    4561.6545 4796.9253
    4640.2437 4796.8936
    4783.9129 4796.8677
    4685.6791 4796.8486
    4760.4532 4796.8359
    4841.3803 4796.8418
    4853.1066 4796.8428
    4744.3259 4796.8511
    4710.6910 4796.8667
    4671.1594 4796.8896
    4742.4054 4796.9214
    4690.8127 4796.9619
    4644.8516 4797.0107
    4696.5191 4797.0688
    4775.3501 4797.1367
    4749.0702 4797.2148
    4721.0942 4797.3032
    4759.2155 4797.4033
    4737.1189 4797.5151
    4747.3513 4797.6396
    4708.2646 4797.7764
    4722.8969 4798.0918
    4715.7524 4798.2578
    4704.9975 4798.4399
    4645.1315 4798.6382
    4689.1626 4798.8545
    4778.2869 4799.0889
    4683.4692 4799.3438
    4741.2684 4799.6191
    4652.3403 4799.9170
    4744.4860 4800.7363
    4751.2883 4801.0854
    4758.2680 4801.4604
    4754.4765 4801.8652
    4708.9863 4802.3008
    4759.4124 4802.7700
    4810.4959 4803.2720
    4722.7403 4803.8135
    4695.6319 4804.3936
    4660.9595 4805.0166
    4634.9489 4805.6826
    4619.7839 4806.3970
    4720.1236 4807.1626
    4701.1892 4807.9810
    4807.9371 4808.8540
    4732.3889 4809.7876
    4827.6798 4810.7847
    4906.9183 4811.8540
    4852.3945 4812.9839
    4740.5847 4814.1890
    4810.1959 4815.4707
    4738.9595 4816.8315
    4700.1052 4818.2729
    4735.5460 4819.8042
    4790.6670 4821.4243
    4856.0011 4823.1387
    4760.7422 4824.9458
    4841.1496 4826.8560
    4764.8257 4828.8682
    4770.6371 4830.9854
    4691.0742 4833.2046
    4797.5365 4835.5386
    4727.5485 4838.0640
    4848.3082 4840.6211
    4763.7607 4843.2842
    4766.8510 4846.0659
    4701.7362 4848.9590
    4810.2150 4851.9614
    4802.5129 4855.0645
    4806.0809 4858.2769
    4799.3414 4861.5869
    4915.9297 4864.9878
    4695.7062 4868.7104
    4833.3731 4872.2646
    4881.5802 4875.8770
    4896.2573 4879.5327
    4783.8035 4883.2056
    4855.3023 4886.8906
    4849.4526 4890.5566
    4818.6807 4894.1777
    4874.9062 4897.7168
    4841.0832 4901.1577
    4785.7431 4904.4609
    4848.0344 4907.5908
    4905.5437 4910.5063
    4892.5780 4913.1860
    4841.2642 4915.5894
    4869.4816 4917.6870
    4913.2220 4919.4482
    4832.8861 4920.8594
    4786.0007 4921.9019
    4886.0411 4922.5659
    4835.8130 4922.8501
    4799.7673 4922.7622
    4772.0701 4922.3145
    4822.9053 4921.5254
    4897.5060 4920.4253
    4867.3039 4919.0381
    4799.8333 4917.4004
    4844.1670 4915.5488
    4843.1738 4913.5249
    4856.8969 4911.3574
    4778.3924 4909.0874
    4804.0736 4906.7500
    4793.4543 4904.3818
    4703.6914 4902.0039
    4934.1758 4899.6470
    4857.4044 4897.3354
    4822.1221 4895.0947
    4783.8061 4892.9321
    4775.6610 4890.8657
    4837.5476 4888.9077
    4819.8361 4887.0698
    4850.5316 4885.3496
    4804.8027 4883.7534
    4796.6542 4882.2817
    4832.2736 4880.9351
    4806.1012 4879.7026
    4833.3836 4879.5342
    4885.6046 4878.5151
    4759.7111 4877.5869
    4857.2914 4876.7329
    4673.9493 4875.9395
    4823.9875 4875.1890
    4850.2632 4874.4653
    4789.7618 4873.7451
    4838.4600 4873.0098
    4828.8258 4872.2393
    4812.0028 4871.4136
    4840.3579 4870.5166
    4793.6520 4869.5259
    4894.2158 4868.4297
    4827.8392 4867.2153
    4774.1495 4865.8774
    4917.9619 4864.4048
    4653.5162 4862.7983
    4851.3205 4861.0605
    4782.3822 4859.2002
    4818.6087 4857.2173
    4785.8900 4855.1265
    4667.2110 4852.9409
    4801.5681 4850.6792
    4775.2772 4848.3457
    4762.6568 4845.9604
    4687.4287 4843.5396
    4707.8246 4841.1011
    4775.7913 4838.6489
    4859.3616 4836.2002
    4787.3038 4833.7671
    4802.7960 4831.3638
    4692.2239 4828.9888
    4690.6960 4826.6548
    4710.6297 4824.3682
    4622.0030 4822.1387
    4695.0104 4819.9609
    4697.9670 4817.8433
    4702.0099 4815.7876
    4668.2138 4813.8008
    4653.7167 4811.8740
    4676.0286 4810.0137
    4713.7030 4808.2192
    4693.6086 4806.9692
    4642.4058 4805.3066
    4689.9003 4803.7090
    4659.3024 4802.1743
    4701.5902 4800.7046
    4679.7468 4799.2925
    4774.6647 4797.9399
    4644.3159 4796.6445
    4760.5673 4795.4077
    4699.3527 4794.2222
    4584.2961 4793.0884
    4595.9146 4792.0049
    4669.0291 4790.9722
    4722.4665 4789.9834
    4760.4748 4789.0391
    4724.2139 4788.1372
    4742.0330 4787.2778
    4786.7450 4786.4556
    4626.2392 4785.6704
    4691.9010 4784.9199
    4682.1028 4784.2051
    4692.9466 4783.5195
    4612.7287 4782.8652
    4672.7723 4782.2383
    4627.7915 4781.6401
    4595.1379 4781.0669
    4693.2852 4780.5166
    4648.5710 4779.9902
    4699.9100 4779.4858
    4670.8810 4779.0005
    4678.1106 4778.5352
    4752.0520 4778.0874
    4698.3298 4777.6577
    4761.4847 4777.2437
    4659.4523 4776.8447
    4614.0420 4776.4600
    4643.7735 4776.4043
    4618.5878 4776.0464
    4704.8886 4775.7017
    4655.8782 4775.3682
    4626.1533 4775.0464
    4634.6221 4774.7339
    4708.0317 4774.4326
    4721.7522 4774.1396
    4657.0087 4773.8569
    4771.3871 4773.5815
    4720.4348 4773.3149
    4706.2178 4773.0562
    4691.1520 4772.8057
    4682.0056 4772.5615
    4600.2049 4772.3247
    4630.5018 4772.0947
    4585.9863 4771.8711
    4595.2256 4771.6543
    4684.8389 4771.4429
    4777.4695 4771.2373
    4790.5880 4771.0381
    4718.1417 4770.8442
    4695.0104 4770.6558
    4689.5575 4770.4722
    4621.0646 4770.2944
    4570.5894 4770.1221
    4660.7004 4769.9536
    4663.8894 4769.7905
    4641.8921 4769.6328
    4573.1188 4769.4790
    4630.8452 4769.3301
    4611.2871 4769.1855
    4755.3993 4769.0459
    4704.9476 4768.9106
    4594.5228 4768.7793
    4676.9098 4768.6528
    4705.5475 4768.5312
    4749.4038 4768.4131
    4672.4717 4768.2993
    4650.0391 4768.1899
    4675.8754 4768.0854
    4670.3105 4767.9849
    4709.9156 4767.8887
    4671.1021 4767.9526
    4680.9250 4767.8652
    4571.8346 4767.7822
    4651.5052 4767.7031
    4703.1745 4767.6289
    4624.8452 4767.5591
    4599.2837 4767.4937
    4673.2844 4767.4326
    4670.5393 4767.3765
    4636.3958 4767.3247
    4607.6798 4767.2783
    4662.1743 4767.2358
    4651.3504 4767.1982
    4624.0971 4767.1665
    4626.7202 4767.1396
    4684.8071 4767.1177
    4626.9891 4767.1006
    4665.0623 4767.0903
    4638.9601 4767.0850
    4745.0218 4767.0854
    4662.2132 4767.0923
    4730.9808 4767.1055
    4779.2696 4767.1250
    4692.8626 4767.1514
    4695.3460 4767.1846
    4624.8306 4767.2256
    4670.4826 4767.2739
    4752.4307 4767.3306
    4725.5913 4767.3955
    4722.4665 4767.4688
    4729.6799 4767.5518
    4749.8614 4767.6440
    4732.3461 4767.7461
    4663.8843 4767.8599
    4678.7278 4767.9844
    4697.2644 4768.1206
    4752.2967 4768.2695
    4634.9489 4768.4321
    4640.3383 4768.6079
    4684.7528 4768.7983
    4752.3896 4767.7437
    4686.6824 4767.9697
    4653.9763 4768.2124
    4745.5353 4768.4746
    4742.3917 4768.7554
    4794.0552 4769.0562
    4778.0780 4769.3779
    4747.9296 4769.7227
    4700.0834 4770.0913
    4683.8142 4770.4844
    4669.2275 4770.9023
    4634.6056 4771.3481
    4624.1491 4771.8228
    4606.2337 4772.3267
    4711.1196 4772.8608
    4702.2394 4773.4282
    4742.1408 4774.0288
    4674.1173 4774.6646
    4738.7325 4775.3345
    4696.2690 4776.0435
    4725.8633 4776.7905
    4642.5332 4777.5776
    4666.4357 4778.4028
    4649.9859 4779.2720
    4760.6380 4780.1836
    4689.1612 4781.1387
    4749.0044 4782.1353
    4803.2650 4783.1782
    4799.8576 4784.2661
    4682.2729 4785.3989
    4780.6920 4786.5737
    4675.9189 4787.7949
    4717.2922 4789.0596
    4624.2077 4790.3667
    4723.4943 4791.7109
    4583.9760 4793.0962
    4611.9342 4794.5166
    4735.7074 4795.9692
    4708.5047 4797.4463
    4656.6393 4798.9492
    4730.7239 4800.4692
    4723.7608 4801.9990
    4699.6625 4803.5283
    4699.1346 4804.4282
    4743.3698 4805.9399
    4799.7342 4807.4253
    4726.8384 4808.8696
    4714.2310 4810.2676
    4694.2016 4811.6045
    4721.5020 4812.8667
    4785.8061 4814.0415
    4759.2506 4815.1221
    4687.5011 4816.0957
    4632.0102 4816.9541
    4671.4326 4817.6885
    4679.1602 4818.2979
    4737.9793 4818.7783
    4660.4782 4819.1294
    4553.8241 4819.3550
    4558.4565 4819.4609
    4699.8429 4819.4575
    4734.4559 4819.3477
    4665.3618 4819.1465
    4758.3183 4818.8657
    4763.0873 4818.5190
    4581.1858 4818.1206
    4776.1621 4817.6855
    4704.8988 4817.2246
    4773.8694 4816.7524
    4728.5748 4816.2817
    4731.6838 4815.8247
    4742.3732 4815.3906
    4723.3975 4814.9888
    4785.3287 4814.6289
    4853.8090 4814.3193
    4763.4658 4814.0640
    4635.7997 4813.8701
    4659.6779 4813.7417
    4695.0104 4813.6836
    4734.5557 4813.6982
    4774.4445 4813.7876
    4824.8066 4813.9531
    4569.2797 4814.1953
    4695.0104 4814.5156
    4669.1608 4814.9116
    4597.3455 4815.3838
    4722.9617 4815.9282
    4708.7285 4816.5449
    4726.0987 4817.2310
    4763.8008 4817.9824
    4765.8283 4818.7944
    4718.4955 4819.6675
    4657.2996 4820.5952
    4756.5810 4821.5757
    4652.1348 4822.6030
    4735.0525 4823.6797
    4602.3994 4824.8018
    4841.0700 4825.9688
    4817.0315 4827.1812
    4787.8818 4828.4385
    4782.1119 4829.7490
    4689.5575 4831.1152
    4709.1373 4832.5430
    4702.7121 4834.0366
    4700.2270 4835.6118
    4671.5034 4837.2729
    4769.0348 4839.0312
    4874.1096 4840.8940
    4837.3129 4842.8799
    4746.7544 4844.9961
    4808.6077 4847.2549
    4709.9759 4849.6621
    4799.4665 4852.2383
    4760.9530 4854.9878
    4876.2053 4857.9209
    4775.4878 4861.0396
    4876.7885 4864.3652
    4907.5990 4867.8979
    4905.5539 4871.6440
    4897.1883 4875.5996
    4887.9296 4879.7847
    4894.4458 4884.1958
    4907.5521 4888.8320
    4897.1883 4893.6836
    4981.6529 4898.7690
    4958.9876 4904.0752
    4985.3656 4909.5952
    4953.3582 4915.3081
    4835.5598 4921.2285
    4962.7701 4927.3311
    4978.7248 4933.5977
    5029.4970 4939.9951
    5110.6666 4946.5249
    5001.1902 4953.1470
    5051.2368 4959.8262
    5034.9267 4966.5117
    5071.7136 4973.1890
    5063.6443 4979.7969
    5034.2364 4986.2832
    5146.0121 4992.5796
    5154.2980 4998.6538
    5184.9030 5004.4312
    5324.8089 5009.8491
    5197.0981 5014.8369
    5232.1694 5019.3560
    5181.7093 5023.3403
    5014.6283 5026.7427
    5163.5533 5029.5151
    5094.6801 5031.6406
    5058.8702 5033.0913
    5167.2484 5033.8613
    5139.9792 5033.9551
    5062.1015 5033.3896
    5009.2245 5032.1943
    5065.4784 5030.4072
    5032.2657 5028.4707
    5108.3400 5025.6563
    5025.1334 5022.4141
    4926.6615 5018.8105
    4960.7434 5014.9189
    4977.8067 5010.7871
    5012.0442 5006.4873
    4917.8658 5002.0781
    4938.8325 4997.6274
    4979.4764 4993.1660
    4853.7624 4988.7505
    4865.7161 4984.4219
    4952.6471 4980.2251
    5062.6089 4976.1719
    5023.2915 4972.2964
    4959.7904 4968.6182
    4895.0074 4965.1602
    4979.4877 4961.9175
    4814.8534 4958.9038
    4842.3409 4956.1206
    4817.0626 4953.5698
    4899.4616 4951.2344
    4913.7143 4949.1099
    5003.2969 4947.1802
    5061.7487 4945.4312
    5129.8499 4943.8350
    4991.3390 4942.3687
    4988.3884 4941.0049
    5068.3177 4939.7148
    4998.8223 4938.4609
    4955.5602 4937.2100
    4946.3144 4935.9277
    4952.9393 4934.5801
    4985.9186 4933.1274
    5102.4698 4931.5396
    5065.7569 4929.7861
    4897.7637 4927.8462
    4979.7924 4925.6885
    4947.6380 4923.3022
    4990.9430 4920.6768
    4911.0854 4917.8145
    4971.0199 4914.7041
    5038.1074 4911.3604
    4925.4664 4907.9868
    4847.8601 4904.2271
    4823.8292 4899.6182
    4851.1323 4895.5093
    4955.7153 4891.2651
    4890.2535 4886.9238
    4911.5177 4882.4912
    4798.3254 4878.0029
    4843.5716 4873.4829
    4873.8681 4868.9653
    4784.6643 4864.4502
    4817.5606 4859.9668
    4828.0837 4855.5322
    4808.8058 4851.1709
    4853.7307 4846.8760
    4769.0195 4842.6685
    4801.0832 4838.5562
    4775.7864 4834.5552
    4696.8622 4830.6543
    4814.1562 4826.8662
    4831.9992 4823.1943
    4799.9969 4819.6484
    4922.8369 4816.2139
    4821.6161 4812.8994
    4898.8083 4809.7046
    4828.7547 4806.6279
    4724.5808 4803.6753
    4818.8182 4800.8320
    4906.0348 4798.1016
    4783.0525 4795.4834
    4745.7080 4792.9785
    4734.0984 4790.5742
    4827.1468 4788.2725
    4743.1879 4786.0708
    4736.2246 4783.9697
    4737.8774 4781.9575
    4801.8013 4780.0352
    4689.6772 4778.1987
    4751.8366 4776.4497
    4852.9641 4774.7769
    4887.3862 4773.1792
    4828.5581 4771.6558
    4718.4443 4770.2046
    4764.7251 4768.8169
    4767.8866 4767.4927
    4670.8323 4766.2290
    4758.2861 4764.6992
    4839.2708 4763.5483
    4743.8878 4762.4487
    4762.3338 4761.3979
    4696.6995 4760.3965
    4811.3988 4759.4360
    4787.4189 4758.5176
    4769.9912 4757.6377
    4815.3294 4756.7974
    4785.4512 4755.9902
    4775.1630 4755.2153
    4832.3125 4754.4727
    4761.2710 4753.7603
    4740.7173 4753.0747
    4777.2656 4752.4146
    4748.0397 4751.7798
    4772.3186 4751.1699
    4699.8953 4750.5806
    4733.7717 4750.0122
    4736.7279 4749.4634
    4797.7149 4748.9351
    4779.5521 4748.4229
    4780.2138 4747.9277
    4763.8008 4747.4487
    4772.2888 4746.9858
    4782.9891 4746.5366
    4796.3774 4746.1006
    4782.9619 4745.6782
    4816.8533 4745.2686
    4744.4262 4744.8701
    4806.7248 4744.4839
    4819.1108 4744.1079
    4640.4518 4743.7432
    4774.1514 4743.3882
    4815.5493 4743.0425
    4745.4286 4742.7056
    4679.5002 4742.3789
    4727.9494 4742.0605
    4741.6939 4741.7495
    4658.6749 4741.4463
    4772.3026 4741.1519
    4781.1540 4740.8647
    4812.7721 4740.5840
    4747.7267 4740.3105
    4841.0410 4740.0439
    4785.2514 4739.7837
    4785.6007 4739.5298
    4841.2167 4739.2817
    4841.3803 4739.0400
    4778.0720 4738.8042
    4761.3095 4738.5732
    4725.6675 4738.3481
    4802.1612 4738.1289
    4830.6103 4737.9136
    4738.4200 4737.7041
    4685.4540 4737.4995
    4801.3906 4737.2998
    4736.6448 4737.1050
    4795.9369 4736.9141
    4804.9631 4736.7275
    4841.6524 4736.5454
    4800.5467 4736.3677
    4720.7455 4736.1938
    4728.5662 4736.0249
    4777.0872 4735.8589
    4878.4241 4735.6973
    4709.4002 4735.5396
    4837.7038 4735.3853
    4769.1927 4735.2349
    4871.0989 4735.0879
    4811.4739 4734.9448
    4760.3293 4734.8042
    4702.7920 4734.6680
    4743.2208 4734.5347
    4817.1204 4734.4048
    4738.1764 4734.2773
    4732.5415 4734.1543
    4738.3131 4734.0337
    4718.1483 4733.9165
    4562.0645 4733.8018
    4736.2246 4733.6904
    4740.1210 4733.5820
    4794.3682 4733.4761
    4733.7530 4733.3735
    4882.0349 4733.2739
    4758.0297 4733.1768
    4658.5808 4733.0820
    4712.9629 4732.9907
    4739.5971 4732.9014
    4693.5014 4732.8149
    4757.6196 4732.7314
    4772.0701 4732.6504
    4836.0533 4732.5723
    4703.4059 4732.4961
    4695.0104 4732.4229
    4668.7654 4732.3521
    4698.3919 4732.2837
    4772.8212 4732.2178
    4751.0960 4732.1543
    4769.1645 4732.0938
    4744.4860 4732.0352
    4732.4419 4731.9790
    4764.2370 4731.9253
    4690.2221 4731.8740
    4833.3525 4731.8252
    4700.8480 4731.7793
    4715.2469 4731.7349
    4790.6512 4731.6934
    4705.8851 4731.6543
    4756.0804 4731.6172
    4645.2580 4731.5820
    4923.9896 4731.5503
    4742.2102 4731.5205
    4792.4254 4731.4927
    4723.9708 4731.4678
    4681.3123 4731.4443
    4705.4859 4731.4238
    4798.2986 4731.4063
    4771.2021 4731.3896
    4774.6837 4731.3770
    4790.0904 4731.3657
    4738.8392 4731.3569
    4671.5638 4731.3506
    4741.3618 4731.3467
    4797.6258 4731.3447
    4755.2457 4731.3457
    4650.1235 4731.3491
    4634.0727 4731.3545
    4743.4075 4731.3623
    4653.3595 4731.3730
    4746.1281 4731.3857
    4752.4072 4731.4014
    4736.4676 4731.4194
    4747.7108 4731.4395
    4708.9937 4731.4624
    4757.1550 4731.4883
    4753.0576 4731.5156
    4708.1223 4731.5464
    4819.2594 4731.5796
    4604.5805 4731.6147
    4770.6095 4731.6533
    4711.1478 4731.6943
    4741.3371 4731.7383
    4829.9087 4731.7842
    4863.4532 4731.8330
    4759.7461 4731.8848
    4830.3508 4731.9395
    4809.2344 4731.9966
    4765.6193 4732.0571
    4781.7730 4732.1196
    4725.6716 4732.1855
    4732.7857 4732.2544
    4652.5121 4732.3262
    4676.4962 4732.4009
    4637.0285 4732.4785
    4785.6862 4732.5596
    4773.1146 4732.6431
    4729.1850 4732.7295
    4790.5242 4732.8203
    4750.0490 4732.9136
    4762.3490 4733.0098
    4658.9892 4733.1094
    4659.9610 4733.2124
    4705.7768 4733.3193
    4660.9701 4733.4292
    4691.0976 4733.5425
    4695.3848 4733.6592
    4720.3188 4733.7798
    4736.2246 4733.9038
    4769.7076 4734.0313
    4676.3457 4734.1631
    4742.4765 4734.2979
    4811.6398 4734.4375
    4816.8737 4734.5801
    4836.3043 4734.7271
    4786.7497 4734.8779
    4755.2723 4735.0332
    4717.7615 4735.1919
    4730.9428 4735.3555
    4744.4860 4735.5229
    4649.1017 4735.6948
    4654.4039 4735.8711
    4692.3124 4736.0522
    4653.9128 4736.2378
    4666.7526 4736.4277
    4749.9408 4736.6226
    4719.7872 4736.8223
    4765.6616 4737.0269
    4780.3968 4737.2363
    4804.3997 4737.4507
    4708.1379 4737.6704
    4717.7003 4737.8955
    4779.2024 4738.1255
    4725.1875 4738.3613
    4708.9796 4738.6030
    4636.0133 4738.8501
    4717.7494 4739.1030
    4708.9943 4739.3613
    4748.8784 4739.6265
    4738.1790 4739.8975
    4730.7239 4740.1748
    4798.0294 4740.4580
    4779.3950 4740.7485
    4767.1848 4741.0454
    4720.1591 4741.3491
    4772.3624 4741.6587
    4760.8604 4741.9766
    4734.1702 4742.3018
    4651.9720 4742.6338
    4656.1768 4742.9731
    4713.0762 4743.3203
    4726.9373 4743.6758
    4660.4361 4744.0396
    4811.8646 4744.4102
    4744.7761 4744.7900
    4744.3426 4745.1787
    4761.3277 4745.5767
    4814.1204 4745.9824
    4736.1106 4746.3984
    4610.2405 4746.8232
    4689.0471 4747.2578
    4669.6697 4747.7017
    4648.6385 4748.1563
    4772.1005 4748.6216
    4775.4532 4749.0977
    4799.8985 4749.5840
    4793.7012 4750.0806
    4780.6069 4750.5894
    4748.6045 4751.1104
    4737.3752 4751.6436
    4690.2467 4752.1870
    4670.9879 4752.7451
    4842.1855 4753.3159
    4789.7044 4753.8994
    4770.6184 4754.4966
    4818.7637 4755.1074
    4789.5179 4755.7339
    4727.5770 4756.3745
    4716.1508 4757.0293
    4802.8844 4757.7007
    4834.0016 4758.3882
    4774.2135 4759.0923
    4753.0692 4759.8115
    4767.7772 4760.5508
    4714.9166 4761.3071
    4851.7953 4762.0820
    4826.2950 4762.8735
    4797.7577 4763.6875
    4735.5500 4764.5210
    4777.1947 4765.3755
    4822.1477 4766.2495
    4744.2662 4767.1475
    4645.2324 4768.0679
    4730.5675 4769.0127
    4754.0273 4769.9790
    4789.7368 4770.9727
    4815.0946 4771.9922
    4878.0607 4773.0391
    4809.6117 4774.1108
    4810.9296 4775.2144
    4738.7567 4776.3467
    4708.2307 4777.5103
    4682.5983 4778.7031
    4654.5103 4779.9316
    4825.1683 4781.1943
    4900.2774 4782.4932
    4814.4144 4783.8262
    4850.5294 4785.2007
    4792.8539 4786.6152
    4840.9683 4788.0718
    4745.3846 4789.5684
    4820.6388 4791.1143
    4784.3638 4792.7070
    4844.5059 4794.3506
    4817.8745 4796.0410
    4886.3172 4797.7900
    4858.4511 4799.5957
    4785.3839 4801.4614
    4896.5319 4803.3857
    4817.6942 4805.3794
    4910.3066 4807.4424
    4830.2570 4809.5776
    4809.2433 4811.7852
    4813.7895 4814.0771
    4735.9220 4816.4546
    4762.0834 4818.9209
    4877.1081 4821.4766
    4939.7628 4824.1372
    5064.2775 4826.9028
    4830.3413 4829.7798
    5101.8818 4832.7676
    4942.3513 4835.8857
    4827.4783 4839.1353
    4835.2636 4842.5239
    4866.2234 4846.0513
    4950.9591 4849.7417
    4950.1728 4853.5962
    4977.6789 4857.6245
    4946.1033 4861.8267
    4897.0705 4866.2319
    4841.3803 4870.8418
    4962.6050 4875.6680
    4914.5669 4880.7114
    4969.3933 4886.0054
    4894.5329 4891.5527
    5009.3204 4897.3667
    5169.1948 4903.4478
    4972.0925 4910.8193
    5029.7672 4917.5195
    5030.0455 4924.5439
    5054.1722 4931.8911
    5057.9283 4939.6099
    5065.5678 4947.6992
    5057.6232 4956.1758
    5029.8301 4965.0356
    5014.0297 4974.3335
    4990.8512 4984.0669
    4974.3377 4994.2505
    5126.0937 5004.8774
    5177.5313 5016.0078
    5119.2629 5027.6348
    5044.2789 5039.7710
    5084.1980 5052.4019
    5263.7766 5065.5942
    5065.8597 5079.3315
    5206.5192 5093.6230
    5202.2094 5108.4453
    5349.7949 5123.8667
    5321.5987 5139.8613
    5285.8453 5156.4297
    5430.2950 5173.5332
    5329.9643 5191.2432
    5356.3969 5209.5166
    5396.2909 5228.3423
    5354.3165 5247.6631
    5367.9873 5267.5459
    5370.0667 5287.9238
    5444.4693 5308.7686
    5393.9317 5329.9990
    5541.4579 5351.6650
    5495.6287 5373.6743
    5548.7370 5395.9683
    5591.8295 5418.4355
    5668.7861 5441.1006
    5694.0089 5463.8340
    5721.8622 5486.5469
    5707.1230 5508.9922
    5721.7226 5531.3623
    5787.8454 5553.3945
    5796.6774 5574.9707
    5759.5858 5595.9648
    5824.9441 5616.2056
    5818.3059 5635.6504
    5741.7881 5654.6143
    5941.8540 5671.9883
    5898.1429 5688.1035
    5845.8915 5702.9121
    5842.2696 5716.2681
    5847.8665 5728.0752
    5822.7889 5738.2305
    5784.1051 5746.7148
    5807.3464 5753.4595
    5848.7814 5758.4424
    5845.7226 5761.6597
    5764.1177 5763.1504
    5756.3698 5762.9580
    5930.9530 5761.1543
    5811.6173 5757.8462
    5827.9661 5753.1348
    5797.5137 5747.1592
    5818.7468 5740.0654
    5846.3742 5732.0288
    5799.7240 5723.1758
    5797.4033 5713.6865
    5733.8319 5703.7217
    5727.6138 5693.4639
    5806.7519 5683.0176
    5746.2283 5672.5454
    5720.7424 5662.1768
    5618.3696 5652.0508
    5674.5880 5642.2290
    5838.0488 5632.8242
    5824.3311 5623.9141
    5773.1196 5615.5811
    5589.4438 5607.8408
    5731.0162 5600.7524
    5732.3805 5594.3423
    5701.5280 5588.6392
    5622.2972 5583.6230
    5658.6670 5579.3027
    5678.3485 5575.6646
    5658.0030 5572.6904
    5707.9161 5570.2881
    5598.3265 5568.5234
    5606.3918 5567.3022
    5661.5834 5566.5752
    5702.9468 5566.2827
    5776.6649 5566.3667
    5703.7366 5566.7661
    5662.0836 5567.4146
    5716.6514 5568.2505
    5680.7819 5569.2100
    5689.6055 5570.2324
    5590.0940 5571.2583
    5674.5385 5572.2407
    5701.1884 5573.1328
    5649.9605 5573.8979
    5590.0498 5574.5088
    5687.9609 5574.9517
    5762.9480 5575.2207
    5601.9680 5575.3242
    5885.9181 5575.2847
    5553.2710 5575.1343
    5715.5690 5574.9189
    5699.9343 5574.6968
    5780.2322 5574.5332
    5718.0522 5574.5029
    5670.2695 5574.6880
    5639.4852 5575.1748
    5590.9640 5576.0479
    5589.4086 5577.4004
    5663.8784 5579.3198
    5694.0211 5581.8926
    5614.9892 5585.1914
    5676.9240 5589.3076
    5622.4462 5594.3086
    5664.7688 5600.2573
    5700.2991 5607.1982
    5789.1196 5615.2129
    5614.0099 5624.3315
    5719.9342 5634.5913
    5702.7174 5645.9956
    5800.1464 5658.6167
    5770.5459 5672.4438
    5862.8402 5687.4839
    5969.9694 5703.6978
    5876.5813 5721.1426
    5924.9035 5739.7646
    5943.5999 5759.5317
    5989.4219 5780.3545
    5940.7971 5802.2690
    6119.1479 5825.1641
    6078.9565 5848.9570
    6036.7552 5873.4971
    6140.5660 5898.7803
    6176.9622 5924.6221
    6321.2360 5950.8750
    6379.8182 5977.3164
    6424.0762 6003.8774
    6403.7650 6030.2988
    6387.4547 6056.3623
    6427.6059 6081.7798
    6510.8743 6106.4170
    6524.2840 6129.9668
    6548.5254 6152.1699
    6636.9045 6172.7305
    6514.8592 6191.4893
    6478.9418 6208.1709
    6613.5784 6222.5630
    6600.9892 6234.4619
    6563.4592 6243.7734
    6524.7726 6250.3623
    6596.5162 6254.1660
    6543.7705 6255.1714
    6501.3424 6253.4146
    6425.2539 6248.9688
    6335.1413 6241.9561
    6328.1975 6232.5620
    6343.9129 6220.9404
    6293.7419 6207.3301
    6348.1818 6191.9746
    6333.3745 6175.1670
    6331.3538 6157.0947
    6244.6715 6138.0566
    6216.9472 6118.3076
    6136.4641 6098.0952
    6200.9806 6077.6978
    6039.9371 6057.2412
    6061.3544 6036.9707
    6137.9859 6017.0640
    6003.5294 5997.7227
    5991.4295 5979.0000
    6093.4381 5961.0591
    6134.9206 5944.0000
    6137.5266 5928.5806
    6086.4417 5913.5078
    6072.9288 5899.5054
    6024.9324 5886.6035
    5963.0827 5874.8379
    6062.8769 5864.1572
    6099.3005 5854.5693
    6064.2047 5846.0435
    5946.6221 5838.5474
    6019.0451 5831.9893
    5930.5607 5826.3130
    5938.2268 5821.4312
    5937.8249 5817.2539
    6005.0483 5813.6553
    6037.9517 5810.5244
    5991.1850 5807.7339
    6106.7007 5805.1558
    6047.1302 5802.6426
    6064.9167 5800.0630
    5876.2954 5797.2813
    6042.0724 5794.1768
    5956.2995 5790.6172
    5976.3982 5786.5024
    5884.4104 5781.7427
    5982.0052 5776.2793
    5992.2630 5770.0400
    5967.1990 5763.0073
    5959.1513 5755.1777
    5897.6961 5746.5879
    5900.5942 5737.2388
    5714.8016 5727.2065
    5953.9254 5716.5649
    5895.4187 5705.4268
    5833.9175 5693.8413
    5795.0639 5681.9355
    5675.3218 5669.8169
    5713.8932 5657.6187
    5839.9254 5645.3921
    5748.6469 5633.2627
    5667.5441 5621.3242
    5658.6648 5609.6826
    5697.1150 5598.3628
    5720.9913 5587.4521
    5654.8527 5577.0044
    5737.5166 5567.0801
    5639.9820 5557.6646
    5694.5748 5548.7974
    5704.8096 5540.8062
    5682.0940 5533.0601
    5479.1282 5525.8296
    5585.8759 5519.1050
    5520.8556 5512.8486
    5654.5138 5507.0259
    5620.4564 5501.5557
    5653.8552 5496.3862
    5578.3792 5491.4463
    5614.8991 5486.6680
    5686.9395 5481.9478
    5544.0698 5477.2124
    5496.2695 5472.3755
    5465.8344 5467.3638
    5480.9233 5462.0752
    5494.0402 5456.4453
    5663.3718 5450.4082
    5295.9221 5443.9219
    5574.9465 5436.9146
    5507.7960 5429.3696
    5505.9155 5421.2710
    5390.0094 5412.6367
    5454.4051 5403.4424
    5452.5070 5393.7329
    5379.0145 5383.5469
    5455.9107 5372.9585
    5414.9459 5361.9790
    5415.8545 5350.6968
[truncated: 115,991 more chars]
