# Supplementary material for: Diffuse scattering in silver hypo­di­phos­phate, Ag4(P2O6), probed by 3D ED
Source: Acta Crystallogr C Struct Chem. 2026 May 26;82(Pt 6):277–84. doi: 10.1107/S2053229626005012 (PMC13237487; doi:10.1107/S2053229626005012)
Supplement: Supplementary file 2 [file c-82-00277-exp_7626_kinemsup3.hkl]

data_exp_7626_kinem                                                             
_shelx_title ' exp_7626_a.res in P6(3)/mcm'                                     
_shelx_refln_list_code          4                                               
_shelx_F_calc_maximum       22.25                                               
_exptl_crystal_F_000       -29.15                                               
_reflns_d_resolution_high  0.8020                                               
                                                                                
loop_                                                                           
 _space_group_symop_operation_xyz                                               
 'x, y, z'                                                                      
 '-y, x-y, z'                                                                   
 '-x+y, -x, z'                                                                  
 '-x, -y, z+1/2'                                                                
 'y, -x+y, z+1/2'                                                               
 'x-y, x, z+1/2'                                                                
 'y, x, -z+1/2'                                                                 
 'x-y, -y, -z+1/2'                                                              
 '-x, -x+y, -z+1/2'                                                             
 '-y, -x, -z'                                                                   
 '-x+y, y, -z'                                                                  
 'x, x-y, -z'                                                                   
 '-x, -y, -z'                                                                   
 'y, -x+y, -z'                                                                  
 'x-y, x, -z'                                                                   
 'x, y, -z-1/2'                                                                 
 '-y, x-y, -z-1/2'                                                              
 '-x+y, -x, -z-1/2'                                                             
 '-y, -x, z-1/2'                                                                
 '-x+y, y, z-1/2'                                                               
 'x, x-y, z-1/2'                                                                
 'y, x, z'                                                                      
 'x-y, -y, z'                                                                   
 '-x, -x+y, z'                                                                  
                                                                                
_cell_length_a     5.3913                                                       
_cell_length_b     5.3913                                                       
_cell_length_c     6.3023                                                       
_cell_angle_alpha  90.000                                                       
_cell_angle_beta   90.000                                                       
_cell_angle_gamma 120.000                                                       
                                                                                
_shelx_F_squared_multiplier     1.000                                           
                                                                                
loop_                                                                           
 _refln_index_h                                                                 
 _refln_index_k                                                                 
 _refln_index_l                                                                 
 _refln_F_squared_calc                                                          
 _refln_F_squared_meas                                                          
 _refln_F_squared_sigma                                                         
 _refln_observed_status                                                         
   0   1   0         34.35         28.91         1.17 o                         
  -1   2   0        495.16        606.41        16.74 o                         
   0   2   0         38.42         56.50         1.59 o                         
  -1   3   0         18.95         20.23         0.61 o                         
   0   3   0        277.53        347.44        10.44 o                         
  -2   4   0         81.76         73.90         4.69 o                         
  -1   4   0          0.22          0.80         0.11 o                         
   0   4   0          1.53          9.44         0.55 o                         
  -2   5   0          5.47          4.58         0.27 o                         
  -1   5   0         27.16         30.75         0.90 o                         
   0   5   0          1.46          7.15         0.42 o                         
  -3   6   0         14.19         10.67         1.03 o                         
  -2   6   0          0.87          0.94         0.13 o                         
  -1   6   0          1.39          1.16         0.17 o                         
  -1   2   1         30.84         39.43         1.08 o                         
  -1   3   1          8.09          8.25         0.26 o                         
  -2   4   1          2.82          2.32         0.20 o                         
  -1   4   1          0.61          0.60         0.09 o                         
  -2   5   1          2.70          2.33         0.14 o                         
  -1   5   1          0.30          0.29         0.06 o                         
  -3   6   1          0.11          0.30         0.13 o                         
  -2   6   1          0.51          0.49         0.09 o                         
  -1   6   1          1.39          0.86         0.10 o                         
   0   1   2        186.08        163.09         6.99 o                         
  -1   2   2        228.22        209.25        11.93 o                         
   0   2   2         45.81         46.94         1.36 o                         
  -1   3   2         30.62         28.98         0.92 o                         
   0   3   2         25.55         21.61         0.74 o                         
  -2   4   2         47.69         38.80         1.11 o                         
  -1   4   2         26.20         24.09         0.56 o                         
   0   4   2         28.11         23.72         1.21 o                         
  -2   5   2          2.90          2.90         0.17 o                         
  -1   5   2          9.52          6.81         0.23 o                         
   0   5   2          1.88          2.48         0.18 o                         
  -3   6   2          3.58          2.94         0.23 o                         
  -2   6   2          1.37          1.60         0.14 o                         
  -1   6   2          0.42          1.16         0.24 o                         
  -1   2   3          9.43          7.70         0.50 o                         
  -1   3   3          2.54          2.11         0.17 o                         
  -2   4   3          0.93          1.31         0.37 o                         
  -1   4   3          0.20          0.59         0.11 o                         
  -2   5   3          0.96          0.95         0.13 o                         
  -1   5   3          0.11          0.30         0.07 o                         
  -3   6   3          0.04          0.50         0.13 o                         
  -2   6   3          0.20          0.44         0.12 o                         
  -1   2   4         32.32         23.78         1.59 o                         
   0   2   4         21.81         43.31         2.19 o                         
  -1   3   4         12.30          8.79         0.44 o                         
   0   3   4         27.76         27.27         2.89 o                         
  -2   4   4          8.49          9.19         0.52 o                         
  -1   4   4          2.30          1.99         0.18 o                         
   0   4   4          0.49          1.48         0.21 o                         
  -2   5   4          3.27          3.43         0.24 o                         
  -1   5   4          3.14          3.29         0.33 o                         
   0   5   4          1.41          1.34         0.15 o                         
  -1   3   5          0.29          0.81         0.27 o                         
  -2   4   5          0.12          0.23         0.12 o                         
  -1   4   5          0.03          0.20         0.10 o                         
  -2   5   5          0.14          0.40         0.09 o                         
  -1   3   6          0.22          0.26         0.19 o                         
   0   3   6          3.69          4.46         0.68 o                         
  -2   4   6          3.99          3.20         0.37 o                         
  -1   4   6          0.26          0.97         0.26 o                         
  -1   3   7          0.01          0.36         0.34 o                         
                                                                                
