# Supplementary material for: Diffuse scattering in silver hypo­di­phos­phate, Ag4(P2O6), probed by 3D ED
Source: Acta Crystallogr C Struct Chem. 2026 May 26;82(Pt 6):277–84. doi: 10.1107/S2053229626005012 (PMC13237487; doi:10.1107/S2053229626005012)
Supplement: Supplementary file 3 [file c-82-00277-exp_7626_dynamsup2.hkl]

data_exp_7626_dynam
_computing_structure_refinement   'olex2.refine 1.5 (Bourhis et al., 2015)'
_shelx_refln_list_code            4
loop_
  _space_group_symop_id
  _space_group_symop_operation_xyz
   1  x,y,z
   2  x-y,x,z+1/2
   3  y,-x+y,z+1/2
   4  -y,x-y,z
   5  -x+y,-x,z
   6  x-y,-y,-z+1/2
   7  -x,-x+y,-z+1/2
   8  -x,-y,z+1/2
   9  y,x,-z+1/2
  10  -y,-x,-z
  11  -x+y,y,-z
  12  x,x-y,-z
  13  -x,-y,-z
  14  -x+y,-x,-z-1/2
  15  -y,x-y,-z-1/2
  16  y,-x+y,-z
  17  x-y,x,-z
  18  -x+y,y,z-1/2
  19  x,x-y,z-1/2
  20  x,y,-z-1/2
  21  -y,-x,z-1/2
  22  y,x,z
  23  x-y,-y,z
  24  -x,-x+y,z

_space_group_crystal_system       hexagonal
_space_group_IT_number            193
_space_group_name_H-M_alt         'P 63/m c m'
_space_group_name_Hall            '-P 6c 2'
_symmetry_space_group_name_H-M    'P 63/m c m'
_symmetry_space_group_name_Hall   '-P 6c 2'
_symmetry_Int_Tables_number       193
_cell_length_a                    5.39128(7)
_cell_length_b                    5.39128(7)
_cell_length_c                    6.30229(9)
_cell_angle_alpha                 90
_cell_angle_beta                  90
_cell_angle_gamma                 120
_cell_volume                      158.640(4)
loop_
  _refln_index_h
  _refln_index_k
  _refln_index_l
  _refln_F_squared_calc
  _refln_F_squared_meas
  _refln_F_squared_sigma
  _refln_F_squared_weight
  _refln_observed_status
-3 3 -6 2.5e-05 6.81e-05 1.67e-05 39.7 o
-2 3 -5 3.6e-05 5.22e-05 1.23e-05 72.2 o
-1 2 -3 0.000121 0.000105 1.8e-05 31.5 o
0 -4 4 2.2e-05 2.02e-05 1.13e-05 87.1 o
-2 4 -6 0.000112 8.11e-05 1.57e-05 41.4 o
0 -2 2 0.000477 0.000481 4.07e-05 5.04 o
-1 3 -4 0.000104 9.75e-05 2.06e-05 24.9 o
5 0 4 1.29e-05 1.86e-05 9.02e-06 137 o
-1 4 -5 6.84e-07 5.78e-06 7.42e-06 204 o
-1 -4 3 2.92e-06 1.13e-05 6.46e-06 269 o
0 2 -2 0.000461 0.000492 4.07e-05 5.07 o
4 -3 6 7.69e-06 1.4e-06 1.11e-05 91.8 o
-1 -3 2 0.000331 0.000358 3.35e-05 7.97 o
0 4 -4 9.51e-06 2.8e-05 1.11e-05 90.5 o
4 -2 5 2.25e-06 2.83e-06 6.31e-06 282 o
-2 -4 2 6.02e-05 5.31e-05 1.13e-05 82.6 o
3 -4 6 9.68e-06 1.41e-05 1.14e-05 85.9 o
4 -1 4 2.01e-05 1.85e-05 1.38e-05 58.9 o
-1 -2 1 0.000118 0.000116 1.9e-05 28.3 o
1 4 -3 3.78e-06 8.45e-06 6.4e-06 273 o
-4 3 -6 4.46e-06 7e-07 1.09e-05 94.5 o
2 -4 5 1.68e-06 4.54e-06 6.61e-06 257 o
1 3 -2 0.000321 0.000344 3.34e-05 8.12 o
3 -2 4 0.000154 0.000174 2.15e-05 21.3 o
-4 2 -5 2.58e-06 -5.65e-07 6.53e-06 263 o
-3 4 -6 6.35e-06 9.64e-06 1.12e-05 89 o
-2 -3 1 2.07e-05 3.31e-05 1.12e-05 88.6 o
-5 0 -4 2.48e-05 8.57e-06 8.79e-06 144 o
-4 1 -4 3.57e-05 2.66e-05 1.4e-05 56.7 o
2 -3 4 0.00019 0.000163 2.15e-05 20.6 o
1 2 -1 0.000104 0.00012 1.9e-05 28.6 o
4 1 2 9.1e-05 0.000102 1.76e-05 33.7 o
1 -4 4 4.05e-05 3.88e-05 1.44e-05 53.2 o
-3 2 -4 0.000158 0.000154 2.13e-05 21.8 o
-2 4 -5 8.24e-06 1.49e-05 7.12e-06 221 o
3 -1 3 3.88e-05 4.22e-05 1.24e-05 71.4 o
0 -5 4 3.48e-05 2.51e-05 9.84e-06 113 o
2 4 -2 2.4e-05 3.93e-05 1.1e-05 91.2 o
-2 3 -4 0.000155 0.000161 2.17e-05 21.1 o
5 -2 5 3.17e-06 1.05e-05 7.09e-06 223 o
-3 1 -3 3.61e-05 3.54e-05 1.23e-05 72.7 o
-1 4 -4 1.79e-05 3.83e-05 1.43e-05 54.2 o
1 -3 3 3.94e-05 3.12e-05 1.25e-05 70.3 o
4 -3 5 4.11e-07 -6.26e-07 6.7e-06 250 o
3 -4 5 5.49e-07 -3.33e-06 6.45e-06 270 o
0 5 -4 7.48e-06 3.27e-05 1e-05 111 o
2 3 -1 3.13e-05 2.64e-05 1.11e-05 89.6 o
2 -5 5 5.88e-06 4.25e-06 6.7e-06 250 o
3 0 2 0.000211 0.000312 3.13e-05 9.93 o
-1 3 -3 4.01e-05 3.28e-05 1.25e-05 70.4 o
5 -1 4 0.000138 9.18e-05 1.6e-05 38.2 o
-5 2 -5 3.62e-06 5.82e-06 6.69e-06 251 o
-4 3 -5 4.88e-07 3.75e-06 6.84e-06 240 o
4 -2 4 6.4e-05 0.000121 2.18e-05 22.8 o
-3 4 -5 3.01e-07 1.87e-05 7.56e-06 196 o
2 -1 2 0.00134 0.00114 7.13e-05 1.23 o
-3 -3 0 5.26e-05 0.000101 2.13e-05 24.1 o
3 -3 4 0.000395 0.000483 3.99e-05 5.51 o
-2 5 -5 5.49e-06 1.35e-05 7.34e-06 208 o
1 -5 4 4.94e-05 8.59e-05 1.66e-05 39.2 o
2 -4 4 9.84e-05 0.000165 2.26e-05 20.5 o
-1 -4 2 4.87e-05 0.000141 1.91e-05 29.7 o
1 -2 2 0.00104 0.000745 7.08e-05 1.55 o
-3 0 -2 0.000524 0.000299 3.12e-05 7.6 o
0 -3 2 0.00047 0.000358 3.23e-05 7.44 o
-2 1 -2 0.000824 0.000786 7.07e-05 1.69 o
-4 2 -4 0.000118 0.00019 2.3e-05 19.4 o
-4 -1 -2 7.97e-05 0.000135 1.8e-05 32.2 o
-1 2 -2 0.000943 0.00112 7.22e-05 1.46 o
-5 1 -4 2.88e-05 9.95e-05 1.67e-05 39.4 o
-3 3 -4 0.000179 0.000527 4.1e-05 5.92 o
-2 -2 0 0.000338 0.000566 5.27e-05 3.5 o
5 -3 5 3.25e-06 9.2e-06 7.37e-06 206 o
-2 4 -4 6.92e-05 0.000165 2.35e-05 19.4 o
3 -5 5 3.21e-06 3.47e-06 7.46e-06 202 o
0 3 -2 0.000289 0.000396 3.31e-05 8.27 o
-1 5 -4 6.43e-05 0.000105 1.74e-05 35.5 o
4 -1 3 1.32e-06 2.86e-05 9.43e-06 126 o
-1 -1 0 0.00239 0.00185 0.000104 0.488 o
1 4 -2 6.1e-05 0.000117 1.9e-05 29.7 o
1 -4 3 1.81e-05 3.4e-05 1.03e-05 104 o
3 -2 3 2.66e-05 6.81e-05 1.35e-05 60.6 o
2 -3 3 8.15e-06 2e-05 1.27e-05 69.8 o
-5 3 -5 1.11e-06 -3.07e-06 6.62e-06 257 o
-3 5 -5 2.91e-06 6.93e-06 7.56e-06 197 o
5 -2 4 3.3e-05 4.49e-05 1.5e-05 49 o
2 -5 4 3.59e-05 3.59e-05 1.52e-05 48.1 o
-2 3 -3 1.27e-05 3.43e-05 1.27e-05 69.2 o
-3 2 -3 1.31e-05 3.84e-05 1.26e-05 70.4 o
3 -4 4 8.21e-05 8.97e-05 1.59e-05 41.7 o
4 -3 4 8.88e-05 5.76e-05 1.49e-05 47.2 o
-1 4 -3 1.18e-05 3.34e-05 9.74e-06 117 o
-4 1 -3 5.72e-06 2.09e-05 9e-06 138 o
-2 -4 1 7.01e-07 9.12e-06 7.06e-06 225 o
1 1 0 0.00257 0.00203 0.000104 0.448 o
-3 4 -4 8.5e-05 4.06e-05 1.48e-05 48.3 o
-2 5 -4 1.18e-05 3.38e-05 1.52e-05 48.6 o
-4 3 -4 1.42e-05 2.34e-05 1.45e-05 53.1 o
-1 -5 2 1.88e-05 6.48e-05 1.52e-05 47.9 o
-1 -3 1 2.15e-06 1.09e-05 7.7e-06 189 o
-5 2 -4 1.94e-05 4.88e-05 1.51e-05 48.9 o
0 -4 2 0.000238 0.000327 3.39e-05 8.46 o
2 2 0 0.000416 0.000557 5.26e-05 3.4 o
1 -5 3 1.61e-06 7.5e-06 6.73e-06 248 o
3 -5 4 4.17e-05 7.74e-05 1.64e-05 40.9 o
1 -3 2 0.000228 0.00035 3.59e-05 7.64 o
2 -4 3 7.43e-06 1.97e-05 1.21e-05 76.4 o
4 -4 4 1.38e-05 5.16e-05 1.22e-05 74.1 o
5 -3 4 9.11e-05 5.43e-05 1.56e-05 43.6 o
1 3 -1 1.26e-06 -1.75e-06 7.39e-06 206 o
2 -2 2 0.000332 0.000486 4.11e-05 5.46 o
4 -2 3 7.34e-06 -3.13e-06 1.14e-05 86.1 o
5 -1 3 6.19e-06 4.84e-06 6.33e-06 280 o
0 4 -2 0.00037 0.000249 3.34e-05 8.12 o
2 4 -1 4.99e-06 1.38e-05 7.26e-06 212 o
-1 3 -2 0.000277 0.000279 3.56e-05 7.7 o
3 -1 2 0.000254 0.00032 3.54e-05 7.8 o
4 0 2 0.000392 0.000199 3.23e-05 8.55 o
1 5 -2 5.07e-05 9.88e-05 1.58e-05 43.1 o
-1 5 -3 4.44e-06 1.1e-05 6.85e-06 239 o
-2 4 -3 9.42e-06 1.01e-05 1.19e-05 78.8 o
-2 2 -2 0.000341 0.000511 4.11e-05 5.38 o
-3 5 -4 8.38e-05 7.74e-05 1.63e-05 40 o
-4 4 -4 4.94e-06 3.99e-05 1.18e-05 80 o
-4 2 -3 1.13e-05 1.54e-05 1.15e-05 84.5 o
-5 3 -4 4.34e-05 6.32e-05 1.53e-05 46.8 o
-3 1 -2 0.00023 0.00038 3.52e-05 7.83 o
3 1 1 2.48e-06 7.16e-06 6.99e-06 230 o
4 -5 4 4.05e-05 3.66e-05 1.55e-05 46.2 o
-5 1 -3 2.17e-06 -6.63e-07 5.64e-06 353 o
2 -5 3 1.57e-05 1.45e-05 1.01e-05 109 o
0 -5 2 3.45e-05 3.66e-05 1.18e-05 79.2 o
5 -4 4 6.04e-05 2.88e-05 1.5e-05 48.4 o
3 -4 3 1.88e-06 1.16e-05 8.93e-06 141 o
-4 0 -2 0.000372 0.000388 3.28e-05 7.87 o
1 -4 2 0.000274 0.000379 3.38e-05 8.12 o
-4 5 -4 6.35e-05 3.84e-05 1.54e-05 45.8 o
4 -3 3 2.51e-07 2.58e-06 8.5e-06 156 o
-2 5 -3 1.53e-05 6.19e-06 9.65e-06 120 o
-1 -4 1 4.47e-06 4.74e-06 5.58e-06 361 o
5 -2 3 1.56e-05 1.29e-05 9.77e-06 117 o
-5 4 -4 4.59e-05 5.03e-05 1.53e-05 47 o
-3 4 -3 5e-07 6.16e-06 8.59e-06 152 o
0 5 -2 8.34e-05 5.44e-05 1.19e-05 72.7 o
2 -3 2 0.000394 0.000413 3.57e-05 6.71 o
5 -5 4 8.85e-06 3.66e-05 9.89e-06 114 o
2 -6 3 1.67e-06 2.49e-06 8.51e-06 155 o
-1 4 -2 0.000409 0.00036 3.34e-05 7.47 o
-4 3 -3 1.97e-06 7.59e-07 8.32e-06 162 o
-2 3 -2 0.000362 0.000378 3.55e-05 7.02 o
3 -5 3 1.36e-05 1.08e-05 9.9e-06 114 o
3 -2 2 0.000359 0.000414 3.55e-05 6.95 o
-5 2 -3 1.51e-05 2.02e-05 9.91e-06 114 o
1 4 -1 4.27e-06 2.61e-06 5.6e-06 358 o
-5 5 -4 7.98e-06 3.55e-05 9.94e-06 113 o
1 -5 2 9.02e-05 0.000122 1.85e-05 30.6 o
-2 6 -3 6.31e-07 -2.37e-06 8.49e-06 156 o
-3 2 -2 0.00032 0.000386 3.53e-05 7.3 o
4 -1 2 0.000385 0.000307 3.26e-05 8.11 o
-3 5 -3 1.62e-05 2.66e-06 9.76e-06 118 o
5 -3 3 2.1e-05 1.42e-05 9.97e-06 112 o
5 0 2 4.86e-05 5.58e-05 1.13e-05 83.5 o
3 -6 3 2.51e-06 1.34e-05 6.87e-06 237 o
-1 -5 1 1.15e-05 1.31e-05 7.67e-06 190 o
6 -2 3 9.15e-07 1.42e-06 8.52e-06 155 o
-2 -3 0 5.86e-05 5.25e-05 1.45e-05 51.4 o
2 -4 2 0.000444 0.000491 3.89e-05 5.49 o
1 -2 1 0.000508 0.000483 3.52e-05 6.03 o
-1 5 -2 0.00014 0.000119 1.86e-05 28.9 o
-3 -1 -1 2.07e-05 2.62e-05 7.02e-06 222 o
-4 1 -2 0.000364 0.000303 3.26e-05 8.27 o
4 -5 3 2.31e-06 5.16e-06 6.17e-06 295 o
-1 2 -1 0.000446 0.000469 3.52e-05 6.41 o
1 -6 2 8.51e-06 9.58e-06 1.4e-05 57.4 o
-5 3 -3 2.04e-05 4.69e-05 1.06e-05 99 o
-2 4 -2 0.00049 0.000489 3.9e-05 5.31 o
3 -3 2 0.000296 0.000285 3.16e-05 9.27 o
-3 6 -3 2.61e-06 5.9e-06 6.57e-06 260 o
5 -4 3 2.89e-06 1.26e-05 6.38e-06 275 o
-4 5 -3 1.81e-06 8.33e-06 6.33e-06 280 o
4 -6 3 3.96e-06 2.02e-05 9.2e-06 133 o
2 -5 2 4.32e-05 4.62e-05 1.28e-05 66.5 o
6 -3 3 2.25e-06 1.13e-05 6.55e-06 261 o
-3 3 -2 0.000279 0.00031 3.17e-05 9.25 o
-6 2 -3 1.64e-06 3.85e-06 8.5e-06 156 o
4 -2 2 0.000464 0.000454 3.84e-05 5.61 o
1 5 -1 1.82e-05 8.27e-06 7.55e-06 195 o
-1 6 -2 1.43e-05 9.04e-06 1.4e-05 57.4 o
2 -1 1 0.000459 0.000461 3.5e-05 6.42 o
-5 4 -3 2.78e-06 1.3e-06 5.89e-06 324 o
-5 0 -2 4.45e-05 4.38e-05 1.12e-05 86.8 o
-2 1 -1 0.000453 0.000472 3.5e-05 6.42 o
3 -4 2 0.000306 0.000348 3.36e-05 8.13 o
-2 5 -2 6.1e-05 3.52e-05 1.27e-05 67.2 o
-4 6 -3 7.09e-06 6.21e-06 8.79e-06 145 o
2 -6 2 1.78e-05 1.97e-05 1.06e-05 98.9 o
5 -1 2 0.00012 8.24e-05 1.78e-05 32.5 o
-4 2 -2 0.000447 0.000472 3.85e-05 5.63 o
6 -4 3 2.63e-06 1.06e-05 8.85e-06 143 o
1 -3 1 9.82e-05 0.000132 1.92e-05 28.3 o
-6 3 -3 2.46e-06 6.01e-06 6.27e-06 286 o
2 3 0 5.2e-05 5.48e-05 1.45e-05 51.6 o
-3 4 -2 0.000319 0.000326 3.34e-05 8.19 o
-2 -4 0 1.09e-05 1.62e-05 7.1e-06 221 o
4 -3 2 0.000374 0.000362 3.34e-05 7.69 o
-1 3 -1 0.00014 0.000142 1.93e-05 26.8 o
3 -5 2 4.71e-05 6.07e-05 1.32e-05 62.6 o
-2 6 -2 2.8e-05 3.55e-05 1.09e-05 93.1 o
-6 4 -3 4.3e-06 2.28e-06 8.78e-06 146 o
-1 -2 0 0.000266 0.000255 2.67e-05 12.7 o
-4 3 -2 0.000394 0.000402 3.37e-05 7.36 o
-5 1 -2 0.000111 0.000126 1.81e-05 31.2 o
5 -2 2 7.89e-05 5.18e-05 1.27e-05 64.8 o
3 -6 2 5.24e-05 5.38e-05 1.22e-05 71.9 o
-3 5 -2 6.2e-05 6.03e-05 1.32e-05 61.5 o
1 -4 1 3.22e-06 9.49e-06 7.48e-06 201 o
4 -4 2 0.000413 0.00041 3.4e-05 7.11 o
4 -5 2 0.000118 0.000134 1.9e-05 28.1 o
-1 4 -1 2.88e-06 5.44e-06 7.44e-06 203 o
6 -1 2 1.2e-05 1.45e-05 1.39e-05 58 o
-4 4 -2 0.000468 0.000426 3.41e-05 6.7 o
1 -5 1 6.03e-06 1.97e-06 5.83e-06 330 o
-3 6 -2 4.78e-05 5.26e-05 1.21e-05 73.8 o
5 -3 2 4.8e-05 5.05e-05 1.28e-05 65.8 o
1 2 0 0.000263 0.000257 2.67e-05 12.8 o
-5 2 -2 5.5e-05 6.02e-05 1.28e-05 65.7 o
4 -6 2 2.51e-05 1.91e-05 1.07e-05 97.5 o
1 -6 1 2.03e-05 1.77e-05 7.97e-06 174 o
2 -3 1 0.000134 0.000143 1.94e-05 26.6 o
-4 5 -2 0.0001 0.000122 1.89e-05 29.2 o
2 4 0 1.24e-05 1.23e-05 7.06e-06 224 o
5 -4 2 9.65e-05 0.000108 1.86e-05 30.3 o
6 -2 2 2.8e-05 2.2e-05 1.05e-05 101 o
-5 3 -2 4.21e-05 6.17e-05 1.3e-05 64.6 o
-1 5 -1 3.2e-06 1.34e-05 6.07e-06 304 o
-1 -3 0 2.13e-06 7.23e-06 7.12e-06 221 o
-2 3 -1 0.000129 0.000121 1.92e-05 27.4 o
5 -5 2 6.17e-05 5.28e-05 1.22e-05 71.7 o
3 -1 1 0.000129 0.000135 1.9e-05 27.9 o
-4 6 -2 2.26e-05 2.16e-05 1.07e-05 97.2 o
2 -4 1 2.19e-05 3.91e-05 1.16e-05 83 o
6 -3 2 4.89e-05 5.01e-05 1.18e-05 77.8 o
5 -6 2 8.74e-06 4.67e-06 1.4e-05 57 o
-5 4 -2 0.00011 9.8e-05 1.85e-05 30.4 o
-6 1 -2 8.72e-06 1.23e-05 1.39e-05 58.1 o
4 1 1 7e-06 5.29e-06 5.32e-06 396 o
-1 6 -1 1.74e-05 1.54e-05 7.88e-06 179 o
2 -5 1 3.03e-05 4.61e-05 1.17e-05 80.8 o
-3 1 -1 0.00013 0.000124 1.89e-05 28.1 o
-1 -4 0 0.000439 0.000433 3.68e-05 6.13 o
-2 4 -1 1.94e-05 3.67e-05 1.16e-05 82.9 o
6 -4 2 3.13e-05 2.62e-05 1.07e-05 96.4 o
-5 5 -2 6e-05 6.16e-05 1.23e-05 70 o
2 -6 1 5.5e-06 4.96e-06 7.06e-06 225 o
3 -2 1 0.000124 0.000141 1.93e-05 27.2 o
-6 2 -2 2.84e-05 1.07e-05 1.02e-05 106 o
6 -5 2 1.09e-05 4.92e-06 1.4e-05 57.2 o
-1 -5 0 1.58e-05 7.3e-06 8.54e-06 153 o
1 3 0 2.3e-06 9.73e-06 7.12e-06 222 o
-5 6 -2 8.36e-06 1.09e-05 1.41e-05 56.4 o
-2 5 -1 3.96e-05 3.06e-05 1.14e-05 84.2 o
-6 3 -2 4.93e-05 6.12e-05 1.2e-05 74.8 o
-3 2 -1 0.000139 0.000144 1.93e-05 26.6 o
-6 4 -2 2.43e-05 2.76e-05 1.08e-05 94.9 o
3 -4 1 3.74e-06 2.06e-05 7.79e-06 185 o
-2 6 -1 2.14e-06 1.43e-05 7.34e-06 208 o
3 -5 1 3.85e-05 3.99e-05 1.17e-05 80.2 o
-6 5 -2 1.05e-05 2.01e-06 1.39e-05 58.1 o
3 -6 1 6.61e-06 4.53e-07 6.57e-06 260 o
1 4 0 0.000445 0.000479 3.7e-05 5.95 o
-3 4 -1 3.36e-06 1.55e-05 7.8e-06 184 o
-3 5 -1 4.16e-05 5.89e-05 1.2e-05 74.8 o
4 -1 1 3.52e-06 9.4e-06 7.27e-06 212 o
1 5 0 1.35e-05 7.63e-06 8.62e-06 150 o
-3 6 -1 7.48e-06 1.92e-06 6.72e-06 248 o
4 -2 1 1.98e-05 3.79e-05 1.15e-05 83.8 o
0 -5 0 6.71e-05 0.000133 1.92e-05 29 o
4 -3 1 2.94e-06 3.96e-06 7.52e-06 199 o
4 -6 1 4.21e-06 1.49e-05 7.57e-06 196 o
4 -5 1 5.15e-06 4.53e-07 6.11e-06 301 o
0 -4 0 0.000231 0.00017 2.17e-05 19.3 o
0 -3 0 0.00175 0.00183 0.000105 0.595 o
0 -2 0 0.000573 0.000655 4.23e-05 4.18 o
0 -1 0 0.000335 0.00026 2.52e-05 12.9 o
-4 2 -1 1.9e-05 2.15e-05 1.13e-05 87.8 o
-4 3 -1 5.15e-06 5.94e-06 7.5e-06 200 o
-4 1 -1 3.98e-06 8.1e-06 7.36e-06 207 o
0 1 0 0.000336 0.000235 2.51e-05 13.1 o
-4 5 -1 3.59e-06 8.6e-06 6.28e-06 285 o
-4 6 -1 3.53e-06 1.13e-05 7.39e-06 205 o
0 2 0 0.000576 0.000548 4.22e-05 4.35 o
5 -6 1 1.36e-05 2.08e-05 8.39e-06 158 o
0 3 0 0.00167 0.00197 0.000105 0.593 o
0 4 0 0.000176 0.00016 2.16e-05 20.8 o
5 -4 1 3.7e-06 1.19e-05 6.36e-06 277 o
0 5 0 5.22e-05 0.000116 1.9e-05 29.9 o
1 -6 0 1.48e-05 1.15e-05 8.88e-06 142 o
5 -3 1 2.47e-05 3.32e-05 1.15e-05 83.7 o
-4 -1 -1 4.68e-06 1.77e-06 5.3e-06 400 o
5 -2 1 2.95e-05 4.23e-05 1.14e-05 84.3 o
5 -1 1 5.35e-06 9.58e-06 5.81e-06 332 o
1 -5 0 0.000414 0.000474 3.79e-05 5.89 o
-5 6 -1 2.67e-05 1.08e-05 8e-06 172 o
6 -5 1 2.09e-05 1.6e-05 8.29e-06 161 o
-5 4 -1 6.8e-06 4.21e-06 6.01e-06 310 o
1 -4 0 3.26e-06 1.38e-05 7.51e-06 199 o
6 -4 1 2.38e-06 2.73e-06 6.94e-06 233 o
-5 3 -1 4.01e-05 5.19e-05 1.17e-05 78.7 o
6 -3 1 8.1e-06 7.9e-06 6.78e-06 244 o
2 -6 0 1.59e-05 1.55e-05 7.72e-06 187 o
-5 2 -1 4.38e-05 4.8e-05 1.16e-05 80.7 o
-1 6 0 3.41e-05 1.63e-05 8.91e-06 138 o
-1 5 0 0.000458 0.000519 3.81e-05 5.55 o
6 -2 1 3.27e-06 4.68e-06 6.82e-06 241 o
1 -3 0 0.000253 0.00031 2.76e-05 11.9 o
-1 4 0 2.65e-06 1.19e-05 7.53e-06 198 o
-6 5 -1 2.4e-05 1.06e-05 8.16e-06 166 o
2 -5 0 0.000146 8.7e-05 1.57e-05 39.1 o
-5 1 -1 5.83e-06 8.12e-06 5.77e-06 337 o
6 -1 1 2.19e-05 2.26e-05 7.84e-06 179 o
-6 4 -1 5.06e-06 1.87e-05 7.67e-06 190 o
-1 3 0 0.000229 0.000281 2.75e-05 12.3 o
3 -6 0 7.53e-05 0.000177 2.33e-05 19.6 o
-2 6 0 1.69e-05 1.51e-05 7.65e-06 190 o
-6 3 -1 5.76e-06 5.28e-06 6.83e-06 241 o
2 -4 0 0.00047 0.00092 5.51e-05 2.81 o
1 -2 0 0.00291 0.00207 0.000105 0.396 o
-2 5 0 7.71e-05 8.13e-05 1.56e-05 43.3 o
3 -5 0 7.49e-05 9.32e-05 1.59e-05 41.7 o
-1 2 0 0.00291 0.00219 0.000105 0.389 o
-6 2 -1 8.26e-07 2.75e-06 6.88e-06 238 o
-2 4 0 0.000478 0.000802 5.47e-05 2.92 o
4 -6 0 1e-05 2.22e-05 7.94e-06 177 o
-3 6 0 8.1e-05 0.000207 2.37e-05 18.8 o
2 -3 0 0.00022 0.000293 2.77e-05 12.3 o
3 -4 0 4.87e-06 1.26e-05 7.75e-06 186 o
-3 5 0 7.8e-05 8.49e-05 1.57e-05 43 o
4 -5 0 0.00047 0.000427 3.82e-05 5.67 o
-6 1 -1 1.78e-05 1.34e-05 7.7e-06 187 o
-2 3 0 0.000134 0.000301 2.77e-05 13.1 o
5 -6 0 4.49e-05 3.76e-05 9.82e-06 111 o
-4 6 0 2.1e-05 1.59e-05 7.85e-06 180 o
-3 4 0 9.45e-06 1.86e-05 7.8e-06 184 o
5 -5 0 5.75e-05 0.000141 1.99e-05 27 o
-4 5 0 0.000408 0.000428 3.82e-05 5.94 o
4 -4 0 0.000183 0.000148 2.21e-05 20 o
3 -3 0 0.00177 0.00211 0.000106 0.558 o
2 -2 0 0.000605 0.000633 4.28e-05 4.05 o
-5 6 0 2.12e-05 3.24e-05 9.71e-06 117 o
-1 -5 -1 2e-05 1.41e-05 7.63e-06 190 o
1 -1 0 0.000357 0.00025 2.53e-05 12.5 o
-2 -4 -1 3.59e-06 8.21e-06 6.72e-06 249 o
-1 1 0 0.00034 0.000233 2.53e-05 12.9 o
6 -5 0 2.8e-05 3.64e-05 9.81e-06 114 o
-2 2 0 0.000621 0.000582 4.27e-05 4.09 o
-3 3 0 0.00177 0.00199 0.000106 0.57 o
-4 4 0 0.000182 0.000201 2.25e-05 18.8 o
5 -4 0 0.000424 0.000475 3.84e-05 5.72 o
-5 5 0 5.62e-05 0.000162 2.02e-05 26.2 o
4 -3 0 3.18e-06 1.72e-05 7.73e-06 187 o
1 -6 -1 2.49e-05 2.07e-05 8.11e-06 167 o
6 -4 0 9.83e-06 2.07e-05 7.86e-06 181 o
-6 5 0 4.56e-05 2.54e-05 9.53e-06 119 o
-5 4 0 0.000605 0.000476 3.84e-05 4.97 o
3 -2 0 0.000203 0.00029 2.76e-05 12.6 o
-4 3 0 6.1e-06 1.28e-05 7.73e-06 187 o
5 -3 0 0.000101 0.000107 1.58e-05 40.9 o
2 -6 -1 3.28e-06 4.19e-07 6.9e-06 236 o
-3 2 0 0.000253 0.000278 2.76e-05 12.1 o
1 5 1 2.35e-05 1.24e-05 7.63e-06 190 o
-1 -4 -1 9.29e-06 4.91e-06 5.57e-06 361 o
6 -3 0 0.000122 0.000149 2.26e-05 20.2 o
-6 4 0 1.23e-05 2.54e-05 7.91e-06 178 o
-1 6 1 2.36e-05 1.82e-05 8.02e-06 172 o
1 -5 -1 3.98e-06 4.71e-06 5.93e-06 319 o
3 -6 -1 8.45e-06 -3.28e-06 6.53e-06 263 o
4 -2 0 0.000678 0.000787 5.42e-05 2.66 o
-5 3 0 7.05e-05 7.64e-05 1.55e-05 44.6 o
2 -1 0 0.00266 0.00228 0.000105 0.415 o
-2 6 1 9.91e-07 -4.32e-07 6.83e-06 241 o
4 -6 -1 2.63e-06 2.17e-05 7.77e-06 186 o
-2 1 0 0.00264 0.00189 0.000105 0.444 o
5 -2 0 5.2e-05 7.96e-05 1.53e-05 46 o
2 -5 -1 2.7e-05 3.66e-05 1.16e-05 82.3 o
-4 2 0 0.00043 0.000749 5.41e-05 3.08 o
5 -6 -1 1.17e-05 2.87e-05 8.67e-06 148 o
-6 3 0 7.28e-05 0.000214 2.32e-05 19.6 o
-3 6 1 2.89e-06 5.62e-06 6.95e-06 232 o
-1 5 1 5.73e-06 -2.02e-06 5.67e-06 349 o
6 -2 0 1.13e-05 1.69e-05 7.45e-06 201 o
3 -5 -1 2.77e-05 6.08e-05 1.21e-05 75.4 o
-4 6 1 2.67e-06 7.54e-06 7.2e-06 217 o
1 4 1 4.26e-06 1.51e-05 5.77e-06 336 o
3 -1 0 0.000218 0.000295 2.73e-05 12.6 o
-2 -3 -1 2.7e-05 4.67e-05 1.09e-05 92.5 o
-2 5 1 3.09e-05 5.9e-05 1.19e-05 76.7 o
-5 2 0 4.26e-05 7.32e-05 1.52e-05 47 o
4 -5 -1 3.48e-06 2.22e-06 5.9e-06 323 o
-5 6 1 1.87e-05 1.72e-05 8.39e-06 158 o
1 -4 -1 8.3e-06 1.61e-05 7.63e-06 192 o
-3 5 1 5.6e-05 4.53e-05 1.18e-05 77.3 o
-3 1 0 0.000303 0.000317 2.73e-05 11.4 o
4 -1 0 1.4e-06 1.33e-05 7.38e-06 206 o
6 -5 -1 2.39e-05 2.54e-05 8.45e-06 154 o
2 -4 -1 3.34e-05 6.24e-05 1.19e-05 76.8 o
-4 5 1 5.23e-06 -4.45e-07 5.68e-06 348 o
-6 2 0 1.62e-05 1.61e-05 7.43e-06 201 o
-1 4 1 2.87e-06 2.77e-06 7.33e-06 209 o
5 -1 0 0.00053 0.000512 3.74e-05 5.4 o
3 -4 -1 2.19e-06 7.68e-06 7.57e-06 196 o
6 -1 0 2.72e-05 1.97e-05 8.84e-06 141 o
-2 4 1 3.22e-05 4.15e-05 1.17e-05 80.5 o
-1 -3 -1 3.15e-06 9.91e-06 7.23e-06 214 o
-4 1 0 3.43e-06 7.89e-06 7.26e-06 213 o
-6 5 1 2.32e-05 1.57e-05 8.29e-06 161 o
5 -4 -1 7.23e-06 1.15e-05 6.39e-06 274 o
-3 4 1 1.03e-06 1.72e-05 7.91e-06 179 o
6 -4 -1 4.26e-06 1.11e-05 7.44e-06 202 o
1 -6 -2 9.04e-06 4.21e-07 1.38e-05 58.8 o
-5 1 0 0.000498 0.00049 3.74e-05 5.58 o
-5 4 1 6.27e-06 4.43e-07 5.99e-06 312 o
2 -6 -2 2.65e-05 3.17e-05 1.1e-05 91.6 o
2 3 1 5.43e-05 4.49e-05 1.09e-05 89.6 o
3 -6 -2 3.88e-05 5.58e-05 1.24e-05 71.2 o
-6 4 1 3.34e-06 -1.04e-06 6.96e-06 232 o
1 -3 -1 0.00017 0.000169 1.96e-05 24.6 o
1 3 1 6.54e-06 1.53e-05 7.31e-06 210 o
4 -6 -2 3.26e-05 4.28e-05 1.15e-05 83.5 o
-6 1 0 9.79e-06 1.87e-05 8.86e-06 143 o
5 -6 -2 1.24e-05 4.34e-06 1.41e-05 56.8 o
2 -3 -1 0.000165 0.00016 1.98e-05 24.6 o
-1 3 1 0.000112 0.000138 1.94e-05 27.3 o
4 -3 -1 3.73e-06 1.71e-05 8.07e-06 172 o
6 -3 -1 1.05e-05 2.1e-05 7.5e-06 198 o
5 -3 -1 2.79e-05 4.68e-05 1.18e-05 78.5 o
-1 6 2 8.52e-06 6.34e-06 1.4e-05 57.1 o
-2 3 1 0.000101 0.000151 1.96e-05 26.7 o
-2 6 2 2.04e-05 3.07e-05 1.09e-05 93.4 o
-3 6 2 2e-05 5.47e-05 1.24e-05 72.5 o
-4 6 2 1.41e-05 2.72e-05 1.1e-05 91.5 o
5 0 0 5.28e-05 0.000123 1.87e-05 30.7 o
-5 6 2 4.62e-06 1.24e-06 1.39e-05 58.1 o
-4 3 1 3.49e-06 1.86e-05 7.95e-06 177 o
4 0 0 0.000189 0.000143 2.12e-05 21.4 o
0 -5 -2 3.04e-05 3.95e-05 1.15e-05 82.9 o
-5 3 1 2.17e-05 3.03e-05 1.16e-05 82.4 o
3 0 0 0.00183 0.00227 0.000105 0.541 o
1 -5 -2 5.77e-05 0.000124 1.89e-05 30.2 o
6 -5 -2 1.14e-05 2.82e-05 1.47e-05 51.7 o
-6 3 1 4.96e-06 8.47e-06 7.11e-06 222 o
2 -5 -2 4.41e-05 5.92e-05 1.35e-05 60 o
5 -5 -2 2.89e-05 4.64e-05 1.26e-05 69.7 o
3 -5 -2 8.09e-05 7.11e-05 1.38e-05 54.7 o
4 -5 -2 0.000221 0.000148 1.99e-05 22.9 o
2 0 0 0.0006 0.000606 4.2e-05 4.21 o
1 0 0 0.000376 0.000253 2.51e-05 12.4 o
-1 0 0 0.000364 0.000288 2.51e-05 12.3 o
-3 5 2 6.25e-05 3.74e-05 1.32e-05 61.8 o
-4 5 2 0.000185 0.000109 1.93e-05 25.7 o
-2 5 2 2.04e-05 4.54e-05 1.32e-05 63.4 o
-5 5 2 4.6e-05 4.45e-05 1.26e-05 68.6 o
-2 0 0 0.000589 0.000652 4.21e-05 4.16 o
-6 5 2 1.17e-05 2.95e-05 1.48e-05 50.8 o
-1 5 2 5.15e-05 0.000128 1.9e-05 29.9 o
6 -2 -1 1.64e-06 1.12e-05 7.28e-06 212 o
-3 0 0 0.00167 0.0018 0.000105 0.615 o
0 5 2 2.81e-05 3.97e-05 1.17e-05 80.3 o
5 -2 -1 2.28e-05 2.74e-05 1.15e-05 83.5 o
-4 0 0 0.00018 0.000207 2.16e-05 20.3 o
-5 0 0 5.11e-05 0.000116 1.87e-05 31 o
4 -2 -1 2.25e-05 4.36e-05 1.17e-05 80.4 o
6 -4 -2 2.06e-05 3.27e-05 1.11e-05 90.1 o
5 -4 -2 0.000101 0.000103 1.89e-05 29.3 o
3 -2 -1 0.000103 0.000125 1.94e-05 27.6 o
4 -4 -2 0.00039 0.00039 3.44e-05 7.18 o
-5 2 1 4.4e-05 3.4e-05 1.15e-05 82.8 o
4 -6 -3 4.72e-06 1.55e-05 9.58e-06 122 o
-6 2 1 2.46e-05 2.35e-05 7.59e-06 190 o
-4 2 1 4.11e-05 4.95e-05 1.19e-05 77.2 o
3 -4 -2 0.000317 0.000347 3.39e-05 7.92 o
-3 2 1 8.87e-05 0.000114 1.93e-05 28.3 o
3 -6 -3 2.42e-06 7.23e-06 6.81e-06 242 o
2 -6 -3 5.47e-06 1.24e-05 9.07e-06 136 o
2 -4 -2 0.000464 0.000543 3.95e-05 5.2 o
-6 4 2 3.16e-05 3.64e-05 1.13e-05 85.9 o
-5 4 2 0.000128 9.34e-05 1.87e-05 29.3 o
1 -2 -1 0.000424 0.000456 3.53e-05 6.53 o
1 -4 -2 0.000367 0.000375 3.36e-05 7.64 o
-4 4 2 0.000427 0.000373 3.43e-05 7.03 o
-3 4 2 0.000335 0.000372 3.39e-05 7.74 o
0 -4 -2 0.000438 0.000332 3.3e-05 7.53 o
-1 2 1 0.000427 0.000454 3.52e-05 6.55 o
-4 6 3 8.43e-06 1.01e-05 9.11e-06 135 o
-2 4 2 0.000451 0.000478 3.9e-05 5.48 o
-1 -4 -2 0.000121 0.000114 1.8e-05 31.4 o
-3 6 3 2.32e-06 6.27e-06 6.64e-06 254 o
-1 4 2 0.000361 0.000376 3.35e-05 7.73 o
-2 6 3 9.15e-06 3.73e-05 9.64e-06 120 o
6 -1 -1 1.76e-05 9.44e-06 7.75e-06 185 o
6 -3 -2 3.91e-05 4.19e-05 1.18e-05 78.2 o
0 4 2 0.000468 0.000352 3.31e-05 7.22 o
5 -3 -2 5.58e-05 5.15e-05 1.3e-05 63.5 o
-1 -2 -1 0.00012 0.000153 1.87e-05 28.5 o
4 -5 -3 2.08e-06 3.05e-06 5.93e-06 320 o
5 -1 -1 4.95e-06 6.91e-06 5.76e-06 338 o
3 -5 -3 2.14e-05 2.47e-05 1.03e-05 104 o
4 -3 -2 0.000378 0.000427 3.41e-05 7.25 o
-6 3 2 4.52e-05 5.49e-05 1.21e-05 73.6 o
1 4 2 9.34e-05 0.000124 1.8e-05 32 o
2 -5 -3 1.47e-05 2.18e-05 1.02e-05 108 o
-5 3 2 4.25e-05 3.59e-05 1.27e-05 67.5 o
-4 5 3 2.54e-06 1.21e-05 6.31e-06 282 o
3 -3 -2 0.000309 0.000295 3.18e-05 9.02 o
1 -5 -3 3.45e-06 4.29e-06 5.97e-06 315 o
-6 1 1 2.14e-05 1.22e-05 7.72e-06 186 o
-4 3 2 0.000382 0.000361 3.37e-05 7.55 o
4 -1 -1 3.83e-06 1.53e-05 7.5e-06 199 o
-3 5 3 1.91e-05 1.4e-05 1.01e-05 109 o
1 2 1 0.000114 0.000117 1.86e-05 29.5 o
6 -4 -3 1.19e-06 5.3e-07 8.66e-06 150 o
-5 1 1 8.25e-06 6.3e-06 5.8e-06 332 o
-3 3 2 0.000314 0.000304 3.19e-05 8.94 o
-2 5 3 3.9e-05 3.29e-05 1.04e-05 101 o
2 -3 -2 0.000432 0.000446 3.58e-05 6.38 o
-2 -2 -1 1.89e-05 3.65e-05 1.09e-05 93.9 o
5 -4 -3 5.77e-06 3.44e-06 6.04e-06 307 o
6 -2 -2 2.46e-05 2.63e-05 1.08e-05 95.6 o
-4 1 1 3.14e-06 4.9e-06 7.32e-06 210 o
-1 5 3 6.42e-06 1.5e-05 6.28e-06 284 o
-2 3 2 0.0004 0.000419 3.58e-05 6.64 o
-6 4 3 1.9e-06 6.06e-06 8.84e-06 144 o
3 -1 -1 0.000108 0.000126 1.91e-05 28.2 o
1 -3 -2 0.000353 0.000414 3.55e-05 6.98 o
-5 4 3 4.99e-06 9.71e-06 6.28e-06 285 o
5 -2 -2 6.54e-05 7.49e-05 1.32e-05 60.1 o
4 1 0 0.000358 0.000359 3.61e-05 6.92 o
-3 1 1 0.000114 0.00012 1.91e-05 28.3 o
3 -4 -3 1.97e-06 1.73e-06 8.46e-06 157 o
5 -5 -4 1.81e-05 2.76e-05 9.64e-06 120 o
-1 3 2 0.000368 0.000408 3.55e-05 6.92 o
-6 2 2 2.23e-05 1.89e-05 1.05e-05 101 o
0 -3 -2 0.000244 0.000306 3.13e-05 9.71 o
6 -3 -3 2.88e-06 7.74e-06 6.74e-06 247 o
4 -5 -4 6.1e-05 5.15e-05 1.55e-05 44.9 o
-3 4 3 1.57e-06 9.38e-06 8.88e-06 142 o
2 -4 -3 1.2e-05 4.51e-05 1.23e-05 73.7 o
-5 2 2 3.79e-05 3.57e-05 1.27e-05 68 o
4 -2 -2 0.000582 0.000452 3.89e-05 5.02 o
2 -1 -1 0.000425 0.000399 3.51e-05 6.75 o
-5 5 4 2.06e-05 2.6e-05 9.92e-06 113 o
3 -5 -4 4.21e-05 5.6e-05 1.51e-05 48.2 o
-2 1 1 0.00043 0.000407 3.51e-05 6.7 o
5 -3 -3 1.67e-05 1.76e-05 1.01e-05 109 o
0 3 2 0.000328 0.000286 3.13e-05 9.18 o
-2 4 3 6.08e-05 6.42e-05 1.25e-05 67.5 o
-4 2 2 0.000459 0.000454 3.89e-05 5.52 o
1 -4 -3 1.91e-06 6.23e-06 8.64e-06 150 o
-4 5 4 4.17e-05 3.12e-05 1.52e-05 48 o
-6 3 3 1.97e-06 1.81e-05 7.14e-06 220 o
2 -5 -4 0.000128 9.93e-05 1.58e-05 39.5 o
-1 -3 -2 0.000363 0.000331 3.26e-05 8.19 o
3 -2 -2 0.000325 0.000428 3.58e-05 7 o
-3 5 4 5.12e-05 6.58e-05 1.54e-05 46.1 o
6 -1 -2 6.94e-06 4.16e-06 1.38e-05 58.7 o
-5 3 3 1.35e-05 1.01e-05 1e-05 112 o
4 -3 -3 9.39e-07 4.41e-06 8.65e-06 150 o
2 2 1 2.53e-05 3.84e-05 1.09e-05 93 o
-1 4 3 1.85e-06 1.11e-05 8.66e-06 150 o
5 -4 -4 7.4e-05 5.46e-05 1.56e-05 43.9 o
-3 2 2 0.000409 0.000479 3.61e-05 6.36 o
1 -5 -4 6.26e-05 8.4e-05 1.58e-05 42.9 o
-2 5 4 5.66e-05 5.49e-05 1.5e-05 48.3 o
-4 3 3 4.5e-07 7.94e-06 8.72e-06 148 o
-4 -1 0 0.000351 0.000336 3.61e-05 7.01 o
4 -4 -4 1.32e-05 1.77e-05 1.09e-05 95 o
-5 4 4 5.45e-05 4.43e-05 1.53e-05 46.9 o
1 3 2 0.000328 0.000325 3.26e-05 8.46 o
6 -2 -3 1.28e-06 1.42e-06 8.69e-06 149 o
2 -2 -2 0.000579 0.000586 4.09e-05 4.46 o
0 -5 -4 1.17e-05 2.76e-05 9.28e-06 129 o
5 -1 -2 8.93e-05 9.32e-05 1.82e-05 32.1 o
-1 -4 -3 2.34e-06 1.42e-06 5.54e-06 367 o
-6 1 2 2.59e-05 2.81e-05 1.42e-05 55.4 o
-1 5 4 7.61e-05 5.59e-05 1.53e-05 45.7 o
-2 2 2 0.000584 0.000593 4.09e-05 4.44 o
-2 -3 -2 4.33e-05 4.16e-05 1.22e-05 73.5 o
-4 4 4 1.16e-05 2.73e-05 1.1e-05 92.6 o
3 -4 -4 4.89e-05 4.81e-05 1.43e-05 53.6 o
2 -3 -3 2.93e-05 4.54e-05 1.23e-05 72.3 o
5 -2 -3 1.15e-05 2.38e-05 1.02e-05 108 o
3 -5 -5 1e-05 1.74e-05 7e-06 228 o
-6 2 3 8.36e-07 1.85e-06 8.63e-06 151 o
3 1 0 5.49e-06 2.61e-05 7.09e-06 222 o
-5 1 2 6.83e-05 8.33e-05 1.8e-05 33.2 o
-3 4 4 2.44e-05 2.48e-05 1.39e-05 58.1 o
0 5 4 1.38e-05 9.99e-06 8.81e-06 144 o
-2 3 3 2.76e-05 5.39e-05 1.24e-05 71.2 o
2 -4 -4 4.74e-05 0.000169 2.19e-05 22.6 o
5 -3 -4 3.88e-05 7.3e-05 1.55e-05 45.3 o
1 4 3 2.29e-06 5.64e-07 5.61e-06 357 o
4 -1 -2 0.000161 0.000189 3.25e-05 9.96 o
1 -2 -2 0.00147 0.00136 7.14e-05 1.1 o
2 -5 -5 1.08e-05 1.61e-05 6.77e-06 243 o
-5 2 3 1.1e-05 8.83e-06 9.78e-06 117 o
-3 5 5 9.01e-06 4.01e-06 6.28e-06 284 o
-1 2 2 0.0015 0.00131 7.13e-05 1.09 o
4 -2 -3 6.37e-06 6.52e-06 1.14e-05 86.3 o
-2 4 4 6.16e-05 0.000132 2.16e-05 23.3 o
1 -3 -3 2.99e-05 4.18e-05 1.21e-05 74.8 o
-5 3 4 0.000104 8.46e-05 1.57e-05 41.5 o
-4 1 2 0.000238 0.00024 3.27e-05 9.26 o
4 -3 -4 2.01e-05 2.33e-05 1.38e-05 59 o
1 -4 -4 2.67e-05 1.46e-05 1.35e-05 60.8 o
2 3 2 3.72e-05 3.44e-05 1.21e-05 74.6 o
-2 5 5 1.1e-05 1.61e-05 6.98e-06 229 o
-1 3 3 3.69e-05 2.58e-05 1.19e-05 77.5 o
-3 -2 -1 2.85e-05 1.56e-05 1.06e-05 99.1 o
-4 2 3 8.44e-06 1.11e-05 1.16e-05 83.3 o
-4 3 4 2.35e-05 2.81e-05 1.39e-05 57.6 o
-1 4 4 1.87e-05 4.23e-05 1.4e-05 56.8 o
3 -1 -2 0.000269 0.000324 3.52e-05 7.77 o
3 -2 -3 3.63e-05 2.79e-05 1.22e-05 74.6 o
3 -4 -5 2.18e-06 1.03e-05 7.06e-06 225 o
3 -3 -4 0.000398 0.000356 3.85e-05 6.07 o
0 -4 -4 1.51e-05 1.07e-05 1.03e-05 105 o
-3 -1 0 1.37e-05 2.48e-05 7.12e-06 218 o
0 -2 -2 0.000465 0.000454 4e-05 5.26 o
-3 1 2 0.000304 0.000316 3.51e-05 7.63 o
-3 2 3 3.66e-05 3.28e-05 1.22e-05 73.8 o
-3 3 4 0.000391 0.000354 3.85e-05 6.11 o
5 -3 -5 4.06e-06 6.07e-07 6.24e-06 288 o
5 -2 -4 5.49e-05 3.66e-05 1.46e-05 51 o
-3 4 5 1.74e-06 2.86e-06 6.75e-06 247 o
5 -1 -3 1.28e-06 -8.36e-07 5.69e-06 347 o
0 2 2 0.00045 0.000511 4.02e-05 5.18 o
5 0 -2 3.1e-05 2.75e-05 1.13e-05 86.8 o
2 -4 -5 2.69e-06 5.45e-07 5.94e-06 318 o
0 4 4 1.25e-05 2.16e-05 1.07e-05 98.4 o
2 -3 -4 0.000108 0.000153 2.09e-05 23.7 o
-1 -4 -4 3.64e-05 4.16e-05 1.49e-05 50 o
-5 3 5 3.15e-06 6.21e-06 6.8e-06 243 o
-5 2 4 3.53e-05 3.27e-05 1.48e-05 50.7 o
4 -3 -5 1.65e-07 2.91e-06 6.61e-06 257 o
-2 4 5 1.1e-06 5.46e-06 5.97e-06 315 o
-5 1 3 1.23e-06 -8.36e-07 5.93e-06 320 o
-2 3 4 0.000134 0.000158 2.09e-05 23 o
4 -2 -4 4.22e-05 0.000113 2.15e-05 23.8 o
1 -4 -5 7.29e-07 6.6e-06 6.71e-06 250 o
-1 -3 -3 5.07e-06 9.75e-06 8.45e-06 157 o
2 -1 -2 0.00138 0.00134 7.16e-05 1.14 o
-5 0 2 2.51e-05 2.99e-05 1.13e-05 86.3 o
3 -4 -6 2.09e-05 3.02e-05 1.18e-05 79.7 o
-4 3 5 1.54e-07 4.73e-06 6.71e-06 249 o
4 -1 -3 5.43e-07 2.7e-06 8.55e-06 154 o
-2 1 2 0.00138 0.00118 7.14e-05 1.2 o
1 -3 -4 0.000111 8.62e-05 2e-05 26.2 o
-4 2 4 5.24e-05 0.000185 2.23e-05 21.6 o
1 4 4 3.39e-05 1.94e-05 1.46e-05 51.9 o
-1 4 5 2.13e-07 -2.06e-06 6.43e-06 271 o
4 0 -2 0.000298 0.00029 3.28e-05 8.67 o
-3 4 6 1.17e-05 2.43e-05 1.16e-05 82.9 o
1 3 3 1.37e-06 5.96e-06 8.39e-06 160 o
-4 1 3 1.33e-06 6.56e-06 8.68e-06 149 o
5 -2 -5 5.48e-06 5.93e-06 6.62e-06 256 o
-1 3 4 0.000125 0.000152 2.07e-05 23.8 o
2 -4 -6 5.19e-05 3.78e-05 1.39e-05 56.6 o
3 -2 -4 0.000155 0.000168 2.11e-05 22.2 o
-1 -2 -2 0.000295 0.000276 3.47e-05 7.97 o
1 -2 -3 0.000128 0.000131 1.8e-05 30.7 o
4 -3 -6 7.81e-06 3.08e-06 1.11e-05 91.2 o
5 -1 -4 6.04e-05 2.87e-05 1.5e-05 48.3 o
-1 2 3 0.000113 0.000134 1.81e-05 31 o
-3 2 4 0.000105 0.000127 2.1e-05 23.8 o
2 -3 -5 5.32e-06 3.63e-06 1.08e-05 95.6 o
-4 0 2 0.000273 0.000241 3.29e-05 8.96 o
-5 2 5 5.8e-06 4.85e-06 6.94e-06 233 o
-2 4 6 8e-05 6.23e-05 1.5e-05 46.8 o
0 -3 -4 0.000268 0.000285 3.79e-05 6.91 o
1 2 2 0.000222 0.000283 3.47e-05 8.31 o
3 -1 -3 3.1e-05 2.86e-05 1.23e-05 73.6 o
4 1 -1 4.9e-06 4.23e-06 5.75e-06 339 o
1 -4 -6 1.62e-05 3.07e-05 1.19e-05 79.3 o
-2 -3 -3 7.83e-06 1.59e-05 9.75e-06 118 o
4 -2 -5 1.72e-06 3.26e-06 6.42e-06 273 o
-4 3 6 4.01e-06 3.08e-06 1.1e-05 93.1 o
-2 3 5 7.49e-06 1.21e-06 1.06e-05 101 o
-5 1 4 4.12e-05 2.19e-05 1.5e-05 49 o
-3 1 3 3.26e-05 3.08e-05 1.24e-05 71.4 o
3 -3 -6 1.78e-05 6.35e-05 1.66e-05 40.3 o
0 3 4 0.000282 0.000243 3.79e-05 6.95 o
2 -2 -4 0.000604 0.000656 4.57e-05 3.68 o
1 -1 -2 0.000995 0.000908 5.42e-05 2.13 o
-4 2 5 1.09e-06 5.53e-06 7.02e-06 228 o
-1 4 6 5.82e-05 5.73e-05 1.31e-05 62.9 o
-1 1 2 0.000939 0.000878 5.41e-05 2.23 o
4 -1 -4 2.61e-05 2.83e-05 1.43e-05 54.7 o
1 -3 -5 6.08e-06 7.18e-06 1.08e-05 96.6 o
-2 2 4 0.000576 0.00062 4.56e-05 3.81 o
-3 3 6 1.72e-05 0.000103 1.75e-05 36 o
3 -2 -5 7.52e-06 1.62e-05 1.13e-05 87.7 o
3 0 -2 0.00019 0.0002 3.13e-05 10.5 o
5 1 -2 9.51e-06 2.86e-06 1.4e-05 57.7 o
2 3 3 7.2e-06 1.12e-05 9.78e-06 117 o
-1 3 5 5.01e-06 1.62e-05 1.11e-05 91 o
2 -3 -6 5.97e-06 1.75e-05 7.74e-06 187 o
-1 -3 -4 2.93e-05 4.27e-05 1.41e-05 55.4 o
-4 1 4 2.25e-05 1.41e-05 1.41e-05 56.1 o
-4 -1 1 2.51e-06 8.17e-06 5.89e-06 324 o
4 -2 -6 7.19e-05 4.63e-05 1.49e-05 48.2 o
-3 2 5 5.06e-06 6.73e-07 1.1e-05 92.2 o
2 -1 -3 0.000112 0.00013 1.85e-05 29.9 o
-3 0 2 0.000192 0.000205 3.13e-05 10.4 o
-2 3 6 6.03e-06 -2.28e-06 7.28e-06 212 o
1 -2 -4 0.000312 0.000311 3e-05 9.82 o
-2 1 3 0.000107 0.000121 1.82e-05 30.9 o
1 3 4 2.29e-05 1.94e-05 1.4e-05 57.2 o
-4 2 6 6.5e-05 5.03e-05 1.48e-05 49.4 o
3 -1 -4 0.000127 0.000104 2.08e-05 23.9 o
5 0 -4 7.22e-06 2.56e-05 9.73e-06 118 o
-1 2 4 0.000332 0.000326 3.01e-05 9.56 o
1 -3 -6 5.7e-06 7.19e-07 6.82e-06 241 o
4 -1 -5 6.58e-08 -6.85e-07 6.8e-06 243 o
3 -2 -6 2.06e-06 4.63e-06 6.91e-06 236 o
2 -3 -7 1.25e-06 6.86e-06 6.45e-06 270 o
-3 1 4 0.000103 0.00011 2.09e-05 24.3 o
