# Supplementary material for: Diffuse scattering in silver hypo­di­phos­phate, Ag4(P2O6), probed by 3D ED
Source: Acta Crystallogr C Struct Chem. 2026 May 26;82(Pt 6):277–84. doi: 10.1107/S2053229626005012 (PMC13237487; doi:10.1107/S2053229626005012)
Supplement: Supplementary file 4 [file c-82-00277-Ag4P2O6_5-140_17h_p_01sup4.rtv]

data_Ag4P2O6_5-140_17h_p_01

_audit_creation_date              '05.08.2025 18:59:13'
_audit_creation_method            'Generated by HighScore Plus 3.0.5'

_chemical_formula_structural      
;
Ag4 P2 O6
;

_chemical_formula_sum             
;
Ag4 P2 O6
;


loop_
 _symmetry_equiv_pos_as_xyz
 'X, Y, Z'
 '-Y+X, X, Z+1/2'
 '-Y, -Y+X, Z'
 '-X, -Y, Z+1/2'
 '-X+Y, -X, Z'
 'Y, -X+Y, Z+1/2'
 '-Y+X, -Y, -Z+1/2'
 '-X, -X+Y, -Z+1/2'
 'Y, X, -Z+1/2'
 '-Y, -X, -Z'
 '-X+Y, Y, -Z'
 'X, -Y+X, -Z'
 '-X, -Y, -Z'
 '-X+Y, -X, -Z+1/2'
 'Y, -X+Y, -Z'
 'X, Y, -Z+1/2'
 '-Y+X, X, -Z'
 '-Y, -Y+X, -Z+1/2'
 '-X+Y, Y, Z+1/2'
 'X, -Y+X, Z+1/2'
 '-Y, -X, Z+1/2'
 'Y, X, Z'
 '-Y+X, -Y, Z'
 '-X, -X+Y, Z'

_xact_pref_orient_vector_h        0.00000000
_xact_pref_orient_vector_k        0.00000000
_xact_pref_orient_vector_l        1.00000000
_xact_pref_orient_param           1.000000
_xact_scale_factor                0.01487(3)
_xact_cagliotti_U                 0.106897
_xact_cagliotti_V                 -0.011661
_xact_cagliotti_W                 0.014144
_xact_shape_param_1               0.829048
_xact_shape_param_2               0.000000
_xact_shape_param_3               0.000000
_xact_asym_param_1                0.000000
_xact_asym_param_2                0.000000
_cell_length_a                    5.39128(7)
_cell_length_b                    5.39128(7)
_cell_length_c                    6.30229(9)
_cell_angle_alpha                 90
_cell_angle_beta                  90
_cell_angle_gamma                 120

_symmetry_space_group_name_H-M    'P 63/m c m'
_symmetry_Int_Tables_number       193


loop_
 _atom_site_label
 _atom_site_type_symbol
 _atom_site_fract_x
 _atom_site_fract_y
 _atom_site_fract_z
 _atom_site_U_iso_or_equiv
 _atom_site_thermal_displace_type
 _atom_site_occupancy
 _atom_site_symmetry_multiplicity
 _atom_site_Wyckoff_symbol
 _atom_site_calc_flag
Ag1 Ag 0.666670 0.333330 0.000000 0.04093(7) Uiso 1.000000 4 d d
P1 P 0.000000 0.000000 0.161226 0.022000 Uiso 0.500000 4 e d
O1 O 0.266569 0.000000 0.250000 0.028000 Uiso 1.000000 6 g d

loop_
 _atom_site_aniso_label
 _atom_site_aniso_U_11
 _atom_site_aniso_U_22
 _atom_site_aniso_U_33
 _atom_site_aniso_U_23
 _atom_site_aniso_U_13
 _atom_site_aniso_U_12
Ag1 0.0483(4) 0.0483(4) 0.0317(4) 0.000000 0.000000 0.0283(4) 
P1 0.012999 0.012999 0.040998 0.000000 0.000000 0.006300 
O1 0.019999 0.012999 0.046998 0.000000 0.000000 0.006700 

_refine_ls_R_factor_all           0.03152796

_diffrn_source_target                Cu
_diffrn_radiation_probe              x-ray
_diffrn_radiation_wavelength         1.540598
_diffrn_radiation_type               'Cu K\a~1+2~'

loop_
 _pd_peak_id
 _pd_peak_2theta_centroid
 _pd_peak_d_spacing
 _pd_peak_pk_height
 _pd_peak_width_2theta
    PK1   19.017   4.663      0.0   0.1232
    PK3   28.323   3.148      0.0   0.1342
    PK5   33.232   2.694      0.0   0.1420
    PK7   34.329   2.610      0.0   0.1440
    PK9   36.239   2.477      0.0   0.1475
    PK11   38.557   2.333      0.0   0.1521
    PK13   44.202   2.047      0.0   0.1644
    PK15   48.514   1.875      0.0   0.1749
    PK17   51.784   1.764      0.0   0.1834
    PK19   53.933   1.699      0.0   0.1894
    PK21   55.427   1.656      0.0   0.1936
    PK23   58.559   1.575      0.0   0.2029
    PK25   59.354   1.556      0.0   0.2054
    PK27   60.060   1.539      0.0   0.2076
    PK29   62.149   1.492      0.0   0.2143
    PK31   67.033   1.395      0.0   0.2308
    PK33   69.004   1.360      0.0   0.2379
    PK35   69.532   1.351      0.0   0.2398
    PK37   69.733   1.347      0.0   0.2406
    PK39   71.547   1.318      0.0   0.2474
    PK41   72.310   1.306      0.0   0.2503
    PK43   73.024   1.295      0.0   0.2531
    PK45   74.806   1.268      0.0   0.2602
    PK47   76.886   1.239      0.0   0.2687
    PK49   80.069   1.198      0.0   0.2824
    PK51   81.920   1.175      0.0   0.2907
    PK53   82.608   1.167      0.0   0.2939
    PK55   84.870   1.142      0.0   0.3046
    PK57   85.554   1.134      0.0   0.3079
    PK59   88.184   1.107      0.0   0.3211
    PK61   88.677   1.102      0.0   0.3237
    PK63   89.475   1.094      0.0   0.3278
    PK65   91.985   1.071      0.0   0.3414
    PK67   93.698   1.056      0.0   0.3511
    PK69   94.353   1.050      0.0   0.3549
    PK71   97.372   1.026      0.0   0.3731
    PK72   97.489   1.025      0.0   0.3738
    PK73   97.562   1.024      0.0   0.3742
    PK77   98.250   1.019      0.0   0.3786
    PK79   98.866   1.014      0.0   0.3825
    PK81   99.983   1.006      0.0   0.3897
    PK83  100.721   1.000      0.0   0.3946
    PK85  103.839   0.979      0.0   0.4163
    PK87  105.246   0.969      0.0   0.4266
    PK89  107.074   0.958      0.0   0.4405
    PK91  107.666   0.954      0.0   0.4451
    PK93  110.444   0.938      0.0   0.4679
    PK95  111.173   0.934      0.0   0.4741
    PK97  113.605   0.921      0.0   0.4959
    PK99  114.351   0.917      0.0   0.5028
    PK101  117.055   0.903      0.0   0.5294
    PK102  117.186   0.903      0.0   0.5307
    PK105  118.036   0.898      0.0   0.5395
    PK107  118.729   0.895      0.0   0.5469
    PK109  119.993   0.889      0.0   0.5607
    PK111  120.835   0.886      0.0   0.5702
    PK113  121.631   0.882      0.0   0.5795
    PK115  123.664   0.874      0.0   0.6041
    PK117  124.452   0.871      0.0   0.6142
    PK119  126.122   0.864      0.0   0.6363
    PK121  128.418   0.856      0.0   0.6690
    PK122  128.865   0.854      0.0   0.6757
    PK125  130.085   0.850      0.0   0.6945

loop_
 _refln_index_h
 _refln_index_k
 _refln_index_l
 _pd_refln_phase_id
 _refln_observed_status
 _refln_F_squared_calc
 _refln_F_squared_meas
 _refln_phase_calc
 _pd_refln_i100_meas
 _pd_refln_peak_id
    0   1   0     PH00  o    2184.573       0.000     180.00      Nan   PK1
    0   0   2     PH00  o   11932.324       0.000       0.00      Nan   PK3
    1   1   0     PH00  o   21464.609       0.000       0.00      Nan   PK5
    0   1   2     PH00  o    7555.516       0.000     180.00      Nan   PK7
    1   1   1     PH00  o     537.114       0.000     180.00      Nan   PK9
    0   2   0     PH00  o    2845.915       0.000     180.00      Nan   PK11
    1   1   2     PH00  o   14647.794       0.000       0.00      Nan   PK13
    0   2   2     PH00  o    3008.328       0.000     180.00      Nan   PK15
    1   2   0     PH00  o    1573.220       0.000     180.00      Nan   PK17
    1   2   1     PH00  o     163.600       0.000     180.00      Nan   PK19
    1   1   3     PH00  o     196.598       0.000       0.00      Nan   PK21
    0   0   4     PH00  o   11456.171       0.000       0.00      Nan   PK23
    0   3   0     PH00  o   12884.383       0.000       0.00      Nan   PK25
    1   2   2     PH00  o    2084.664       0.000     180.00      Nan   PK27
    0   1   4     PH00  o    2446.817       0.000     180.00      Nan   PK29
    0   3   2     PH00  o    3892.263       0.000       0.00      Nan   PK31
    1   1   4     PH00  o    4703.888       0.000       0.00      Nan   PK33
    1   2   3     PH00  o      70.293       0.000       0.00      Nan   PK35
    2   2   0     PH00  o    6262.684       0.000       0.00      Nan   PK37
    2   2   1     PH00  o      17.900       0.000       0.00      Nan   PK39
    0   2   4     PH00  o    2336.937       0.000     180.00      Nan   PK41
    1   3   0     PH00  o     210.834       0.000     180.00      Nan   PK43
    1   3   1     PH00  o       2.099       0.000       0.00      Nan   PK45
    2   2   2     PH00  o    4026.989       0.000       0.00      Nan   PK47
    1   3   2     PH00  o    1593.501       0.000     180.00      Nan   PK49
    1   2   4     PH00  o    1629.083       0.000     180.00      Nan   PK51
    0   4   0     PH00  o      19.087       0.000     180.00      Nan   PK53
    1   1   5     PH00  o      41.859       0.000     180.00      Nan   PK55
    2   2   3     PH00  o       8.801       0.000     180.00      Nan   PK57
    0   3   4     PH00  o    3046.514       0.000       0.00      Nan   PK59
    1   3   3     PH00  o       1.054       0.000     180.00      Nan   PK61
    0   4   2     PH00  o    1642.476       0.000     180.00      Nan   PK63
    2   3   0     PH00  o     265.912       0.000     180.00      Nan   PK65
    2   3   1     PH00  o      53.181       0.000       0.00      Nan   PK67
    0   0   6     PH00  o    3304.708       0.000       0.00      Nan   PK69
    1   2   5     PH00  o      18.029       0.000     180.00      Nan   PK71
    0   1   6     PH00  o     490.492       0.000     180.00      Nan   PK72
    2   2   4     PH00  o    1492.593       0.000       0.00      Nan   PK73
    1   4   0     PH00  o    2900.955       0.000       0.00      Nan   PK77
    2   3   2     PH00  o     482.392       0.000     180.00      Nan   PK79
    1   4   1     PH00  o       5.007       0.000     180.00      Nan   PK81
    1   3   4     PH00  o     611.590       0.000     180.00      Nan   PK83
    1   1   6     PH00  o    3234.356       0.000       0.00      Nan   PK85
    1   4   2     PH00  o    1078.190       0.000       0.00      Nan   PK87
    0   2   6     PH00  o     232.564       0.000     180.00      Nan   PK89
    2   3   3     PH00  o      29.501       0.000     180.00      Nan   PK91
    0   4   4     PH00  o     294.866       0.000     180.00      Nan   PK93
    0   5   0     PH00  o      44.013       0.000     180.00      Nan   PK95
    2   2   5     PH00  o       2.666       0.000       0.00      Nan   PK97
    1   4   3     PH00  o       2.846       0.000       0.00      Nan   PK99
    1   3   5     PH00  o       0.328       0.000       0.00      Nan   PK101
    1   2   6     PH00  o     161.637       0.000     180.00      Nan   PK102
    3   3   0     PH00  o    1557.670       0.000       0.00      Nan   PK105
    0   5   2     PH00  o     388.434       0.000     180.00      Nan   PK107
    3   3   1     PH00  o      16.087       0.000       0.00      Nan   PK109
    2   3   4     PH00  o     539.180       0.000     180.00      Nan   PK111
    2   4   0     PH00  o      58.077       0.000     180.00      Nan   PK113
    2   4   1     PH00  o       3.434       0.000     180.00      Nan   PK115
    0   3   6     PH00  o    1450.432       0.000       0.00      Nan   PK117
    3   3   2     PH00  o     591.184       0.000       0.00      Nan   PK119
    1   4   4     PH00  o     656.025       0.000       0.00      Nan   PK121
    1   1   7     PH00  o       7.448       0.000       0.00      Nan   PK122
    2   4   2     PH00  o     218.197       0.000     180.00      Nan   PK125

_reflns_number_observed          126
_reflns_limit_h_min              0
_reflns_limit_h_max              3
_reflns_limit_k_min              0
_reflns_limit_k_max              5
_reflns_limit_l_min              0
_reflns_limit_l_max              7
_reflns_d_resolution_high        0.848
_reflns_d_resolution_low         4.663

_pd_meas_datetime_initiated          '14/07/2025 15:46:00'
_pd_instr_cons_illum_flag            no
_pd_meas_2theta_range_min             15.00628257
_pd_meas_2theta_range_max            131.99728257
_pd_meas_2theta_range_inc              0.00700000
_pd_proc_2theta_range_min             15.00628257
_pd_proc_2theta_range_max            131.99728257
_pd_proc_2theta_range_inc              0.00700000

loop_
 _pd_meas_intensity_total
 _pd_proc_intensity_bgk_calc
 _pd_calc_intensity_total
 9953.9998  9947.7256  9947.7256
10069.8861  9944.5635  9944.5635
10167.9382  9941.4072  9941.4072
10232.5465  9938.2529  9938.2529
10260.1106  9935.1016  9935.1016
10321.6962  9931.9541  9931.9541
10252.5350  9928.8115  9928.8115
10099.1166  9925.6709  9925.6709
10211.9465  9922.5332  9922.5332
10060.2270  9919.4004  9919.4004
10038.0845  9916.2705  9916.2705
10128.1242  9913.1426  9913.1426
10158.6392  9910.0205  9910.0205
10170.5051  9906.9004  9906.9004
10278.3834  9903.7832  9903.7832
10128.2828  9900.6709  9900.6709
10199.6976  9897.5615  9897.5615
10015.5850  9894.4541  9894.4541
10109.6267  9891.3525  9891.3525
10158.9377  9888.2520  9888.2520
10180.4422  9885.1553  9885.1553
10097.6513  9882.0635  9882.0635
10048.9975  9878.9736  9878.9736
10092.0784  9875.8877  9875.8877
10008.8796  9872.8057  9872.8057
10117.2092  9869.7256  9869.7256
10057.7737  9866.6494  9866.6494
10129.3275  9863.5762  9863.5762
10038.7427  9860.5078  9860.5078
10066.8308  9857.4414  9857.4414
10290.4944  9854.3779  9854.3779
10092.4398  9851.3193  9851.3193
10213.5095  9848.2627  9848.2627
10146.4017  9845.2100  9845.2100
10084.0299  9842.1602  9842.1602
10000.8808  9839.1152  9839.1152
10080.9945  9836.0723  9836.0723
10096.1403  9833.0322  9833.0322
10070.4326  9829.9971  9829.9971
10106.1709  9826.9639  9826.9639
10102.8424  9823.9336  9823.9336
10193.6211  9820.9082  9820.9082
10119.5959  9817.8857  9817.8857
 9989.9757  9814.8652  9814.8652
10008.3057  9811.8496  9811.8496
10136.7125  9808.8369  9808.8369
10068.2667  9805.8262  9805.8262
10035.4375  9802.8213  9802.8213
 9990.1170  9799.8174  9799.8174
10052.0812  9796.8174  9796.8174
10176.6978  9793.8213  9793.8213
10000.0723  9790.8271  9790.8271
 9984.4822  9787.8369  9787.8369
 9885.1360  9784.8516  9784.8516
10078.9397  9781.8672  9781.8672
 9951.9950  9778.8867  9778.8867
10009.1243  9775.9102  9775.9102
10034.3897  9772.9365  9772.9365
 9970.4077  9769.9648  9769.9648
10030.0754  9766.9990  9766.9990
 9974.7946  9764.0342  9764.0342
 9831.4533  9761.0732  9761.0732
 9891.6482  9758.1162  9758.1162
 9953.1877  9755.1611  9755.1611
10085.2665  9752.2100  9752.2100
 9889.4780  9749.2627  9749.2627
 9976.5815  9746.3184  9746.3184
 9842.5247  9743.3760  9743.3760
 9854.3075  9740.4375  9740.4375
 9838.6639  9737.5029  9737.5029
 9911.8791  9734.5713  9734.5713
 9940.1619  9731.6416  9731.6416
 9955.5818  9728.7168  9728.7168
 9882.9315  9725.7949  9725.7949
 9924.9135  9722.8750  9722.8750
10090.0054  9719.9590  9719.9590
 9955.4524  9717.0469  9717.0469
 9985.6808  9714.1367  9714.1367
 9824.2881  9711.2305  9711.2305
10010.6441  9708.3281  9708.3281
10116.6093  9705.4277  9705.4277
 9702.3202  9702.5303  9702.5303
 9722.5118  9699.6377  9699.6377
 9961.3321  9696.7471  9696.7471
10036.7994  9693.8594  9693.8594
 9891.7199  9690.9756  9690.9756
 9913.2658  9688.0947  9688.0947
 9925.2014  9685.2158  9685.2158
 9912.0927  9682.3428  9682.3428
 9827.9246  9679.4707  9679.4707
 9862.0951  9676.6016  9676.6016
 9819.2437  9673.7373  9673.7373
 9898.5747  9670.8750  9670.8750
 9827.0202  9668.0146  9668.0146
 9835.9417  9665.1592  9665.1592
 9972.5457  9662.3066  9662.3066
 9918.5388  9659.4570  9659.4570
 9776.6339  9656.6104  9656.6104
 9733.4653  9653.7676  9653.7676
 9822.0045  9650.9268  9650.9268
 9894.8089  9648.0889  9648.0889
 9880.4315  9645.2559  9645.2559
 9856.0367  9642.4248  9642.4248
 9811.4535  9639.5967  9639.5967
 9876.4774  9636.7725  9636.7725
 9771.5172  9633.9502  9633.9502
 9729.4448  9631.1309  9631.1309
 9746.8783  9628.3164  9628.3164
 9950.2478  9625.5039  9625.5039
 9705.6522  9622.6943  9622.6943
 9923.4198  9619.8887  9619.8887
 9761.7368  9617.0850  9617.0850
 9815.3912  9614.2842  9614.2842
 9961.6455  9611.4883  9611.4883
 9726.0642  9608.6943  9608.6943
 9699.1855  9605.9023  9605.9023
 9670.8136  9603.1143  9603.1143
 9776.9757  9600.3301  9600.3301
 9701.1256  9597.5479  9597.5479
 9870.9693  9594.7695  9594.7695
 9785.3316  9591.9941  9591.9941
 9841.6542  9589.2217  9589.2217
 9751.0296  9586.4512  9586.4512
 9809.1973  9583.6855  9583.6855
 9857.9191  9580.9219  9580.9219
 9805.0487  9578.1611  9578.1611
 9623.7895  9575.4043  9575.4043
 9686.5113  9572.6494  9572.6494
 9752.1952  9569.8975  9569.8975
 9788.1889  9567.1484  9567.1484
 9688.9996  9564.4043  9564.4043
 9754.9838  9561.6611  9561.6611
 9765.2898  9558.9219  9558.9219
 9801.0709  9556.1865  9556.1865
 9769.6836  9553.4521  9553.4521
 9694.8389  9550.7217  9550.7217
 9675.9755  9547.9951  9547.9951
 9639.7179  9545.2705  9545.2705
 9670.4969  9542.5488  9542.5488
 9631.9076  9539.8311  9539.8311
 9751.4033  9537.1152  9537.1152
 9644.1474  9534.4023  9534.4023
 9725.2836  9531.6943  9531.6943
 9766.5911  9528.9873  9528.9873
 9522.0924  9526.2842  9526.2842
 9506.3188  9523.5820  9523.5820
 9608.2381  9520.8857  9520.8857
 9774.6129  9518.1904  9518.1904
 9612.8471  9515.4980  9515.4980
 9650.0514  9512.8105  9512.8105
 9573.4869  9510.1250  9510.1250
 9607.9063  9507.4414  9507.4414
 9688.1144  9504.7627  9504.7627
 9744.7653  9502.0850  9502.0850
 9744.6448  9499.4111  9499.4111
 9561.0315  9496.7402  9496.7402
 9583.9491  9494.0723  9494.0723
 9659.8561  9491.4063  9491.4063
 9597.0859  9488.7451  9488.7451
 9585.3889  9486.0850  9486.0850
 9736.7313  9483.4287  9483.4287
 9669.2088  9480.7764  9480.7764
 9712.9144  9478.1250  9478.1250
 9673.0065  9475.4775  9475.4775
 9575.0155  9472.8330  9472.8330
 9595.8937  9470.1914  9470.1914
 9655.0477  9467.5518  9467.5518
 9514.7694  9464.9150  9464.9150
 9524.0555  9462.2832  9462.2832
 9462.7563  9459.6523  9459.6523
 9626.4818  9457.0244  9457.0244
 9739.8037  9454.4014  9454.4014
 9656.5993  9451.7793  9451.7793
 9541.2736  9449.1602  9449.1602
 9621.0178  9446.5449  9446.5449
 9428.4782  9443.9316  9443.9316
 9365.6399  9441.3213  9441.3213
 9264.3453  9438.7148  9438.7148
 9476.5725  9436.1104  9436.1104
 9602.6925  9433.5088  9433.5088
 9661.5926  9430.9111  9430.9111
 9723.4932  9428.3145  9428.3145
 9632.7061  9425.7217  9425.7217
 9710.7496  9423.1328  9423.1328
 9560.1569  9420.5449  9420.5449
 9685.9538  9417.9600  9417.9600
 9492.5366  9415.3799  9415.3799
 9564.9092  9412.8008  9412.8008
 9556.6315  9410.2246  9410.2246
 9490.1860  9407.6523  9407.6523
 9534.3098  9405.0820  9405.0820
 9587.9142  9402.5137  9402.5137
 9549.8587  9399.9502  9399.9502
 9615.1054  9397.3887  9397.3887
 9633.7197  9394.8291  9394.8291
 9595.9598  9392.2744  9392.2744
 9582.6971  9389.7207  9389.7207
 9562.8422  9387.1699  9387.1699
 9575.4213  9384.6230  9384.6230
 9535.5237  9382.0781  9382.0781
 9490.6918  9379.5352  9379.5352
 9467.9973  9376.9961  9376.9961
 9504.3650  9374.4590  9374.4590
 9419.0619  9371.9268  9371.9268
 9245.5197  9369.3955  9369.3955
 9587.6972  9366.8672  9366.8672
 9354.8102  9364.3428  9364.3428
 9552.4884  9361.8193  9361.8193
 9506.1191  9359.2998  9359.2998
 9506.0355  9356.7832  9356.7832
 9540.4434  9354.2695  9354.2695
 9420.6798  9351.7578  9351.7578
 9492.1245  9349.2500  9349.2500
 9411.9462  9346.7432  9346.7432
 9544.9387  9344.2402  9344.2402
 9497.1470  9341.7412  9341.7412
 9524.2914  9339.2432  9339.2432
 9427.9573  9336.7480  9336.7480
 9416.3061  9334.2549  9334.2549
 9480.6277  9331.7666  9331.7666
 9461.0840  9329.2803  9329.2803
 9500.6313  9326.7959  9326.7959
 9452.0431  9324.3154  9324.3154
 9480.6447  9321.8369  9321.8369
 9546.5574  9319.3613  9319.3613
 9530.3032  9316.8887  9316.8887
 9552.7288  9314.4180  9314.4180
 9531.8973  9311.9502  9311.9502
 9599.7574  9309.4873  9309.4873
 9399.5655  9307.0244  9307.0244
 9540.9492  9304.5645  9304.5645
 9416.1969  9302.1094  9302.1094
 9620.4727  9299.6553  9299.6553
 9460.6190  9297.2031  9297.2031
 9395.6145  9294.7559  9294.7559
 9411.4820  9292.3096  9292.3096
 9440.0317  9289.8662  9289.8662
 9532.8413  9287.4268  9287.4268
 9293.0272  9284.9893  9284.9893
 9321.0786  9282.5537  9282.5537
 9361.6093  9280.1221  9280.1221
 9346.4532  9277.6924  9277.6924
 9252.7044  9275.2646  9275.2646
 9302.6450  9272.8418  9272.8418
 9347.3902  9270.4199  9270.4199
 9505.1399  9268.0010  9268.0010
 9599.9958  9265.5850  9265.5850
 9447.9084  9263.1709  9263.1709
 9435.4501  9260.7598  9260.7598
 9304.3629  9258.3525  9258.3525
 9353.8528  9255.9463  9255.9463
 9298.4125  9253.5439  9253.5439
 9329.6258  9251.1445  9251.1445
 9338.5170  9248.7461  9248.7461
 9293.0272  9246.3506  9246.3506
 9387.8384  9243.9580  9243.9580
 9372.7678  9241.5693  9241.5693
 9299.2706  9239.1816  9239.1816
 9336.0457  9236.7969  9236.7969
 9382.2759  9234.4160  9234.4160
 9525.9110  9232.0371  9232.0371
 9398.8130  9229.6602  9229.6602
 9408.7742  9227.2871  9227.2871
 9367.4522  9224.9150  9224.9150
 9310.0679  9222.5469  9222.5469
 9237.4655  9220.1816  9220.1816
 9388.4116  9217.8174  9217.8174
 9210.2486  9215.4561  9215.4561
 9281.5624  9213.0986  9213.0986
 9338.5778  9210.7432  9210.7432
 9296.3559  9208.3896  9208.3896
 9367.7914  9206.0391  9206.0391
 9209.2637  9203.6904  9203.6904
 9166.6209  9201.3467  9201.3467
 9196.8765  9199.0039  9199.0039
 9213.5481  9196.6631  9196.6631
 9270.0072  9194.3271  9194.3271
 9197.1681  9191.9912  9191.9912
 9418.0341  9189.6592  9189.6592
 9268.6105  9187.3301  9187.3301
 9266.1557  9185.0029  9185.0029
 9353.6906  9182.6777  9182.6777
 9248.1133  9180.3564  9180.3564
 9281.4016  9178.0371  9178.0371
 9306.1111  9175.7197  9175.7197
 9193.3745  9173.4062  9173.4062
 9173.7503  9171.0938  9171.0938
 9095.4622  9168.7842  9168.7842
 9099.7269  9166.4785  9194.5361
 9150.7625  9164.1748  9192.4307
 9205.4777  9161.8730  9190.3281
 9269.6258  9159.5742  9188.2314
 9083.1842  9157.2773  9186.1387
 9054.5481  9154.9834  9184.0518
 9218.5090  9152.6934  9195.8525
 9268.8844  9150.4043  9193.8721
 9353.9782  9148.1172  9191.8965
 9221.9294  9145.8340  9189.9287
 9266.2089  9143.5527  9187.9658
 9263.3304  9141.2734  9186.0088
 9233.4255  9138.9971  9184.0576
 9162.9323  9136.7246  9182.1143
 9227.6935  9134.4531  9180.1748
 9135.1654  9132.1846  9178.2432
 9279.1330  9129.9189  9176.3174
 9183.5094  9127.6543  9174.3965
 9247.0291  9125.3936  9172.4834
 9178.6042  9123.1348  9170.5762
 9297.6797  9120.8789  9168.6758
 9074.1521  9118.6250  9166.7813
 9282.2246  9116.3740  9164.8936
 9254.7913  9114.1260  9163.0137
 9312.3174  9111.8789  9161.1377
 9238.2451  9109.6357  9159.2705
 9163.5986  9107.3945  9157.4102
 9186.2603  9105.1553  9155.5557
 9203.4012  9102.9199  9153.7100
 9335.7560  9100.6865  9151.8701
 9265.1967  9098.4541  9150.0361
 9216.0667  9096.2266  9148.2119
 9216.0667  9094.0000  9146.3926
 9023.7682  9091.7754  9144.5811
 9062.0784  9089.5547  9142.7773
 8963.9537  9087.3359  9140.9814
 9230.4144  9085.1191  9139.1924
 9026.9325  9082.9043  9137.4102
 9024.6233  9080.6924  9135.6357
 9209.8254  9078.4844  9133.8711
 9105.8465  9076.2773  9132.1133
 9124.7161  9074.0723  9130.3623
 9158.1197  9071.8711  9128.6201
 9183.7175  9069.6719  9126.8867
 9007.6746  9067.4746  9125.1602
 9027.2470  9065.2803  9123.4424
 9037.8168  9063.0879  9121.7334
 9153.7246  9060.8984  9120.0322
 8987.1964  9058.7119  9118.3408
 8968.1549  9056.5264  9116.6563
 8931.8901  9054.3437  9114.9814
 8964.0727  9052.1650  9113.3164
 8930.3146  9049.9873  9111.6592
 8930.3146  9047.8115  9110.0107
 8953.5437  9045.6396  9108.3730
 8991.9364  9043.4688  9106.7432
 9077.0130  9041.3008  9105.1230
 9043.0557  9039.1357  9103.5127
 9014.6647  9036.9727  9101.9121
 9023.2626  9034.8115  9100.3203
 8981.4972  9032.6533  9098.7402
 9133.9294  9030.4971  9097.1680
 9002.4028  9028.3438  9095.6074
 8985.2633  9026.1914  9094.0557
 9023.8906  9024.0439  9092.5176
 8938.3745  9021.8975  9090.9883
 9143.0707  9019.7529  9089.4688
 9018.8416  9017.6113  9087.9609
 9059.9095  9015.4717  9086.4639
 8998.5041  9013.3350  9084.9785
 9004.2057  9011.2012  9083.5049
 9058.8443  9009.0684  9082.0420
 9073.1354  9006.9385  9080.5908
 9064.9689  9004.8115  9079.1523
 9115.3022  9002.6865  9077.7256
 8811.7111  9000.5635  9076.3105
 8930.6088  8998.4434  9074.9082
 9006.0752  8996.3252  9073.5186
 9122.9675  8994.2090  9072.1406
 9029.3605  8992.0967  9070.7783
 8802.8294  8989.9854  9069.4268
 8956.4254  8987.8760  9068.0889
 8985.5237  8985.7705  9066.7666
 8796.8384  8983.6660  9065.4561
 8849.3499  8981.5635  9064.1592
 8897.2547  8979.4648  9062.8779
 9014.1681  8977.3682  9061.6113
 8922.7466  8975.2725  9060.3584
 8933.3575  8973.1807  9059.1221
 8954.0513  8971.0908  9057.9004
 8976.8416  8969.0029  9056.6934
 8863.0794  8966.9180  9055.5029
 8988.4174  8964.8340  9054.3281
 8940.7489  8962.7529  9053.1699
 8948.3950  8960.6758  9052.0293
 8895.0948  8958.5986  9050.9033
 9006.0752  8956.5244  9049.7959
 8976.8360  8954.4541  9048.7070
 8829.7512  8952.3838  9047.6348
 8889.9715  8950.3164  9046.5801
 8937.0012  8948.2520  9045.5449
 8933.3545  8946.1904  9044.5303
 8902.2519  8944.1299  9043.5322
 8861.3528  8942.0713  9042.5547
 8859.3473  8940.0166  9041.5977
 8732.6094  8937.9629  9040.6602
 8879.1367  8935.9111  9039.7432
 8856.7373  8933.8623  9038.8477
 8852.6837  8931.8164  9037.9746
 8962.4680  8929.7715  9037.1230
 9172.8250  8927.7295  9036.2939
 8867.5151  8925.6904  9035.4883
 8815.2775  8923.6523  9034.7051
 8871.0867  8921.6172  9033.9453
 8707.8991  8919.5840  9033.2109
 8697.5461  8917.5537  9032.5020
 8838.7942  8915.5254  9031.8174
 8903.9858  8913.4990  9031.1592
 8865.1501  8911.4756  9030.5273
 8885.2398  8909.4531  9029.9219
 8828.7683  8907.4336  9029.3447
 9066.5460  8905.4170  9028.7969
 8836.2774  8903.4014  9028.2764
 8777.4486  8901.3887  9027.7861
 9064.9750  8899.3789  9027.3271
 8854.6964  8897.3701  9026.8975
 8844.6289  8895.3643  9026.5000
 8943.8596  8893.3604  9026.1348
 8899.6520  8891.3584  9025.8018
 8870.3927  8889.3594  9025.5039
 8898.5745  8887.3623  9025.2412
 8904.4343  8885.3672  9025.0127
 8886.7916  8883.3740  9024.8203
 8847.7123  8881.3848  9024.6680
 8953.8737  8879.3955  9024.5508
 8929.8020  8877.4092  9024.4736
 8990.3648  8875.4258  9024.4365
 8812.6764  8873.4443  9024.4414
 8777.3302  8871.4639  9024.4863
 8832.5087  8869.4873  9024.5762
 8949.3430  8867.5117  9024.7100
 8989.7382  8865.5381  9024.8887
 9007.0953  8863.5684  9025.1152
 8900.1765  8861.5996  9025.3887
 8935.3844  8859.6328  9025.7119
 8980.9375  8857.6680  9026.0840
 8990.9370  8855.7070  9026.5107
 8973.3503  8853.7471  9026.9893
 8993.5127  8851.7891  9027.5215
 8892.6784  8849.8340  9028.1113
 8842.3547  8847.8799  9028.7578
 8836.0639  8845.9287  9029.4648
 9062.9124  8843.9805  9030.2334
 8774.9207  8842.0332  9031.0635
 8986.3746  8840.0879  9031.9590
 8874.1680  8838.1455  9032.9209
 8909.0573  8836.2051  9033.9512
 8885.8882  8834.2666  9035.0527
 8994.1361  8832.3301  9036.2266
 9066.4295  8830.3955  9037.4746
 8949.5625  8828.4648  9038.8018
 8903.9901  8826.5342  9040.2061
 8953.5386  8824.6074  9041.6943
 9015.0677  8822.6816  9043.2656
 9017.3308  8820.7588  9044.9248
 8987.5640  8818.8369  9046.6738
 9078.5017  8816.9189  9048.5166
 9105.2073  8815.0010  9050.4541
 9003.3460  8813.0859  9052.4902
 8882.3306  8811.1738  9054.6309
 8985.9908  8809.2637  9056.8760
 8971.3665  8807.3545  9059.2305
 9020.4084  8805.4492  9061.6982
 8979.9486  8803.5439  9064.2822
 8925.1497  8801.6416  9066.9873
 8915.6853  8799.7432  9069.8193
 9036.7061  8797.8447  9072.7783
 9137.9461  8795.9482  9075.8721
 9193.9458  8794.0557  9079.1064
 9142.7396  8792.1631  9082.4824
 9071.4359  8790.2734  9086.0088
 9066.1062  8788.3867  9089.6914
 9037.3329  8786.5010  9093.5322
 9171.3392  8784.6182  9097.5420
 9214.4856  8782.7373  9101.7236
 9028.1495  8780.8584  9106.0859
 9065.0158  8778.9805  9110.6328
 9114.5882  8777.1064  9115.3760
 9219.5744  8775.2334  9120.3193
 9259.2531  8773.3623  9125.4736
 9322.8377  8771.4941  9130.8457
 9290.2892  8769.6279  9136.4463
 9263.1173  8767.7627  9142.2813
 9303.4753  8765.9014  9148.3662
 9275.7658  8764.0400  9154.7051
 9372.6408  8762.1816  9161.3135
 9503.4083  8760.3252  9168.2012
 9389.6904  8758.4717  9175.3818
 9383.6667  8756.6191  9182.8662
 9442.7256  8754.7695  9190.6699
 9258.9088  8752.9209  9198.8057
 9538.5871  8751.0752  9207.2900
 9393.9360  8749.2305  9216.1387
 9452.4883  8747.3896  9225.3701
 9545.9956  8745.5488  9234.9990
 9492.8409  8743.7109  9245.0479
 9499.0154  8741.8760  9255.5371
 9521.2594  8740.0420  9266.4863
 9515.4307  8738.2100  9277.9180
 9422.8124  8736.3809  9289.8604
 9476.7733  8734.5527  9302.3350
 9416.0401  8732.7266  9315.3711
 9520.5762  8730.9033  9329.0010
 9515.7852  8729.0820  9343.2529
 9471.0724  8727.2617  9358.1602
 9524.1285  8725.4443  9373.7607
 9509.9529  8723.6289  9390.0928
 9579.8936  8721.8154  9407.1963
 9406.6453  8720.0039  9425.1152
 9589.1008  8718.1943  9443.8975
 9609.9948  8716.3867  9463.5938
 9638.1504  8714.5811  9484.2578
 9680.0676  8712.7773  9505.9482
 9643.2953  8710.9756  9528.7285
 9606.7110  8709.1768  9552.6660
 9723.5003  8707.3789  9577.8340
 9726.0384  8705.5830  9604.3105
 9687.2402  8703.7900  9632.1836
 9748.2672  8701.9980  9661.5430
 9740.9378  8700.2080  9692.4902
 9703.7280  8698.4209  9725.1348
 9710.1995  8696.6357  9759.5938
 9946.6333  8694.8516  9795.9951
 9846.8393  8693.0693  9834.4795
10016.8801  8691.2900  9875.2012
10087.2325  8689.5117  9918.3389
10069.2456  8687.7363  9964.0518
10261.7642  8685.9619 10012.5518
10342.1931  8684.1904 10064.0586
10378.7916  8682.4209 10118.8154
10483.9562  8680.6523 10177.0869
10610.7238  8678.8857 10239.1699
10755.4198  8677.1221 10305.3887
10881.2641  8675.3604 10376.1055
10955.3781  8673.6006 10451.7197
11082.8762  8671.8418 10532.6768
11135.4700  8670.0859 10619.4746
11363.6428  8668.3311 10712.6689
11621.9561  8666.5791 10812.8877
11883.6338  8664.8281 10920.8320
12051.2016  8663.0801 11037.3037
12278.2207  8661.3340 11163.2109
12434.0403  8659.5889 11299.5928
12754.2750  8657.8457 11447.6592
13003.5982  8656.1055 11608.8154
13221.3525  8654.3662 11784.7188
13717.7684  8652.6289 11977.3438
14168.5178  8650.8945 12189.0703
14393.7986  8649.1611 12422.7832
14961.3456  8647.4297 12682.0225
15218.1572  8645.7012 12971.1406
15737.9992  8643.9736 13295.5039
16472.2884  8642.2480 13661.7256
16972.7638  8640.5254 14077.9150
17657.1502  8638.8027 14553.9297
18348.3072  8637.0830 15101.6416
19308.1206  8635.3662 15735.1367
20282.8445  8633.6494 16470.8633
20984.6236  8631.9355 17327.6836
22076.4771  8630.2236 18326.7578
23240.7082  8628.5137 19491.2813
24354.0562  8626.8047 20845.9766
25831.3310  8625.0986 22416.3516
27358.1940  8623.3945 24227.5957
28835.0929  8621.6914 26303.0586
30569.1284  8619.9912 28662.0742
32567.5992  8618.2920 31316.8320
34763.2144  8616.5947 34267.7852
37062.4059  8614.8984 37497.1523
39518.0443  8613.2061 40960.1797
42495.9085  8611.5146 44574.9063
45402.9519  8609.8242 48214.0117
48733.5403  8608.1367 51698.6406
52356.3376  8606.4512 54816.6172
55993.5119  8604.7676 57350.6641
60047.5628  8603.0850 59126.2383
63602.2786  8601.4053 60054.2773
66902.0458  8599.7266 60145.6875
68462.3683  8598.0498 59487.8594
68690.2238  8596.3760 58198.0547
67083.2498  8594.7021 56382.0703
64243.0522  8593.0312 54119.1719
60007.2955  8591.3613 51474.0313
55427.5267  8589.6953 48519.4492
51436.5681  8588.0293 45350.5781
47156.5242  8586.3662 42081.2969
43022.4169  8584.7041 38827.7344
39073.9901  8583.0439 35690.6211
34805.7552  8581.3857 32744.6094
30506.9149  8579.7295 30036.3281
26626.5617  8578.0752 27588.0547
23173.9053  8576.4229 25403.7344
20511.7888  8574.7715 23474.8086
18261.3114  8573.1230 21784.9863
16619.7948  8571.4756 20313.7031
15448.0174  8569.8301 19038.5137
14497.7078  8568.1865 17936.6953
13787.8110  8566.5449 16986.2676
13107.7779  8564.9053 16166.6738
12532.9810  8563.2666 15459.1484
12047.1552  8561.6299 14846.9277
11723.6165  8559.9961 14315.3057
11373.8828  8558.3633 13851.5781
11077.0531  8556.7324 13444.9385
10820.2986  8555.1035 13086.2969
10638.6951  8553.4766 12768.0859
10493.6124  8551.8506 12484.0596
10370.7911  8550.2275 12229.0889
10182.3986  8548.6055 11998.9688
10192.5751  8546.9844 11790.2617
10089.2000  8545.3672 11600.1426
10000.7106  8543.7500 11426.2744
 9874.6513  8542.1348 11266.7207
 9771.4469  8540.5225 11119.8555
 9698.5636  8538.9111 10984.2979
 9682.6301  8537.3018 10858.8740
 9720.9189  8535.6943 10742.5684
 9731.9738  8534.0879 10634.4980
 9525.8677  8532.4834 10533.8887
 9398.9463  8530.8809 10440.0635
 9423.9320  8529.2813 10352.4180
 9562.9498  8527.6816 10270.4141
 9441.0646  8526.0850 10193.5732
 9355.0795  8524.4902 10121.4668
 9235.8649  8522.8965 10053.7070
 9375.6974  8521.3037  9989.9473
 9351.5107  8519.7148  9929.8770
 9173.7313  8518.1260  9873.2090
 9098.9714  8516.5400  9819.6885
 9117.4992  8514.9551  9769.0801
 9206.6471  8513.3711  9721.1729
 8994.0562  8511.7900  9675.7734
 8958.3010  8510.2109  9632.7061
 9034.6537  8508.6328  9591.8066
 9119.7379  8507.0566  9552.9307
 9034.8488  8505.4824  9515.9404
 8987.1050  8503.9102  9480.7139
 9109.5430  8502.3389  9447.1338
 9143.6276  8500.7705  9415.0986
 9188.0645  8499.2021  9384.5078
 9092.1525  8497.6367  9355.2734
 8952.0025  8496.0732  9327.3145
 9046.6679  8494.5107  9300.5518
 9088.4892  8492.9492  9274.9141
 8983.7347  8491.3916  9250.3398
 8945.0999  8489.8340  9226.7637
 8827.1281  8488.2783  9204.1318
 8751.8219  8486.7246  9182.3896
 8815.1364  8485.1729  9161.4883
 8893.6710  8483.6221  9141.3779
 8851.7251  8482.0732  9122.0244
 8791.7829  8480.5264  9103.3848
 8851.7310  8478.9814  9085.4209
 8830.0243  8477.4375  9068.0977
 8848.8691  8475.8955  9051.3818
 8889.0327  8474.3564  9035.2451
 8929.2869  8472.8174  9019.6553
 8979.7418  8471.2803  9004.5879
 8800.4799  8469.7461  8990.0186
 8807.6252  8468.2129  8975.9209
 8734.4020  8466.6807  8962.2725
 8660.3843  8465.1514  8949.0557
 8727.8466  8463.6230  8936.2461
 8773.9762  8462.0957  8923.8281
 8770.5630  8460.5713  8911.7832
 8660.6978  8459.0479  8900.0957
 8674.4672  8457.5264  8888.7480
 8742.3132  8456.0068  8877.7266
 8814.2882  8454.4883  8867.0156
 8914.6664  8452.9717  8856.6035
 8825.9918  8451.4561  8846.4775
 8762.9263  8449.9434  8836.6260
 8703.7440  8448.4316  8827.0361
 8671.3513  8446.9229  8817.6992
 8692.6699  8445.4141  8808.6025
 8656.3257  8443.9072  8799.7383
 8747.8777  8442.4014  8791.0957
 8679.8561  8440.8994  8782.6689
 8569.6686  8439.3975  8774.4463
 8695.1797  8437.8965  8766.4209
 8727.1985  8436.3994  8758.5879
 8792.2712  8434.9023  8750.9355
 8750.6982  8433.4063  8743.4590
 8605.9083  8431.9141  8736.1543
 8636.2457  8430.4219  8729.0117
 8533.1524  8428.9316  8722.0264
 8697.5007  8427.4434  8715.1934
 8481.9907  8425.9561  8708.5059
 8488.0321  8424.4707  8701.9600
 8711.7982  8422.9873  8695.5508
 8678.4471  8421.5049  8689.2715
 8747.1286  8420.0244  8683.1201
 8641.1159  8418.5459  8677.0918
 8593.3522  8417.0693  8671.1826
 8539.0409  8415.5928  8665.3857
 8472.2342  8414.1201  8659.7021
 8498.4687  8412.6465  8654.1221
 8532.0692  8411.1758  8648.6484
 8678.0634  8409.7070  8643.2744
 8601.4518  8408.2393  8637.9971
 8591.2635  8406.7734  8632.8145
 8435.0180  8405.3096  8627.7227
 8557.0447  8403.8467  8622.7188
 8582.2294  8402.3857  8617.8008
 8489.4013  8400.9258  8612.9648
 8602.1589  8399.4678  8608.2100
 8500.9015  8398.0127  8603.5332
 8453.3329  8396.5576  8598.9307
 8449.0318  8395.1045  8594.4023
 8520.6318  8393.6533  8589.9453
 8472.3559  8392.2031  8585.5566
 8396.3099  8390.7539  8581.2344
 8454.1841  8389.3076  8576.9785
 8459.5792  8387.8623  8572.7852
 8581.0540  8386.4189  8568.6533
 8579.2468  8384.9766  8564.5811
 8627.5182  8383.5371  8560.5684
 8664.2647  8382.0977  8556.6104
 8419.1854  8380.6611  8552.7080
 8537.8218  8379.2246  8548.8584
 8541.7399  8377.7900  8545.0605
 8515.3235  8376.3574  8541.3145
 8459.7011  8374.9268  8537.6172
 8525.9902  8373.4971  8533.9668
 8456.1616  8372.0703  8530.3652
 8497.3702  8370.6436  8526.8076
 8410.7870  8369.2188  8523.2949
 8503.8700  8367.7949  8519.8242
 8483.7936  8366.3740  8516.3965
 8580.0031  8364.9531  8513.0088
 8370.4494  8363.5352  8509.6631
 8456.4386  8362.1182  8506.3545
 8354.0204  8360.7021  8503.0840
 8358.0356  8359.2881  8499.8506
 8429.4840  8357.8760  8496.6543
 8526.0169  8356.4658  8493.4932
 8438.9608  8355.0557  8490.3652
 8519.3516  8353.6484  8487.2725
 8467.3036  8352.2422  8484.2119
 8477.2986  8350.8369  8481.1826
 8505.4932  8349.4346  8478.1865
 8390.4013  8348.0322  8475.2188
 8427.6700  8346.6318  8472.2822
 8464.0612  8345.2344  8469.3750
 8538.0261  8343.8369  8466.4961
 8396.5940  8342.4414  8463.6445
 8455.5715  8341.0479  8460.8213
 8500.8839  8339.6553  8458.0234
 8429.7449  8338.2637  8455.2520
 8464.0612  8336.8750  8452.5068
 8464.0612  8335.4863  8449.7852
 8454.3118  8334.0996  8447.0889
 8451.6966  8332.7148  8444.4170
 8464.3324  8331.3320  8441.7686
 8374.9896  8329.9492  8439.1406
 8452.6904  8328.5693  8436.5381
 8490.3217  8327.1904  8433.9561
 8506.7376  8325.8125  8431.3955
 8457.2604  8324.4365  8428.8555
 8398.1339  8323.0625  8426.3369
 8422.2176  8321.6895  8423.8389
 8241.0723  8320.3184  8421.3604
 8353.2432  8318.9482  8418.9004
 8284.3501  8317.5801  8416.4609
 8356.6263  8316.2129  8414.0391
 8451.5444  8314.8477  8411.6357
 8291.9740  8313.4834  8409.2500
 8433.2738  8312.1211  8406.8818
 8424.1254  8310.7598  8404.5313
 8348.8162  8309.4004  8402.1973
 8280.2010  8308.0420  8399.8799
 8349.0744  8306.6855  8397.5791
 8336.9608  8305.3301  8395.2930
 8352.0494  8303.9766  8393.0234
 8372.3106  8302.6240  8390.7695
 8372.3106  8301.2744  8388.5313
 8338.6263  8299.9248  8386.3076
 8335.7503  8298.5762  8384.0967
 8442.7072  8297.2295  8381.9014
 8410.5175  8295.8857  8379.7207
 8522.0274  8294.5420  8377.5537
 8400.1341  8293.2002  8375.3994
 8412.4588  8291.8594  8373.2588
 8337.8816  8290.5205  8371.1318
 8389.7381  8289.1826  8369.0166
 8365.4951  8287.8467  8366.9150
 8278.4601  8286.5117  8364.8242
 8326.0348  8285.1787  8362.7471
 8330.4204  8283.8477  8360.6826
 8285.0254  8282.5166  8358.6289
 8281.0599  8281.1875  8356.5859
 8414.8301  8279.8604  8354.5557
 8283.8432  8278.5342  8352.5361
 8249.8625  8277.2090  8350.5273
 8341.6157  8275.8867  8348.5313
 8267.6333  8274.5645  8346.5439
 8372.3106  8273.2441  8344.5674
 8400.9555  8271.9258  8342.6016
 8381.0443  8270.6084  8340.6465
 8285.1892  8269.2920  8338.7002
 8363.7856  8267.9775  8336.7646
 8295.9220  8266.6641  8334.8379
 8273.3397  8265.3525  8332.9219
 8247.6625  8264.0420  8331.0146
 8339.6475  8262.7334  8329.1172
 8264.8420  8261.4258  8327.2285
 8277.7294  8260.1201  8325.3486
 8334.3637  8258.8145  8323.4775
 8172.9591  8257.5117  8321.6162
 8198.0841  8256.2090  8319.7617
 8256.5721  8254.9092  8317.9170
 8239.6123  8253.6104  8316.0811
 8292.2063  8252.3125  8314.2520
 8263.4373  8251.0166  8312.4326
 8219.9317  8249.7217  8310.6201
 8281.0599  8248.4277  8308.8154
 8281.0599  8247.1357  8307.0195
 8304.2761  8245.8447  8305.2305
 8253.5303  8244.5557  8303.4492
 8101.5284  8243.2676  8301.6748
 8291.1548  8241.9814  8299.9092
 8218.5029  8240.6963  8298.1494
 8261.1292  8239.4121  8296.3975
 8227.1719  8238.1299  8294.6523
 8259.3701  8236.8486  8292.9150
 8366.2838  8235.5693  8291.1836
 8240.4702  8234.2910  8289.4600
 8242.8628  8233.0146  8287.7432
 8294.3793  8231.7383  8286.0313
 8309.6292  8230.4648  8284.3271
 8390.5047  8229.1924  8282.6299
 8348.3095  8227.9209  8280.9385
 8187.6083  8226.6504  8279.2529
 8179.3431  8225.3818  8277.5742
 8162.7197  8224.1143  8275.9014
 8199.1513  8222.8486  8274.2344
 8371.5748  8221.5850  8272.5752
 8093.8823  8220.3213  8270.9199
 8209.4342  8219.0596  8269.2705
 8256.7225  8217.7988  8267.6270
 8357.6686  8216.5400  8265.9902
 8326.7206  8215.2822  8264.3584
 8396.8831  8214.0264  8262.7324
 8282.0332  8212.7705  8261.1113
 8352.4488  8211.5166  8259.4961
 8235.4736  8210.2646  8257.8867
 8285.3169  8209.0137  8256.2822
 8204.2751  8207.7637  8254.6826
 8311.8241  8206.5156  8253.0889
 8404.4903  8205.2686  8251.4990
 8258.8525  8204.0234  8249.9160
 8454.1014  8202.7793  8248.3379
 8272.6661  8201.5361  8246.7637
 8334.9605  8200.2939  8245.1943
 8284.9284  8199.0537  8214.3564
 8152.8383  8197.8154  8213.0068
 8240.6997  8196.5771  8211.6582
 8179.9868  8195.3408  8210.3125
 8093.5056  8194.1064  8208.9697
 8116.4336  8192.8721  8207.6289
 8116.5443  8191.6396  8206.2900
 8172.2191  8190.4092  8190.4092
 8083.2903  8189.1792  8189.1792
 8188.6731  8187.9507  8187.9507
 8127.2606  8186.7241  8186.7241
 8244.5031  8185.4980  8185.4980
 8169.0567  8184.2734  8184.2734
 8188.4571  8183.0508  8183.0508
 8260.4216  8181.8286  8181.8286
 8113.2920  8180.6079  8180.6079
 8236.1970  8179.3892  8179.3892
 8101.3399  8178.1709  8178.1709
 8121.8723  8176.9541  8176.9541
 8073.4878  8175.7393  8175.7393
 8196.6841  8174.5249  8174.5249
 8232.3528  8173.3120  8173.3120
 8228.4753  8172.1011  8172.1011
 8242.8520  8170.8906  8170.8906
 8139.9461  8169.6816  8169.6816
 8077.4631  8168.4746  8168.4746
 8125.8313  8167.2681  8167.2681
 8231.2562  8166.0630  8166.0630
 8176.3899  8164.8594  8164.8594
 8315.9193  8163.6567  8163.6567
 8132.0488  8162.4556  8162.4556
 8076.9964  8161.2563  8161.2563
 8057.3318  8160.0576  8160.0576
 8129.7161  8158.8599  8158.8599
 8183.8350  8157.6646  8157.6646
 8092.2798  8156.4692  8156.4692
 8053.6583  8155.2759  8155.2759
 8111.1730  8154.0835  8154.0835
 8103.4152  8152.8931  8152.8931
 8154.7151  8151.7031  8151.7031
 8217.0329  8150.5151  8150.5151
 8255.7381  8149.3276  8149.3276
 8089.9605  8148.1416  8148.1416
 7944.5590  8146.9570  8146.9570
 8010.2328  8145.7734  8145.7734
 7988.0579  8144.5908  8144.5908
 8136.0206  8143.4106  8143.4106
 7950.0280  8142.2310  8142.2310
 8107.2861  8141.0527  8141.0527
 8028.2181  8139.8755  8139.8755
 8064.1195  8138.6997  8138.6997
 8101.2994  8137.5249  8137.5249
 8130.0337  8136.3521  8136.3521
 8248.2338  8135.1797  8135.1797
 8059.7663  8134.0093  8134.0093
 8056.6642  8132.8394  8132.8394
 8000.0222  8131.6709  8131.6709
 8160.8098  8130.5034  8130.5034
 8223.9954  8129.3379  8129.3379
 7816.3606  8128.1733  8128.1733
 8037.1497  8127.0098  8127.0098
 8144.5743  8125.8477  8125.8477
 7988.0864  8124.6865  8124.6865
 8099.3149  8123.5269  8123.5269
 8057.8942  8122.3687  8122.3687
 8089.1430  8121.2114  8121.2114
 7968.9007  8120.0552  8120.0552
 7851.8809  8118.9009  8118.9009
 7927.6463  8117.7471  8117.7471
 7980.2095  8116.5942  8116.5942
 8005.3786  8115.4434  8115.4434
 7982.0319  8114.2935  8114.2935
 8082.1050  8113.1445  8113.1445
 8017.2008  8111.9976  8111.9976
 8010.3080  8110.8511  8110.8511
 7996.4107  8109.7056  8109.7056
 8046.6549  8108.5620  8108.5620
 7911.0247  8107.4194  8107.4194
 7885.8425  8106.2778  8106.2778
 7944.5852  8105.1377  8105.1377
 8002.8586  8103.9985  8103.9985
 8090.2158  8102.8608  8102.8608
 8016.3807  8101.7236  8101.7236
 8022.6925  8100.5889  8100.5889
 8070.3589  8099.4541  8099.4541
 8012.6421  8098.3218  8098.3218
 8105.0780  8097.1895  8097.1895
 7877.7711  8096.0586  8096.0586
 8061.2353  8094.9292  8094.9292
 7906.3368  8093.8013  8093.8013
 8075.9139  8092.6738  8092.6738
 7960.8174  8091.5479  8091.5479
 8015.2334  8090.4229  8090.4229
 8109.1470  8089.2998  8089.2998
 8093.3750  8088.1772  8088.1772
 8070.2822  8087.0557  8087.0557
 8088.8747  8085.9355  8085.9355
 8152.8519  8084.8174  8084.8174
 8079.2360  8083.6992  8083.6992
 8029.3880  8082.5835  8082.5835
 7972.1624  8081.4678  8081.4678
 8040.2315  8080.3535  8080.3535
 7988.5156  8079.2402  8079.2402
 8023.4020  8078.1289  8078.1289
 7975.8084  8077.0181  8077.0181
 7924.8745  8075.9092  8075.9092
 7992.8341  8074.8008  8074.8008
 7881.2479  8073.6934  8073.6934
 8023.8928  8072.5869  8072.5869
 8004.8023  8071.4824  8071.4824
 7972.3905  8070.3789  8070.3789
 8001.9095  8069.2759  8069.2759
 7946.6098  8068.1753  8068.1753
 7978.0958  8067.0747  8067.0747
 7940.2901  8065.9756  8065.9756
 7912.6753  8064.8779  8064.8779
 8091.0227  8063.7813  8063.7813
 7955.9586  8062.6855  8062.6855
 7967.0928  8061.5913  8061.5913
 7870.9618  8060.4976  8060.4976
 7956.0529  8059.4053  8059.4053
 7957.2178  8058.3149  8058.3149
 8081.8435  8057.2246  8057.2246
 7915.8174  8056.1357  8056.1357
 7919.2393  8055.0483  8055.0483
 7871.4547  8053.9619  8053.9619
 7977.6119  8052.8765  8052.8765
 7859.8269  8051.7925  8051.7925
 7821.3879  8050.7095  8050.7095
 7820.2655  8049.6270  8049.6270
 7985.4989  8048.5469  8048.5469
 7999.8319  8047.4668  8047.4668
 7841.6309  8046.3882  8046.3882
 7830.4905  8045.3105  8045.3105
 7866.4560  8044.2344  8044.2344
 7971.8909  8043.1592  8043.1592
 7894.0530  8042.0854  8042.0854
 7957.2114  8041.0122  8041.0122
 7871.8040  8039.9404  8039.9404
 7927.5729  8038.8696  8038.8696
 8034.6919  8037.8003  8037.8003
 8061.4970  8036.7314  8036.7314
 7985.0517  8035.6646  8035.6646
 7826.0470  8034.5981  8034.5981
 7757.2347  8033.5327  8033.5327
 7817.4103  8032.4683  8032.4683
 8012.4023  8031.4058  8031.4058
 7872.9245  8030.3438  8030.3438
 7943.1402  8029.2827  8029.2827
 7939.6296  8028.2236  8028.2236
 7801.9632  8027.1650  8027.1650
 7999.1053  8026.1069  8026.1069
 7891.0445  8025.0513  8025.0513
 7921.0573  8023.9956  8023.9956
 7880.1607  8022.9414  8022.9414
 7893.0817  8021.8887  8021.8887
 7955.3477  8020.8364  8020.8364
 7839.2788  8019.7852  8019.7852
 8030.0394  8018.7358  8018.7358
 8051.3195  8017.6870  8017.6870
 7912.5588  8016.6392  8016.6392
 7841.0991  8015.5928  8015.5928
 7760.1041  8014.5474  8014.5474
 7822.1047  8013.5029  8013.5029
 7950.5579  8012.4600  8012.4600
 7956.3962  8011.4175  8011.4175
 7941.8341  8010.3760  8010.3760
 7966.5568  8009.3364  8009.3364
 7948.0311  8008.2969  8008.2969
 7965.9591  8007.2588  8007.2588
 7835.7749  8006.2217  8006.2217
 7959.7630  8005.1865  8005.1865
 7904.6862  8004.1514  8004.1514
 7848.3663  8003.1182  8003.1182
 7864.9176  8002.0854  8002.0854
 7765.5242  8001.0537  8001.0537
 7840.5675  8000.0229  8000.0229
 7799.2799  7998.9937  7998.9937
 8060.9499  7997.9653  7997.9653
 7880.6820  7996.9380  7996.9380
 7676.0549  7995.9116  7995.9116
 7889.5971  7994.8867  7994.8867
 7918.5632  7993.8623  7993.8623
 7819.2006  7992.8394  7992.8394
 7840.0404  7991.8169  7991.8169
 7746.1683  7990.7964  7990.7964
 7907.2745  7989.7764  7989.7764
 7871.5559  7988.7578  7988.7578
 7864.0324  7987.7397  7987.7397
 7910.2627  7986.7227  7986.7227
 7855.5092  7985.7065  7985.7065
 7832.3067  7984.6924  7984.6924
 7732.8980  7983.6782  7983.6782
 7754.8986  7982.6660  7982.6660
 7809.0632  7981.6543  7981.6543
 7674.9376  7980.6436  7980.6436
 7945.4813  7979.6338  7979.6338
 7794.5380  7978.6260  7978.6260
 7782.8739  7977.6182  7977.6182
 7839.9104  7976.6118  7976.6118
 7926.8824  7975.6064  7975.6064
 7761.8283  7974.6021  7974.6021
 7743.9043  7973.5981  7973.5981
 7874.8357  7972.5962  7972.5962
 7818.1658  7971.5947  7971.5947
 7796.9464  7970.5942  7970.5942
 7732.4358  7969.5952  7969.5952
 7849.9821  7968.5972  7968.5972
 7763.1305  7967.5996  7967.5996
 7892.3431  7966.6035  7966.6035
 7850.1430  7965.6079  7965.6079
 7702.6157  7964.6143  7964.6143
 7863.1350  7963.6206  7963.6206
 7835.7845  7962.6284  7962.6284
 7799.1440  7961.6377  7961.6377
 7772.7248  7960.6475  7960.6475
 7953.9806  7959.6582  7959.6582
 7851.3964  7958.6699  7958.6699
 7804.3385  7957.6831  7957.6831
 7810.7761  7956.6968  7956.6968
 7902.6461  7955.7119  7955.7119
 7861.4690  7954.7275  7954.7275
 7678.9501  7953.7441  7953.7441
 7774.6214  7952.7617  7952.7617
 7813.2924  7951.7813  7951.7813
 7536.7309  7950.8008  7950.8008
 7812.5833  7949.8218  7949.8218
 7766.2366  7948.8438  7948.8438
 7710.6733  7947.8662  7947.8662
 7822.5353  7946.8901  7946.8901
 7725.4066  7945.9150  7945.9150
 7767.2997  7944.9409  7944.9409
 7742.4729  7943.9678  7943.9678
 7780.0467  7942.9956  7942.9956
 7765.8876  7942.0239  7942.0239
 7824.8849  7941.0537  7941.0537
 7854.9862  7940.0850  7940.0850
 7780.5764  7939.1162  7939.1162
 7791.7323  7938.1494  7938.1494
 7813.1756  7937.1826  7937.1826
 7901.9105  7936.2173  7936.2173
 7715.1841  7935.2529  7935.2529
 7832.3067  7934.2896  7934.2896
 7800.0204  7933.3271  7933.3271
 7682.6127  7932.3657  7932.3657
 7750.5453  7931.4053  7931.4053
 7753.4019  7930.4453  7930.4453
 7820.7442  7929.4868  7929.4868
 7850.0168  7928.5293  7928.5293
 7880.9504  7927.5728  7927.5728
 7788.8497  7926.6167  7926.6167
 7890.7125  7925.6621  7925.6621
 7873.5248  7924.7085  7924.7085
 7970.4718  7923.7554  7923.7554
 7717.8009  7922.8037  7922.8037
 7863.9321  7921.8530  7921.8530
 7711.2511  7920.9028  7920.9028
 7763.6209  7919.9541  7919.9541
 7826.5615  7919.0059  7919.0059
 7972.6293  7918.0586  7918.0586
 7733.1701  7917.1123  7917.1123
 7702.2995  7916.1675  7916.1675
 7753.6643  7915.2231  7915.2231
 7814.3315  7914.2798  7914.2798
 7786.8049  7913.3374  7913.3374
 7813.2670  7912.3960  7912.3960
 7807.3043  7911.4551  7911.4551
 7647.6560  7910.5161  7910.5161
 7870.1730  7909.5771  7909.5771
 7822.3720  7908.6401  7908.6401
 7643.7796  7907.7031  7907.7031
 7766.3743  7906.7671  7906.7671
 7861.6004  7905.8320  7905.8320
 7671.2677  7904.8984  7904.8984
 7764.9497  7903.9653  7903.9653
 7826.9466  7903.0337  7903.0337
 7711.1099  7902.1021  7902.1021
 7602.6881  7901.1719  7901.1719
 7735.4732  7900.2427  7900.2427
 7809.4048  7899.3145  7899.3145
 7809.8805  7898.3867  7898.3867
 7747.5774  7897.4604  7897.4604
 7807.6148  7896.5347  7896.5347
 7744.1464  7895.6099  7895.6099
 7694.8859  7894.6860  7894.6860
 7742.2344  7893.7637  7893.7637
 7623.5641  7892.8413  7892.8413
 7691.3456  7891.9204  7891.9204
 7691.3456  7891.0005  7891.0005
 7695.3897  7890.0811  7890.0811
 7771.8390  7889.1626  7889.1626
 7844.0596  7888.2456  7888.2456
 7671.3222  7887.3291  7887.3291
 7682.1372  7886.4136  7886.4136
 7694.7706  7885.4990  7885.4990
 7744.6135  7884.5850  7884.5850
 7711.4762  7883.6724  7883.6724
 7541.3554  7882.7603  7882.7603
 7585.8158  7881.8496  7881.8496
 7697.6475  7880.9390  7880.9390
 7827.2614  7880.0298  7880.0298
 7833.2060  7879.1211  7879.1211
 7854.8026  7878.2139  7878.2139
 7723.6922  7877.3076  7877.3076
 7685.3641  7876.4014  7876.4014
 7593.7790  7875.4971  7875.4971
 7575.2632  7874.5933  7874.5933
 7635.9942  7873.6899  7873.6899
 7615.0707  7872.7881  7872.7881
 7633.2373  7871.8867  7871.8867
 7704.6462  7870.9863  7870.9863
 7727.5856  7870.0869  7870.0869
 7783.9234  7869.1885  7869.1885
 7753.5754  7868.2905  7868.2905
 7837.9650  7867.3940  7867.3940
 7765.8623  7866.4980  7866.4980
 7811.6459  7865.6030  7865.6030
 7656.3054  7864.7085  7864.7085
 7643.1085  7863.8159  7863.8159
 7569.0548  7862.9233  7862.9233
 7569.0548  7862.0317  7862.0317
 7556.8892  7861.1411  7861.1411
 7534.2945  7860.2515  7860.2515
 7593.1616  7859.3623  7859.3623
 7608.4293  7858.4746  7858.4746
 7752.7394  7857.5869  7857.5869
 7771.5053  7856.7012  7856.7012
 7687.1123  7855.8154  7855.8154
 7673.8155  7854.9307  7854.9307
 7643.0174  7854.0469  7854.0469
 7655.3641  7853.1641  7853.1641
 7621.5625  7852.2817  7852.2817
 7636.0675  7851.4009  7851.4009
 7614.0287  7850.5205  7850.5205
 7666.4243  7849.6416  7849.6416
 7629.1277  7848.7627  7848.7627
 7597.9049  7847.8848  7847.8848
 7694.4970  7847.0078  7847.0078
 7749.4526  7846.1323  7846.1323
 7667.3076  7845.2568  7845.2568
 7616.9144  7844.3828  7844.3828
 7616.1351  7843.5093  7843.5093
 7716.8123  7842.6362  7842.6362
 7630.8937  7841.7646  7841.7646
 7772.5482  7840.8940  7840.8940
 7662.5389  7840.0239  7840.0239
 7585.8576  7839.1548  7839.1548
 7493.5846  7838.2861  7838.2861
 7624.3581  7837.4185  7837.4185
 7559.2535  7836.5518  7836.5518
 7675.3054  7835.6860  7835.6860
 7696.9231  7834.8208  7834.8208
 7667.0785  7833.9565  7833.9565
 7700.6553  7833.0933  7833.0933
 7719.5871  7832.2310  7832.2310
 7904.3473  7831.3691  7831.3691
 7808.8823  7830.5083  7830.5083
 7812.5516  7829.6484  7829.6484
 7694.9002  7828.7891  7828.7891
 7870.4227  7827.9307  7827.9307
 7837.0433  7827.0732  7827.0732
 7903.2313  7826.2163  7826.2163
 7799.2715  7825.3604  7825.3604
 7836.9847  7824.5054  7824.5054
 7860.7212  7823.6509  7823.6509
 7827.6279  7822.7979  7822.7979
 7832.1883  7821.9448  7821.9448
 7832.6343  7821.0933  7821.0933
 7762.9723  7820.2422  7820.2422
 7961.1850  7819.3921  7819.3921
 7815.9756  7818.5425  7818.5425
 7760.9234  7817.6943  7817.6943
 7747.2531  7816.8462  7816.8462
 7694.9533  7815.9995  7815.9995
 7661.1871  7815.1533  7815.1533
 7705.0529  7814.3081  7814.3081
 7656.6645  7813.4634  7813.4634
 7506.2663  7812.6201  7812.6201
 7872.1502  7811.7769  7811.7769
 7799.6783  7810.9346  7810.9346
 7826.3280  7810.0933  7810.0933
 7679.0660  7809.2534  7809.2534
 7724.2212  7808.4136  7808.4136
 7742.5386  7807.5747  7807.5747
 7724.8991  7806.7368  7806.7368
 7701.6843  7805.8989  7805.8989
 7685.9063  7805.0625  7805.0625
 7623.3621  7804.2271  7804.2271
 7700.4597  7803.3921  7803.3921
 7636.6852  7802.5576  7802.5576
 7637.4232  7801.7246  7801.7246
 7690.6396  7800.8921  7800.8921
 7744.0560  7800.0605  7800.0605
 7741.9617  7799.2295  7799.2295
 7719.9579  7798.3994  7798.3994
 7695.7604  7797.5698  7797.5698
 7692.1828  7796.7417  7796.7417
 7656.3054  7795.9136  7795.9136
 7624.8573  7795.0864  7795.0864
 7505.9013  7794.2603  7794.2603
 7582.5111  7793.4351  7793.4351
 7578.1563  7792.6104  7792.6104
 7691.9844  7791.7866  7791.7866
 7665.6575  7790.9634  7790.9634
 7520.8076  7790.1406  7790.1406
 7578.9952  7789.3188  7789.3188
 7637.7807  7788.4985  7788.4985
 7502.8430  7787.6782  7787.6782
 7574.9500  7786.8594  7786.8594
 7618.2218  7786.0410  7786.0410
 7603.8950  7785.2231  7785.2231
 7598.4660  7784.4058  7784.4058
 7612.8449  7783.5898  7783.5898
 7602.1371  7782.7744  7782.7744
 7605.4791  7781.9600  7781.9600
 7593.3885  7781.1460  7781.1460
 7534.2945  7780.3330  7780.3330
 7583.6371  7779.5205  7779.5205
 7671.6853  7778.7090  7778.7090
 7486.3723  7777.8979  7777.8979
 7557.8544  7777.0884  7777.0884
 7788.7370  7776.2788  7776.2788
 7624.8371  7775.4702  7775.4702
 7679.3493  7774.6621  7774.6621
 7490.6179  7773.8550  7773.8550
 7724.9794  7773.0483  7773.0483
 7588.9038  7772.2432  7772.2432
 7667.3174  7771.4385  7771.4385
 7550.0110  7770.6343  7770.6343
 7570.9905  7769.8311  7769.8311
 7626.8574  7769.0283  7769.0283
 7662.8527  7768.2266  7768.2266
 7603.6982  7767.4258  7767.4258
 7686.0119  7766.6250  7766.6250
 7638.7094  7765.8257  7765.8257
 7763.6686  7765.0269  7765.0269
 7592.7697  7764.2285  7764.2285
 7600.3951  7763.4312  7763.4312
 7508.2826  7762.6348  7762.6348
 7569.1689  7761.8389  7761.8389
 7526.7914  7761.0435  7761.0435
 7632.1629  7760.2495  7760.2495
 7515.3292  7759.4556  7759.4556
 7474.8516  7758.6626  7758.6626
 7465.0140  7757.8701  7757.8701
 7474.7573  7757.0791  7757.0791
 7417.1612  7756.2881  7756.2881
 7499.1340  7755.4985  7755.4985
 7644.7741  7754.7090  7754.7090
 7572.6143  7753.9204  7753.9204
 7598.3971  7753.1323  7753.1323
 7404.1630  7752.3457  7752.3457
 7555.4697  7751.5591  7751.5591
 7673.4216  7750.7739  7750.7739
 7519.0583  7749.9883  7749.9883
 7578.2177  7749.2041  7749.2041
 7491.3691  7748.4209  7748.4209
 7626.2977  7747.6377  7747.6377
 7542.7426  7746.8555  7746.8555
 7507.5300  7746.0747  7746.0747
 7609.9395  7745.2939  7745.2939
 7623.6459  7744.5142  7744.5142
 7688.3945  7743.7349  7743.7349
 7581.2540  7742.9561  7742.9561
 7548.5707  7742.1782  7742.1782
 7520.8287  7741.4014  7741.4014
 7633.2543  7740.6250  7740.6250
 7499.6143  7739.8496  7739.8496
 7505.6468  7739.0747  7739.0747
 7577.0613  7738.3003  7738.3003
 7667.6220  7737.5264  7737.5264
 7782.0397  7736.7539  7736.7539
 7637.8648  7735.9814  7735.9814
 7611.1908  7735.2104  7735.2104
 7604.4513  7734.4395  7734.4395
 7653.8732  7733.6694  7733.6694
 7558.4629  7732.8999  7732.8999
 7571.7993  7732.1318  7732.1318
 7686.9482  7731.3638  7731.3638
 7666.0052  7730.5967  7730.5967
 7671.7459  7729.8301  7729.8301
 7673.8155  7729.0640  7729.0640
 7762.6768  7728.2988  7728.2988
 7805.5079  7727.5347  7727.5347
 7507.2550  7726.7705  7726.7705
 7525.8504  7726.0073  7726.0073
 7449.7980  7725.2451  7725.2451
 7529.6236  7724.4834  7724.4834
 7622.4335  7723.7222  7723.7222
 7623.7381  7722.9624  7722.9624
 7597.5144  7722.2026  7722.2026
 7525.9042  7721.4434  7721.4434
 7453.3265  7720.6855  7720.6855
 7524.9563  7719.9277  7719.9277
 7565.7374  7719.1709  7719.1709
 7538.6228  7718.4146  7718.4146
 7515.7716  7717.6592  7717.6592
 7725.9260  7716.9038  7716.9038
 7647.2841  7716.1499  7716.1499
 7553.8530  7715.3965  7715.3965
 7655.7840  7714.6436  7714.6436
 7591.2176  7713.8911  7713.8911
 7550.9729  7713.1396  7713.1396
 7426.8010  7712.3887  7712.3887
 7420.4206  7711.6392  7711.6392
 7541.0803  7710.8892  7710.8892
 7579.2656  7710.1406  7710.1406
 7540.0243  7709.3921  7709.3921
 7585.5470  7708.6450  7708.6450
 7631.9229  7707.8979  7707.8979
 7593.3296  7707.1519  7707.1519
 7570.1844  7706.4063  7706.4063
 7656.0665  7705.6616  7705.6616
 7485.8196  7704.9170  7704.9170
 7520.3996  7704.1738  7704.1738
 7437.4014  7703.4307  7703.4307
 7446.6464  7702.6890  7702.6890
 7418.9894  7701.9473  7701.9473
 7520.4051  7701.2061  7701.2061
 7523.2491  7700.4658  7700.4658
 7513.3654  7699.7266  7699.7266
 7524.2214  7698.9873  7698.9873
 7447.9116  7698.2490  7698.2490
 7443.0874  7697.5117  7697.5117
 7502.8485  7696.7744  7696.7744
 7546.8923  7696.0381  7696.0381
 7714.0187  7695.3027  7695.3027
 7639.2503  7694.5679  7694.5679
 7670.5993  7693.8330  7693.8330
 7608.0299  7693.0996  7693.0996
 7490.1865  7692.3662  7692.3662
 7410.2620  7691.6338  7691.6338
 7493.9664  7690.9019  7690.9019
 7486.9198  7690.1709  7690.1709
 7491.6781  7689.4404  7689.4404
 7392.0526  7688.7109  7688.7109
 7391.5248  7687.9814  7687.9814
 7538.9117  7687.2529  7687.2529
 7561.2887  7686.5244  7686.5244
 7648.1261  7685.7974  7685.7974
 7628.9043  7685.0708  7685.0708
 7445.3458  7684.3447  7684.3447
 7653.6914  7683.6191  7683.6191
 7586.4649  7682.8945  7682.8945
 7616.1938  7682.1704  7682.1704
 7776.5273  7681.4468  7681.4468
 7534.2945  7680.7236  7680.7236
 7534.2945  7680.0015  7680.0015
 7547.7086  7679.2798  7679.2798
 7553.3380  7678.5591  7678.5591
 7543.2991  7677.8384  7677.8384
 7572.0101  7677.1187  7677.1187
 7541.2153  7676.3994  7676.3994
 7492.1030  7675.6812  7675.6812
 7523.0318  7674.9629  7674.9629
 7431.4650  7674.2461  7674.2461
 7476.4949  7673.5293  7673.5293
 7618.8566  7672.8130  7672.8130
 7341.6279  7672.0977  7672.0977
 7605.4103  7671.3828  7671.3828
 7501.1416  7670.6685  7670.6685
 7595.0836  7669.9551  7669.9551
 7621.3451  7669.2422  7669.2422
 7588.3023  7668.5298  7668.5298
 7518.8331  7667.8179  7667.8179
 7517.3730  7667.1069  7667.1069
 7524.2607  7666.3965  7666.3965
 7439.0231  7665.6865  7665.6865
 7519.0234  7664.9771  7664.9771
 7421.2670  7664.2686  7664.2686
 7480.6916  7663.5601  7663.5601
 7626.2226  7662.8530  7662.8530
 7399.7843  7662.1460  7662.1460
 7503.9678  7661.4395  7661.4395
 7592.6334  7660.7344  7660.7344
 7481.5701  7660.0288  7660.0288
 7359.0215  7659.3242  7659.3242
 7342.3593  7658.6206  7658.6206
 7543.1555  7657.9175  7657.9175
 7439.0374  7657.2144  7657.2144
 7528.3188  7656.5122  7656.5122
 7611.4896  7655.8110  7655.8110
 7562.7586  7655.1104  7655.1104
 7605.8772  7654.4097  7654.4097
 7607.9009  7653.7100  7653.7100
 7502.1624  7653.0112  7653.0112
 7388.9050  7652.3125  7652.3125
 7647.7513  7651.6143  7651.6143
 7663.3663  7650.9175  7650.9175
 7394.6662  7650.2207  7650.2207
 7522.6612  7649.5244  7649.5244
 7501.6204  7648.8286  7648.8286
 7584.7767  7648.1338  7648.1338
 7531.4579  7647.4395  7647.4395
 7548.8679  7646.7456  7646.7456
 7577.8245  7646.0522  7646.0522
 7646.4168  7645.3599  7645.3599
 7605.7495  7644.6675  7644.6675
 7708.7325  7643.9761  7643.9761
 7561.4287  7643.2852  7643.2852
 7600.6944  7642.5952  7642.5952
 7481.1783  7641.9053  7641.9053
 7465.0140  7641.2163  7641.2163
 7447.7439  7640.5273  7640.5273
 7436.2704  7639.8394  7639.8394
 7380.5599  7639.1519  7639.1519
 7648.3401  7638.4653  7638.4653
 7600.8534  7637.7788  7637.7788
 7433.9776  7637.0933  7637.0933
 7332.6145  7636.4077  7636.4077
 7414.4535  7635.7236  7635.7236
 7489.4608  7635.0396  7635.0396
 7484.7480  7634.3564  7634.3564
 7460.9884  7633.6733  7633.6733
 7600.8615  7632.9907  7632.9907
 7682.0869  7632.3091  7632.3091
 7582.5080  7631.6279  7631.6279
 7403.6251  7630.9473  7630.9473
 7463.8500  7630.2671  7630.2671
 7417.8558  7629.5879  7629.5879
 7449.0012  7628.9087  7628.9087
 7388.3755  7628.2305  7628.2305
 7442.7020  7627.5527  7627.5527
 7374.9451  7626.8755  7626.8755
 7401.6004  7626.1987  7626.1987
 7437.1767  7625.5229  7625.5229
 7469.1850  7624.8472  7624.8472
 7483.9800  7624.1719  7624.1719
 7457.7313  7623.4976  7623.4976
 7560.7492  7622.8237  7622.8237
 7419.9488  7622.1504  7622.1504
 7424.4875  7621.4775  7621.4775
 7611.7858  7620.8052  7620.8052
 7431.3316  7620.1333  7620.1333
 7486.5889  7619.4624  7619.4624
 7529.1390  7618.7920  7618.7920
 7477.3587  7618.1216  7618.1216
 7430.0417  7617.4526  7617.4526
 7445.1588  7616.7832  7616.7832
 7431.7433  7616.1147  7616.1147
 7495.9067  7615.4468  7615.4468
 7482.7316  7614.7798  7614.7798
 7579.7162  7614.1128  7614.1128
 7468.9282  7613.4468  7613.4468
 7659.6569  7612.7808  7612.7808
 7701.3025  7612.1157  7612.1157
 7599.3289  7611.4512  7611.4512
 7567.8379  7610.7871  7610.7871
 7534.7932  7610.1235  7610.1235
 7575.9494  7609.4604  7609.4604
 7472.4034  7608.7979  7608.7979
 7599.5994  7608.1357  7608.1357
 7512.1866  7607.4746  7607.4746
 7582.9151  7606.8140  7606.8140
 7672.8263  7606.1533  7606.1533
 7560.8246  7605.4932  7605.4932
 7608.1196  7604.8345  7604.8345
 7635.1280  7604.1753  7604.1753
 7633.0851  7603.5171  7603.5171
 7600.1678  7602.8594  7602.8594
 7502.6687  7602.2021  7602.2021
 7694.9040  7601.5454  7601.5454
 7578.9751  7600.8896  7600.8896
 7465.8603  7600.2339  7600.2339
 7713.1136  7599.5786  7599.5786
 7527.2381  7598.9238  7598.9238
 7506.8618  7598.2700  7598.2700
 7557.3864  7597.6167  7597.6167
 7436.2632  7596.9639  7596.9639
 7433.9276  7596.3110  7596.3110
 7405.2274  7595.6592  7595.6592
 7442.0415  7595.0078  7595.0078
 7471.9398  7594.3564  7594.3564
 7430.5649  7593.7065  7593.7065
 7476.4657  7593.0562  7593.0562
 7582.8478  7592.4067  7592.4067
 7528.7338  7591.7583  7591.7583
 7516.9444  7591.1099  7591.1099
 7328.0005  7590.4619  7590.4619
 7434.8594  7589.8145  7589.8145
 7477.3308  7589.1680  7589.1680
 7357.7171  7588.5215  7588.5215
 7459.7158  7587.8760  7587.8760
 7396.0535  7587.2305  7587.2305
 7375.7388  7586.5854  7586.5854
 7429.7584  7585.9409  7585.9409
 7443.4064  7585.2974  7585.2974
 7505.2759  7584.6543  7584.6543
 7535.1670  7584.0117  7584.0117
 7562.6080  7583.3691  7583.3691
 7367.8674  7582.7275  7582.7275
 7502.4428  7582.0859  7582.0859
 7582.5022  7581.4453  7581.4453
 7432.0085  7580.8052  7580.8052
 7538.2302  7580.1655  7580.1655
 7599.6169  7579.5264  7579.5264
 7559.2041  7578.8872  7578.8872
 7525.8078  7578.2490  7578.2490
 7512.7053  7577.6113  7577.6113
 7397.1649  7576.9741  7576.9741
 7478.1463  7576.3374  7576.3374
 7494.6407  7575.7012  7575.7012
 7341.5879  7575.0649  7575.0649
 7473.7921  7574.4297  7574.4297
 7514.2410  7573.7949  7573.7949
 7540.4860  7573.1602  7573.1602
 7522.1011  7572.5269  7572.5269
 7421.7943  7571.8931  7571.8931
 7464.1843  7571.2607  7571.2607
 7604.7714  7570.6279  7570.6279
 7605.1511  7569.9961  7569.9961
 7479.1450  7569.3647  7569.3647
 7456.4199  7568.7339  7568.7339
 7403.4020  7568.1030  7568.1030
 7377.3287  7567.4736  7567.4736
 7484.7408  7566.8438  7566.8438
 7551.6646  7566.2148  7566.2148
 7551.6646  7565.5864  7565.5864
 7484.4878  7564.9585  7564.9585
 7447.7439  7564.3306  7564.3306
 7434.3076  7563.7036  7563.7036
 7488.9114  7563.0771  7563.0771
 7547.0530  7562.4507  7562.4507
 7600.5183  7561.8252  7561.8252
 7705.0775  7561.2002  7561.2002
 7627.1094  7560.5752  7560.5752
 7637.0453  7559.9512  7559.9512
 7460.8287  7559.3276  7559.3276
 7512.1038  7558.7041  7558.7041
 7623.6009  7558.0811  7558.0811
 7576.7340  7557.4585  7557.4585
 7630.7798  7556.8369  7556.8369
 7554.0539  7556.2153  7556.2153
 7553.8716  7555.5947  7555.5947
 7542.5031  7554.9741  7554.9741
 7463.5009  7554.3540  7554.3540
 7389.9846  7553.7344  7553.7344
 7488.1173  7553.1157  7553.1157
 7567.0432  7552.4971  7552.4971
 7531.0670  7551.8789  7551.8789
 7456.7049  7551.2612  7571.6196
 7502.0786  7550.6440  7571.1343
 7393.4287  7550.0269  7570.6499
 7504.6284  7549.4106  7570.1680
 7396.0535  7548.7949  7569.6880
 7471.2669  7548.1797  7569.2095
 7456.5743  7547.5649  7568.7329
 7452.1786  7546.9502  7568.2578
 7457.6228  7546.3359  7567.7847
 7389.1926  7545.7227  7567.3140
 7300.1816  7545.1094  7576.9600
 7333.0670  7544.4971  7576.5586
 7483.8693  7543.8848  7576.1587
 7383.1246  7543.2729  7575.7617
 7365.4285  7542.6616  7575.3677
 7465.5833  7542.0508  7574.9761
 7358.2927  7541.4404  7574.5869
 7599.8913  7540.8301  7574.2002
 7530.1134  7540.2212  7573.8174
 7452.4143  7539.6118  7573.4365
 7601.7689  7539.0034  7573.0586
 7596.2603  7538.3950  7572.6831
 7381.9431  7537.7876  7572.3110
 7329.7723  7537.1802  7571.9414
 7457.2892  7536.5732  7571.5747
 7486.4696  7535.9668  7571.2109
 7496.5955  7535.3608  7570.8501
 7300.3103  7534.7554  7570.4927
 7556.7812  7534.1504  7570.1382
 7653.7567  7533.5459  7569.7866
 7534.4530  7532.9419  7569.4385
 7386.0437  7532.3379  7569.0928
 7501.5065  7531.7344  7568.7505
 7462.7517  7531.1318  7568.4121
 7456.6779  7530.5293  7568.0762
 7357.1605  7529.9272  7567.7441
 7403.0102  7529.3262  7567.4155
 7415.4482  7528.7246  7567.0894
 7287.4557  7528.1240  7566.7676
 7253.7587  7527.5234  7566.4487
 7375.1901  7526.9238  7566.1338
 7399.1636  7526.3247  7565.8228
 7441.8270  7525.7256  7565.5146
 7546.6532  7525.1274  7565.2104
 7517.2573  7524.5288  7564.9097
 7515.4167  7523.9312  7564.6128
 7338.7987  7523.3340  7564.3198
 7477.1656  7522.7373  7564.0308
 7459.8137  7522.1411  7563.7461
 7560.7138  7521.5449  7563.4644
 7411.9898  7520.9492  7563.1870
 7369.9649  7520.3545  7562.9141
 7483.0861  7519.7598  7562.6450
 7462.7917  7519.1655  7562.3804
 7454.7451  7518.5713  7562.1191
 7443.6162  7517.9780  7561.8628
 7388.5200  7517.3853  7561.6113
 7424.2573  7516.7925  7561.3633
 7347.0976  7516.2002  7561.1201
 7295.9665  7515.6084  7560.8813
 7535.6436  7515.0171  7560.6475
 7551.6646  7514.4263  7560.4180
 7566.3084  7513.8359  7560.1938
 7587.6988  7513.2456  7559.9736
 7529.3731  7512.6563  7559.7588
 7480.5417  7512.0669  7559.5488
 7319.2834  7511.4780  7559.3438
 7328.8398  7510.8896  7559.1440
 7334.1345  7510.3013  7558.9487
 7455.1316  7509.7139  7558.7593
 7465.7285  7509.1270  7558.5757
 7503.5439  7508.5400  7558.3965
 7471.6301  7507.9536  7558.2231
 7513.7684  7507.3677  7558.0552
 7639.1727  7506.7822  7557.8936
 7695.2010  7506.1973  7557.7373
 7497.9459  7505.6123  7557.5864
 7407.0089  7505.0278  7557.4414
 7493.5960  7504.4438  7557.3027
 7459.5690  7503.8604  7557.1704
 7530.9216  7503.2773  7557.0439
 7576.1508  7502.6948  7556.9243
 7585.2536  7502.1123  7556.8105
 7569.0548  7501.5303  7556.7031
 7430.6320  7500.9487  7556.6025
 7412.1782  7500.3682  7556.5093
 7389.1878  7499.7871  7556.4219
 7558.7036  7499.2065  7556.3418
 7489.3329  7498.6270  7556.2690
 7586.3362  7498.0474  7556.2031
 7378.8634  7497.4683  7556.1445
 7417.5810  7496.8896  7556.0938
 7635.9898  7496.3110  7556.0498
 7509.7771  7495.7334  7556.0142
 7500.9777  7495.1558  7555.9858
 7416.2715  7494.5786  7555.9658
 7437.9137  7494.0020  7555.9536
 7456.2386  7493.4253  7555.9497
 7381.6533  7492.8491  7555.9536
 7400.8456  7492.2739  7555.9673
 7357.2291  7491.6987  7555.9888
 7460.5062  7491.1240  7556.0195
 7336.8702  7490.5498  7556.0591
 7517.6985  7489.9756  7556.1074
 7363.0478  7489.4019  7556.1650
 7530.2478  7488.8286  7556.2324
 7426.6449  7488.2559  7556.3096
 7229.1966  7487.6836  7556.3970
 7516.4795  7487.1113  7556.4937
 7453.8506  7486.5396  7556.6006
 7470.9379  7485.9683  7556.7178
 7542.2131  7485.3975  7556.8462
 7461.4415  7484.8267  7556.9849
 7521.5311  7484.2563  7557.1343
 7485.1331  7483.6870  7557.2959
 7488.0022  7483.1172  7557.4678
 7408.2612  7482.5483  7557.6523
 7378.8634  7481.9795  7557.8481
 7442.2049  7481.4111  7558.0562
 7396.7859  7480.8433  7558.2764
 7322.8752  7480.2759  7558.5098
 7547.5561  7479.7085  7558.7554
 7516.9444  7479.1416  7559.0142
 7465.1142  7478.5752  7559.2866
 7392.3443  7478.0093  7559.5728
 7522.5551  7477.4438  7559.8730
 7471.0624  7476.8784  7560.1870
 7499.6143  7476.3135  7560.5156
 7449.3545  7475.7490  7560.8594
 7480.4785  7475.1846  7561.2178
 7455.1727  7474.6211  7561.5918
 7525.1010  7474.0576  7561.9819
 7463.6417  7473.4946  7562.3882
 7353.4943  7472.9321  7562.8105
 7460.3766  7472.3696  7563.2500
 7514.5828  7471.8076  7563.7061
 7461.1574  7471.2461  7564.1807
 7476.9163  7470.6846  7564.6724
 7665.7328  7470.1240  7565.1831
 7570.2684  7469.5635  7565.7124
 7495.1930  7469.0034  7566.2607
 7453.4428  7468.4434  7566.8286
 7491.1182  7467.8843  7567.4170
 7559.6206  7467.3252  7568.0259
 7525.8732  7466.7666  7568.6558
 7556.0415  7466.2080  7569.3066
 7532.6447  7465.6499  7569.9795
 7590.0184  7465.0923  7570.6753
 7493.6544  7464.5352  7571.3945
 7516.0055  7463.9780  7572.1367
 7567.0144  7463.4214  7572.9033
 7522.4368  7462.8657  7573.6953
 7542.3142  7462.3096  7574.5122
 7458.6125  7461.7539  7575.3545
 7614.5154  7461.1992  7576.2246
 7587.2585  7460.6440  7577.1211
 7560.3922  7460.0898  7578.0459
 7560.1114  7459.5356  7578.9995
 7462.6356  7458.9819  7579.9824
 7458.7165  7458.4287  7580.9956
 7501.4482  7457.8755  7582.0396
 7691.3301  7457.3232  7583.1162
 7496.9063  7456.7705  7584.2241
 7604.0423  7456.2188  7585.3662
 7638.2313  7455.6670  7586.5420
 7574.2230  7455.1157  7587.7534
 7716.0508  7454.5649  7589.0015
 7618.4603  7454.0142  7590.2861
 7652.6909  7453.4639  7591.6089
 7793.6029  7452.9146  7592.9717
 7763.3110  7452.3647  7594.3740
 7741.7339  7451.8154  7595.8174
 7587.3678  7451.2666  7597.3042
 7637.1119  7450.7183  7598.8345
 7866.5419  7450.1699  7600.4097
 7766.8435  7449.6221  7602.0313
 7785.1831  7449.0747  7603.7007
 7698.1074  7448.5273  7605.4185
 7611.3263  7447.9805  7607.1870
 7721.5584  7447.4341  7609.0078
 7710.2794  7446.8877  7610.8823
 7763.2963  7446.3423  7612.8120
 7784.9019  7445.7964  7614.7979
 7802.7052  7445.2515  7616.8423
 7782.2365  7444.7065  7618.9473
 7838.6370  7444.1621  7621.1143
 7827.5316  7443.6182  7623.3452
 7831.6337  7443.0742  7625.6421
 7917.2190  7442.5308  7628.0073
 7857.2654  7441.9878  7630.4434
 7833.4940  7441.4448  7632.9512
 7850.0168  7440.9023  7635.5347
 7966.9496  7440.3604  7638.1953
 8103.9199  7439.8184  7640.9355
 7896.2790  7439.2769  7643.7588
 8021.8639  7438.7358  7646.6680
 7739.4940  7438.1953  7649.6650
 8018.0115  7437.6548  7652.7534
 7804.3062  7437.1143  7655.9355
 7966.8734  7436.5747  7659.2163
 7923.7839  7436.0352  7662.5981
 7856.1792  7435.4956  7666.0840
 7956.1227  7434.9570  7669.6792
 7935.3539  7434.4185  7673.3867
 7936.1855  7433.8804  7677.2104
 7956.6976  7433.3423  7681.1548
 7903.3979  7432.8047  7685.2246
 8001.7904  7432.2676  7689.4238
 7840.0193  7431.7310  7693.7588
 7831.3747  7431.1938  7698.2324
 7900.6847  7430.6577  7702.8521
 7721.5293  7430.1216  7707.6235
 7878.1145  7429.5859  7712.5508
 7893.8342  7429.0508  7717.6416
 7780.6136  7428.5156  7722.9014
 7866.1458  7427.9810  7728.3374
 7725.5813  7427.4468  7733.9575
 7842.8642  7426.9126  7739.7686
 7950.6862  7426.3784  7745.7783
 7928.8927  7425.8452  7751.9966
 7741.8953  7425.3120  7758.4307
 7729.9673  7424.7793  7765.0903
 7833.0727  7424.2471  7771.9858
 8021.5262  7423.7148  7779.1265
 7895.0227  7423.1826  7786.5239
 7868.6152  7422.6509  7794.1895
 7970.3766  7422.1201  7802.1362
 7723.3797  7421.5889  7810.3760
 7895.5280  7421.0586  7818.9229
 7825.8595  7420.5283  7827.7905
 7903.2672  7419.9980  7836.9951
 7932.0952  7419.4683  7846.5522
 7874.3498  7418.9390  7856.4800
 7799.5944  7418.4097  7866.7954
 7853.6829  7417.8813  7877.5195
 7761.4108  7417.3525  7888.6709
 7760.6860  7416.8242  7900.2725
 7793.4498  7416.2964  7912.3481
 7982.1741  7415.7690  7924.9224
 7943.5551  7415.2417  7938.0215
 8010.2620  7414.7148  7951.6738
 7942.4493  7414.1880  7965.9097
 7980.5491  7413.6616  7980.7607
 7946.0934  7413.1353  7996.2627
 8075.2053  7412.6099  8012.4526
 7909.5460  7412.0845  8029.3691
 7899.6531  7411.5591  8047.0552
 7967.9007  7411.0342  8065.5571
 7988.5570  7410.5098  8084.9238
 8021.3373  7409.9854  8105.2075
 8075.6986  7409.4614  8126.4663
 8104.9386  7408.9375  8148.7612
 8114.3818  7408.4141  8172.1587
 8164.7208  7407.8911  8196.7305
 8205.8047  7407.3682  8222.5547
 8029.2964  7406.8457  8249.7139
 8246.8913  7406.3232  8278.3018
 8258.1598  7405.8018  8308.4160
 8152.5388  7405.2798  8340.1650
 8367.5733  7404.7588  8373.6660
 8324.3735  7404.2378  8409.0479
 8269.9911  7403.7168  8446.4492
 8339.6007  7403.1963  8486.0254
 8361.0321  7402.6763  8527.9424
 8339.0555  7402.1563  8572.3857
 8486.8193  7401.6367  8619.5576
 8583.0815  7401.1177  8669.6816
 8578.7326  7400.5981  8723.0020
 8543.1792  7400.0796  8779.7949
 8709.0284  7399.5610  8840.3604
 8965.1457  7399.0430  8905.0352
 8700.4883  7398.5254  8974.1953
 8926.6035  7398.0073  9048.2598
 8828.0104  7397.4902  9127.7031
 9105.8597  7396.9731  9213.0605
 9130.2887  7396.4565  9304.9453
 9325.8754  7395.9399  9404.0566
 9409.0681  7395.4238  9511.2090
 9571.0770  7394.9077  9627.3486
 9756.6271  7394.3921  9753.5977
 9962.5963  7393.8765  9891.2842
10074.5409  7393.3618 10042.0039
10301.7842  7392.8472 10207.6768
10519.5532  7392.3325 10390.6289
10622.7002  7391.8184 10593.6816
10993.9185  7391.3042 10820.2461
11390.0355  7390.7905 11074.4453
11551.0241  7390.2773 11361.2148
12083.7835  7389.7642 11686.4238
12498.4006  7389.2510 12056.9688
12904.3300  7388.7388 12480.8486
13439.7495  7388.2261 12967.2031
14072.8372  7387.7139 13526.2969
14673.1795  7387.2021 14169.4404
15546.0525  7386.6909 14908.8457
16371.2332  7386.1797 15757.3672
17219.4261  7385.6689 16728.1602
18078.5240  7385.1582 17834.2070
19363.9487  7384.6475 19087.6797
20629.6627  7384.1372 20499.0566
21788.2065  7383.6274 22075.8965
23383.7096  7383.1182 23821.1289
25150.2535  7382.6089 25730.5449
27298.1572  7382.0996 27789.4766
29372.6406  7381.5908 29969.0547
31604.8853  7381.0820 32219.0566
34182.4571  7380.5737 34467.5469
37040.7726  7380.0654 36617.9688
40084.2171  7379.5581 38555.7500
42660.2428  7379.0503 40163.3555
45053.2972  7378.5435 41342.8945
47375.5508  7378.0366 42039.6602
48784.9902  7377.5298 42256.0938
49166.5129  7377.0229 42048.5703
48042.5565  7376.5171 41507.9805
46947.5134  7376.0112 40732.6289
44326.8569  7375.5059 39803.9531
42267.4926  7375.0005 38772.1289
40536.3036  7374.4951 37653.2734
38972.1318  7373.9902 36437.1406
37201.5127  7373.4858 35101.8672
35965.1000  7372.9814 33631.0039
34569.3211  7372.4775 32026.6055
32949.2236  7371.9731 30313.8887
31241.2598  7371.4697 28536.5820
29038.2898  7370.9663 26746.7051
26519.5231  7370.4634 24994.0566
24491.2190  7369.9604 23319.0898
22424.3142  7369.4580 21750.1172
20364.4174  7368.9556 20303.7676
18247.2513  7368.4536 18987.1348
16948.6773  7367.9517 17800.3398
15844.3800  7367.4502 16738.8359
14919.4486  7366.9492 15795.1758
14048.5632  7366.4478 14960.3047
13307.4891  7365.9468 14224.2324
12739.7971  7365.4468 13577.3828
12265.5496  7364.9463 13009.7754
11731.4677  7364.4463 12512.1016
11420.3259  7363.9463 12075.6729
11054.9081  7363.4468 11692.5176
11079.9179  7362.9473 11355.4375
10834.8052  7362.4487 11058.0273
10378.5540  7361.9497 10794.6582
10266.2559  7361.4512 10560.4492
10165.2098  7360.9526 10351.2041
10000.5078  7360.4546 10163.3604
 9992.1171  7359.9570  9993.9063
 9696.2488  7359.4590  9840.3174
 9602.7024  7358.9619  9700.4834
 9400.8035  7358.4648  9572.6406
 9428.4782  7357.9678  9455.3164
 9436.6239  7357.4717  9347.2764
 9326.0393  7356.9751  9247.4805
 9081.1421  7356.4790  9155.0469
 8998.8278  7355.9829  9069.2246
 9136.6225  7355.4873  8989.3662
 9139.4217  7354.9917  8914.9072
 8996.0469  7354.4966  8845.3604
 8901.4043  7354.0020  8780.2920
 9000.3063  7353.5073  8719.3184
 8981.4205  7353.0127  8662.1006
 8625.5645  7352.5186  8608.3311
 8790.8442  7352.0244  8557.7363
 8775.2233  7351.5308  8510.0713
 8503.1561  7351.0376  8465.1123
 8549.9074  7350.5439  8422.6553
 8622.1982  7350.0513  8382.5176
 8751.2728  7349.5581  8344.5332
 8689.8595  7349.0654  8308.5479
 8687.4200  7348.5732  8274.4238
 8585.2102  7348.0811  8242.0332
 8464.5453  7347.5894  8211.2588
 8475.4823  7347.0977  8181.9937
 8434.1241  7346.6064  8154.1401
 8323.8060  7346.1152  8127.6074
 8408.9508  7345.6240  8102.3115
 8413.0881  7345.1338  8078.1768
 8464.0612  7344.6431  8055.1304
 8452.6224  7344.1528  8033.1079
 8434.1275  7343.6626  8012.0479
 8450.9546  7343.1729  7991.8945
 8406.2093  7342.6831  7972.5952
 8413.1400  7342.1943  7954.1021
 8316.0954  7341.7051  7936.3682
 8255.2722  7341.2158  7919.3516
 8238.7332  7340.7275  7903.0151
 8244.6996  7340.2388  7887.3198
 8421.0137  7339.7505  7872.2334
 8336.5525  7339.2627  7857.7227
 8420.3010  7338.7749  7843.7588
 8335.7961  7338.2876  7830.3125
 8352.7643  7337.8003  7817.3589
 8345.6320  7337.3130  7804.8726
 8372.2445  7336.8262  7792.8306
 8246.0011  7336.3394  7781.2114
 8287.1223  7335.8530  7769.9956
 8262.8698  7335.3667  7759.1626
 8319.9917  7334.8809  7748.6953
 8235.9922  7334.3950  7738.5762
 8175.7526  7333.9097  7728.7896
 8190.4383  7333.4243  7719.3203
 8198.6780  7332.9390  7710.1538
 8251.8244  7332.4541  7701.2773
 8091.2522  7331.9697  7692.6782
 8215.1188  7331.4854  7684.3438
 8280.8353  7331.0010  7676.2622
 8105.6667  7330.5166  7668.4233
 8194.9619  7330.0332  7660.8184
 8198.4296  7329.5493  7653.4351
 8162.5610  7329.0659  7646.2656
 8313.2671  7328.5830  7639.3018
 8211.2338  7328.0996  7632.5337
 8316.0365  7327.6172  7625.9551
 8164.6169  7327.1348  7619.5581
 8095.4752  7326.6523  7613.3350
 8083.0481  7326.1704  7607.2793
 8072.1754  7325.6885  7601.3848
 8096.2955  7325.2065  7595.6450
 8239.5991  7324.7251  7590.0547
 7980.1767  7324.2441  7584.6084
 8259.6728  7323.7627  7579.2993
 8260.8425  7323.2817  7574.1235
 8222.1260  7322.8013  7569.0767
 8159.7866  7322.3208  7564.1533
 8060.2738  7321.8408  7559.3496
 8177.3746  7321.3608  7554.6606
 8149.7877  7320.8809  7550.0825
 7963.5251  7320.4014  7545.6108
 8006.3243  7319.9219  7541.2437
 8044.4661  7319.4429  7536.9766
 7934.2902  7318.9634  7532.8052
 7852.2991  7318.4849  7528.7285
 8042.3591  7318.0063  7524.7412
 8084.7535  7317.5278  7520.8413
 8148.1658  7317.0498  7517.0259
 7975.2416  7316.5718  7513.2925
 8018.2747  7316.0942  7509.6377
 8153.5267  7315.6162  7506.0591
 7987.6307  7315.1392  7502.5557
 7894.3138  7314.6616  7499.1226
 7932.2548  7314.1851  7495.7603
 7916.1134  7313.7080  7492.4644
 7921.6141  7313.2314  7489.2344
 7909.9350  7312.7554  7486.0679
 7876.2626  7312.2788  7482.9619
 7955.5802  7311.8027  7479.9160
 7961.8447  7311.3271  7476.9282
 7901.3113  7310.8516  7473.9961
 8066.6161  7310.3765  7471.1191
 7985.7960  7309.9014  7468.2944
 8044.4745  7309.4263  7465.5210
 7914.9782  7308.9512  7462.7969
 7812.3369  7308.4771  7460.1221
 8053.8317  7308.0024  7457.4941
 7925.3605  7307.5283  7454.9116
 7933.3844  7307.0542  7452.3740
 7841.6868  7306.5806  7449.8794
 7833.7442  7306.1069  7447.4268
 7866.5996  7305.6333  7445.0142
 7754.1438  7305.1602  7442.6426
 7840.8041  7304.6870  7440.3091
 7847.9805  7304.2144  7438.0137
 7873.3467  7303.7417  7435.7549
 7855.7712  7303.2690  7433.5317
 7754.2221  7302.7969  7431.3438
 7829.6858  7302.3247  7429.1890
 7749.8770  7301.8530  7427.0679
 7903.2672  7301.3813  7424.9785
 7897.2625  7300.9097  7422.9204
 7842.7868  7300.4385  7420.8931
 7788.3072  7299.9673  7418.8950
 7830.4984  7299.4961  7416.9263
 7812.2937  7299.0254  7414.9858
 7768.3282  7298.5547  7413.0728
 7728.8044  7298.0845  7411.1875
 7755.1939  7297.6143  7409.3276
 7761.6662  7297.1440  7407.4937
 7707.8740  7296.6743  7405.6846
 7793.8086  7296.2051  7403.9004
 7735.5061  7295.7354  7402.1396
 7658.8529  7295.2661  7400.4019
 7802.8005  7294.7969  7398.6870
 7968.5272  7294.3281  7396.9946
 7758.3912  7293.8594  7395.3237
 7804.0849  7293.3906  7393.6738
 7719.2654  7292.9224  7392.0449
 7775.9295  7292.4541  7390.4360
 7817.1932  7291.9863  7388.8472
 7823.1451  7291.5186  7387.2773
 7741.5573  7291.0508  7385.7266
 7656.3054  7290.5830  7384.1938
 7729.2563  7290.1157  7382.6792
 7775.0410  7289.6489  7381.1826
 7721.2243  7289.1821  7379.7036
 7708.8958  7288.7153  7378.2407
 7759.4165  7288.2485  7376.7944
 7588.1150  7287.7822  7375.3647
 7673.7145  7287.3159  7373.9502
 7838.9762  7286.8496  7372.5513
 7783.2210  7286.3843  7371.1685
 7766.4696  7285.9185  7369.7998
 7691.3456  7285.4526  7368.4453
 7698.7359  7284.9873  7367.1055
 7674.7430  7284.5225  7365.7798
 7677.6105  7284.0571  7364.4673
 7774.4242  7283.5928  7363.1685
 7622.2962  7283.1279  7361.8823
 7705.3493  7282.6631  7360.6089
 7718.4705  7282.1987  7359.3481
 7802.4377  7281.7349  7358.1006
 7664.0553  7281.2710  7356.8643
 7814.6165  7280.8071  7355.6401
 7789.8327  7280.3438  7354.4272
 7535.1645  7279.8799  7353.2256
 7657.7257  7279.4165  7352.0352
 7711.6189  7278.9536  7350.8560
 7643.3969  7278.4907  7349.6875
 7717.7731  7278.0278  7348.5293
 7869.1547  7277.5654  7347.3818
 7793.6685  7277.1030  7346.2441
 7697.0576  7276.6406  7345.1162
 7644.4216  7276.1782  7343.9980
 7547.9360  7275.7163  7342.8892
 7644.3152  7275.2549  7341.7905
 7720.0525  7274.7930  7340.7002
 7893.4430  7274.3315  7339.6191
 7674.3785  7273.8701  7338.5474
 7726.4659  7273.4092  7337.4839
 7691.5065  7272.9482  7336.4292
 7526.0828  7272.4873  7335.3823
 7681.6861  7272.0269  7334.3442
 7668.2861  7271.5664  7333.3145
 7741.6597  7271.1060  7332.2920
 7747.8202  7270.6460  7331.2778
 7846.0668  7270.1860  7330.2710
 7799.0610  7269.7261  7329.2715
 7900.3204  7269.2666  7328.2798
 7918.0253  7268.8071  7327.2954
 7914.1452  7268.3477  7326.3179
 8014.4874  7267.8887  7325.3477
 8045.0386  7267.4297  7324.3838
 7974.7823  7266.9707  7323.4272
 8034.5629  7266.5122  7322.4771
 8108.2257  7266.0537  7321.5337
 8020.7418  7265.5952  7320.5967
 7959.5851  7265.1367  7319.6655
 8028.0555  7264.6792  7318.7412
 7963.8704  7264.2212  7317.8228
 7947.2086  7263.7637  7316.9106
 7921.0573  7263.3057  7316.0034
 7878.4132  7262.8481  7315.1030
 7850.0168  7262.3911  7314.2080
 7682.4537  7261.9336  7313.3184
 7719.3925  7261.4766  7312.4346
 7835.7392  7261.0200  7311.5562
 7702.2146  7260.5635  7310.6836
 7743.9371  7260.1069  7309.8159
 7853.0946  7259.6504  7308.9531
 7645.6572  7259.1943  7308.0957
 7660.4865  7258.7383  7307.2432
 7566.3511  7258.2822  7306.3955
 7673.6066  7257.8267  7305.5532
 7667.3969  7257.3711  7304.7158
 7676.7014  7256.9155  7303.8823
 7669.2102  7256.4604  7303.0542
 7711.4818  7256.0049  7302.2300
 7796.9464  7255.5498  7301.4106
 7758.5244  7255.0952  7300.5962
 7702.2731  7254.6406  7299.7856
 7691.3456  7254.1860  7298.9795
 7691.3456  7253.7319  7298.1777
 7673.9659  7253.2773  7297.3794
 7665.7678  7252.8232  7296.5859
 7547.2473  7252.3696  7295.7969
 7632.1745  7251.9160  7295.0112
 7559.4325  7251.4619  7294.2290
 7520.3224  7251.0083  7293.4512
 7640.9929  7250.5552  7292.6777
 7589.8273  7250.1021  7291.9072
 7610.8137  7249.6489  7291.1406
 7569.0548  7249.1958  7290.3779
 7534.9809  7248.7432  7289.6187
 7467.1115  7248.2905  7288.8628
 7434.1789  7247.8379  7288.1108
 7623.0235  7247.3857  7287.3623
 7417.1713  7246.9336  7286.6167
 7632.9790  7246.4814  7285.8750
 7484.0732  7246.0298  7285.1362
 7512.8806  7245.5776  7284.4009
 7475.9604  7245.1260  7283.6685
 7465.0303  7244.6743  7282.9395
 7549.9398  7244.2231  7282.2134
 7648.1056  7243.7720  7281.4907
 7652.1210  7243.3213  7280.7715
 7612.8780  7242.8701  7280.0542
 7651.8316  7242.4194  7279.3408
 7651.1610  7241.9688  7278.6299
 7502.4837  7241.5181  7277.9214
 7624.0245  7241.0674  7277.2158
 7673.8155  7240.6177  7276.5142
 7514.9015  7240.1675  7275.8145
 7533.5485  7239.7173  7275.1177
 7570.6138  7239.2676  7274.4233
 7617.4993  7238.8179  7273.7319
 7686.2598  7238.3682  7273.0430
 7491.1898  7237.9189  7272.3569
 7518.8444  7237.4697  7271.6729
 7612.5875  7237.0205  7270.9917
 7515.4096  7236.5713  7270.3130
 7500.5831  7236.1226  7269.6367
 7531.7109  7235.6738  7268.9629
 7505.8367  7235.2251  7268.2910
 7450.7330  7234.7769  7267.6226
 7551.1271  7234.3286  7266.9556
 7557.2439  7233.8804  7245.1484
 7646.4610  7233.4321  7244.6240
 7571.4833  7232.9844  7244.1011
 7650.2845  7232.5361  7243.5781
 7516.0150  7232.0889  7243.0571
 7638.4209  7231.6416  7242.5366
 7535.2153  7231.1938  7242.0166
 7482.3041  7230.7466  7241.4976
 7507.9430  7230.2993  7240.9795
 7476.3422  7229.8521  7240.4619
 7437.3178  7229.4053  7229.4053
 7618.5047  7228.9590  7228.9590
 7554.1936  7228.5122  7228.5122
 7537.9026  7228.0654  7228.0654
 7622.5486  7227.6191  7227.6191
 7624.2615  7227.1729  7227.1729
 7652.7852  7226.7271  7226.7271
 7521.7448  7226.2808  7226.2808
 7619.1284  7225.8350  7225.8350
 7555.0770  7225.3892  7225.3892
 7586.4649  7224.9434  7224.9434
 7566.4419  7224.4980  7224.4980
 7546.1186  7224.0527  7224.0527
 7630.9509  7223.6074  7223.6074
 7623.9626  7223.1626  7223.1626
 7682.5021  7222.7173  7222.7173
 7691.3456  7222.2725  7222.2725
 7560.0653  7221.8276  7221.8276
 7554.6183  7221.3833  7221.3833
 7507.2507  7220.9390  7220.9390
 7510.9427  7220.4946  7220.4946
 7563.4783  7220.0503  7220.0503
 7519.0688  7219.6060  7219.6060
 7467.6661  7219.1621  7219.1621
 7559.5106  7218.7178  7218.7178
 7470.4801  7218.2744  7218.2744
 7507.3904  7217.8311  7217.8311
 7494.1399  7217.3872  7217.3872
 7476.4178  7216.9438  7216.9438
 7628.7342  7216.5005  7216.5005
 7698.9140  7216.0571  7216.0571
 7635.3737  7215.6143  7215.6143
 7523.5081  7215.1719  7215.1719
 7540.8296  7214.7290  7214.7290
 7538.5645  7214.2861  7214.2861
 7648.7606  7213.8433  7213.8433
 7534.7232  7213.4009  7213.4009
 7483.9353  7212.9585  7212.9585
 7636.5145  7212.5161  7212.5161
 7539.2765  7212.0742  7212.0742
 7768.6400  7211.6323  7211.6323
 7705.0767  7211.1904  7211.1904
 7666.5223  7210.7485  7210.7485
 7640.6558  7210.3071  7210.3071
 7628.9780  7209.8652  7209.8652
 7694.8036  7209.4243  7209.4243
 7750.1101  7208.9829  7208.9829
 7585.2109  7208.5420  7208.5420
 7575.3748  7208.1006  7208.1006
 7625.6002  7207.6597  7207.6597
 7667.2988  7207.2188  7207.2188
 7627.6388  7206.7783  7206.7783
 7754.1306  7206.3379  7206.3379
 7690.0287  7205.8975  7205.8975
 7611.4292  7205.4570  7205.4570
 7877.6230  7205.0166  7205.0166
 7726.4659  7204.5762  7204.5762
 7726.4659  7204.1362  7204.1362
 7708.3659  7203.6963  7203.6963
 7760.6097  7203.2568  7277.2446
 7877.0433  7202.8169  7277.2578
 7772.0473  7202.3774  7277.2754
 7755.6306  7201.9380  7277.2974
 7773.1323  7201.4985  7277.3242
 7735.5742  7201.0591  7277.3545
 7613.4168  7200.6201  7277.3901
 7754.9478  7200.1812  7277.4302
 7598.0394  7199.7422  7277.4746
 7691.8940  7199.3032  7277.5239
 7781.8563  7198.8647  7277.5781
 7804.8281  7198.4258  7314.2119
 7722.4851  7197.9878  7314.4990
 7643.5588  7197.5493  7314.7930
 7668.1299  7197.1108  7315.0933
 7599.9755  7196.6724  7315.4009
 7528.0713  7196.2344  7315.7158
 7631.9817  7195.7964  7316.0386
 7624.7469  7195.3589  7316.3687
 7638.9254  7194.9209  7316.7056
 7759.6247  7194.4834  7317.0503
 7712.3734  7194.0454  7317.4023
 7600.4015  7193.6079  7317.7627
 7667.9948  7193.1709  7318.1309
 7832.2446  7192.7339  7318.5073
 7623.6479  7192.2964  7318.8911
 7640.1864  7191.8594  7319.2837
 7572.4127  7191.4224  7319.6841
 7707.9015  7190.9854  7320.0928
 7662.0985  7190.5488  7320.5103
 7666.8625  7190.1123  7320.9365
 7672.5407  7189.6758  7321.3716
 7580.6422  7189.2393  7321.8149
 7565.1477  7188.8032  7322.2676
 7609.7920  7188.3667  7322.7290
 7591.2005  7187.9307  7323.2002
 7531.2271  7187.4946  7323.6802
 7531.8793  7187.0591  7324.1704
 7566.5187  7186.6230  7324.6689
 7655.7196  7186.1870  7325.1777
 7721.2882  7185.7515  7325.6968
 7403.1600  7185.3159  7326.2251
 7631.3386  7184.8804  7326.7642
 7432.4822  7184.4453  7327.3130
 7563.9040  7184.0098  7327.8721
 7510.1724  7183.5752  7328.4429
 7475.9090  7183.1396  7329.0229
 7465.8277  7182.7051  7329.6143
 7502.7245  7182.2700  7330.2163
 7448.9564  7181.8354  7330.8301
 7463.1100  7181.4004  7331.4546
 7591.9007  7180.9663  7332.0908
 7591.5408  7180.5317  7332.7388
 7474.6426  7180.0972  7333.3979
 7550.5351  7179.6631  7334.0693
 7517.8628  7179.2290  7334.7529
 7536.3646  7178.7949  7335.4492
 7564.5849  7178.3608  7336.1572
 7612.5670  7177.9268  7336.8779
 7630.9726  7177.4932  7337.6118
 7659.3153  7177.0591  7338.3579
 7489.3291  7176.6260  7339.1182
 7413.2636  7176.1924  7339.8916
 7423.3068  7175.7588  7340.6782
 7520.4380  7175.3257  7341.4790
 7556.6143  7174.8921  7342.2935
 7551.6646  7174.4590  7343.1226
 7507.5330  7174.0259  7343.9658
 7739.1580  7173.5933  7344.8237
 7521.7526  7173.1602  7345.6963
 7584.0332  7172.7275  7346.5845
 7532.3365  7172.2949  7347.4878
 7520.0518  7171.8623  7348.4063
 7538.5562  7171.4297  7349.3408
 7465.8153  7170.9971  7350.2910
 7334.4615  7170.5649  7351.2578
 7468.8844  7170.1328  7352.2412
 7464.0340  7169.7007  7353.2417
 7513.1254  7169.2686  7354.2588
 7552.9293  7168.8364  7355.2930
 7521.9923  7168.4043  7356.3447
 7570.8435  7167.9727  7357.4146
 7601.1331  7167.5410  7358.5029
 7399.6144  7167.1094  7359.6094
 7530.2580  7166.6777  7360.7344
 7483.6998  7166.2461  7361.8789
 7509.5722  7165.8149  7363.0425
 7456.7059  7165.3838  7364.2261
 7470.7522  7164.9526  7365.4297
 7326.7236  7164.5215  7366.6533
 7348.6427  7164.0903  7367.8975
 7525.7391  7163.6592  7369.1626
 7489.1764  7163.2285  7370.4492
 7554.1062  7162.7979  7371.7578
 7602.3217  7162.3672  7373.0884
 7744.6947  7161.9365  7374.4414
 7595.0498  7161.5059  7375.8169
 7665.4211  7161.0752  7377.2153
 7487.3815  7160.6450  7378.6382
 7683.9713  7160.2148  7380.0850
 7688.9883  7159.7847  7381.5557
 7610.9133  7159.3545  7383.0518
 7519.8274  7158.9243  7384.5728
 7530.2622  7158.4946  7386.1201
 7516.9444  7158.0645  7387.6924
 7491.6933  7157.6348  7389.2925
 7455.1898  7157.2051  7390.9189
 7413.6237  7156.7754  7392.5732
 7488.3815  7156.3462  7394.2559
 7707.9246  7155.9165  7395.9668
 7705.8691  7155.4873  7397.7070
 7514.6329  7155.0576  7399.4761
 7609.0271  7154.6284  7401.2759
 7483.2889  7154.1997  7403.1069
 7615.2633  7153.7705  7404.9683
 7534.7697  7153.3413  7406.8618
 7558.1867  7152.9126  7408.7881
 7607.4307  7152.4834  7410.7471
 7534.2945  7152.0547  7412.7397
 7554.6410  7151.6265  7414.7671
 7628.9668  7151.1978  7416.8291
 7651.5250  7150.7690  7418.9263
 7604.2167  7150.3408  7421.0605
 7567.0704  7149.9121  7423.2310
 7540.8334  7149.4839  7425.4395
 7546.2764  7149.0557  7427.6865
 7486.1532  7148.6279  7429.9731
 7579.2139  7148.1997  7432.2988
 7634.9227  7147.7720  7434.6660
 7756.1101  7147.3438  7437.0737
 7654.4956  7146.9160  7439.5244
 7561.5086  7146.4883  7442.0186
 7492.9323  7146.0605  7444.5562
 7559.3024  7145.6328  7447.1387
 7571.5588  7145.2056  7449.7676
 7558.7914  7144.7778  7452.4429
 7625.8135  7144.3506  7455.1660
 7630.9151  7143.9233  7457.9380
 7584.7086  7143.4961  7460.7593
 7644.5010  7143.0688  7463.6313
 7619.6927  7142.6416  7466.5552
 7560.3846  7142.2148  7469.5322
 7523.3442  7141.7876  7472.5630
 7686.2297  7141.3608  7475.6494
 7675.6340  7140.9341  7478.7920
 7691.5987  7140.5073  7481.9917
 7692.0141  7140.0806  7485.2505
 7527.7814  7139.6543  7488.5693
 7672.7052  7139.2275  7491.9492
 7667.7127  7138.8008  7495.3916
 7801.8035  7138.3745  7498.8989
 7664.8127  7137.9487  7502.4717
 7591.1147  7137.5225  7553.9395
 7676.9450  7137.0962  7557.9385
 7719.6193  7136.6699  7562.0049
 7918.5057  7136.2437  7566.1504
 7864.9451  7135.8184  7570.3682
 7944.0106  7135.3921  7574.6670
 7990.1895  7134.9663  7579.0410
 7975.5922  7134.5405  7583.5010
 7975.9501  7134.1147  7588.0391
 8142.1724  7133.6890  7592.6670
 8035.4682  7133.2637  7597.3770
 8287.9990  7132.8379  7602.1812
 8200.3362  7132.4126  7630.8022
 8112.6322  7131.9873  7635.9312
 8164.8958  7131.5620  7641.1567
 8137.1365  7131.1367  7646.4810
 8166.6559  7130.7114  7651.9067
 8175.6397  7130.2861  7657.4365
 8202.6755  7129.8613  7663.0728
 8253.2992  7129.4365  7668.8179
 8336.0400  7129.0117  7674.6743
 8401.7541  7128.5869  7680.6455
 8255.3385  7128.1621  7686.7334
 8317.5545  7127.7373  7692.9419
 8346.6160  7127.3125  7699.2734
 8237.4127  7126.8882  7705.7314
 8208.4793  7126.4634  7712.3184
 8213.6868  7126.0391  7719.0386
 8112.3405  7125.6147  7725.8950
 8230.4285  7125.1904  7732.8916
 8170.9706  7124.7661  7740.0313
 8151.9177  7124.3418  7747.3184
 8215.4861  7123.9180  7754.7568
 8365.9704  7123.4937  7762.3506
 8222.9013  7123.0698  7770.1035
 8255.2231  7122.6455  7778.0205
 8375.5738  7122.2217  7786.1055
 8305.7645  7121.7979  7794.3638
 8408.4189  7121.3745  7802.8003
 8259.5260  7120.9507  7811.4185
 8227.0058  7120.5269  7820.2246
 8318.7696  7120.1030  7829.2241
 8181.6363  7119.6797  7838.4229
 8208.4194  7119.2563  7847.8257
 8244.0901  7118.8330  7857.4385
 8274.2291  7118.4097  7867.2686
 8197.1498  7117.9863  7877.3208
 8304.8294  7117.5630  7887.6025
 8372.8282  7117.1396  7898.1211
 8248.6269  7116.7168  7908.8833
 8265.8124  7116.2939  7919.8965
 8406.2920  7115.8711  7931.1680
 8292.3813  7115.4478  7942.7056
 8407.5221  7115.0249  7954.5186
 8372.3106  7114.6021  7966.6152
 8343.6507  7114.1797  7979.0044
 8183.8410  7113.7568  7991.6953
 8339.7777  7113.3340  8004.6973
 8242.7073  7112.9116  8018.0220
 8339.9124  7112.4888  8031.6777
 8325.7593  7112.0664  8045.6777
 8250.9108  7111.6440  8060.0317
 8396.9292  7111.2217  8074.7524
 8412.6633  7110.7993  8089.8521
 8388.2739  7110.3770  8105.3433
 8380.2332  7109.9551  8121.2402
 8387.8745  7109.5327  8137.5566
 8373.8438  7109.1108  8154.3071
 8336.3899  7108.6885  8171.5073
 8297.4950  7108.2666  8189.1729
 8288.1261  7107.8447  8207.3213
 8509.2971  7107.4229  8225.9697
 8570.7602  7107.0010  8245.1367
 8403.2105  7106.5796  8264.8418
 8404.5374  7106.1572  8285.1143
 8378.3683  7105.7363  8305.9453
 8458.7072  7105.3140  8327.3984
 8529.2477  7104.8926  8349.4531
 8435.0960  7104.4712  8372.1807
 8474.2934  7104.0498  8395.5576
 8358.4223  7103.6284  8419.6611
 8348.2910  7103.2075  8444.4668
 8504.3659  7102.7856  8470.0586
 8501.3516  7102.3647  8496.4121
 8676.9992  7101.9434  8523.6172
 8468.0439  7101.5220  8551.6484
 8526.7335  7101.1011  8580.6045
 8640.1220  7100.6802  8610.4600
 8594.8450  7100.2588  8641.3203
 8583.9800  7099.8384  8673.1611
 8655.0003  7099.4170  8706.0957
 8573.9436  7098.9966  8740.1006
 8601.8071  7098.5757  8775.2998
 8693.0531  7098.1553  8811.6699
 8791.7803  7097.7339  8849.3447
 8720.6656  7097.3135  8888.3027
 8858.8928  7096.8931  8928.6934
 8723.1432  7096.4727  8970.4922
 8868.5205  7096.0518  9013.8633
 8731.6412  7095.6318  9058.7852
 8931.9751  7095.2109  9105.4375
 8789.2153  7094.7910  9153.8027
 8862.5745  7094.3701  9204.0752
 8926.5295  7093.9502  9256.2432
 8901.4023  7093.5298  9310.5215
 8932.8570  7093.1099  9366.9023
 8930.2963  7092.6895  9425.6240
 9002.8623  7092.2700  9486.6826
 8996.1135  7091.8496  9550.3438
 9061.0362  7091.4297  9616.6133
 9072.0933  7091.0098  9685.7871
 9047.3016  7090.5898  9757.8760
 9112.4416  7090.1699  9833.2148
 9398.3728  7089.7505  9911.8271
 9352.6556  7089.3306  9994.0869
 9399.8319  7088.9111 10080.0312
 9350.0019  7088.4912 10170.0850
 9554.2766  7088.0718 10264.3027
 9572.9703  7087.6519 10363.1650
 9545.3591  7087.2329 10466.7520
 9553.7008  7086.8130 10575.6084
 9661.8197  7086.3936 10689.8447
 9695.4159  7085.9741 10810.0859
 9816.5015  7085.5552 10936.4805
 9934.0167  7085.1353 11069.7471
 9925.0567  7084.7163 11210.0801
 9969.5575  7084.2969 11358.3154
10448.6466  7083.8779 11514.7070
10467.1418  7083.4590 11680.2305
10509.6230  7083.0400 11855.2148
10668.8051  7082.6206 12040.8066
10877.2040  7082.2021 12237.4355
11029.7950  7081.7827 12446.4600
11224.2503  7081.3638 12668.4434
11337.5033  7080.9448 12905.0098
11469.3816  7080.5259 13157.0469
11778.1841  7080.1074 13426.0947
12072.9780  7079.6885 13713.7422
12425.0109  7079.2700 14021.7891
12797.0822  7078.8511 14352.2813
13036.5017  7078.4326 14707.5693
13332.0934  7078.0142 15090.3594
13840.9326  7077.5952 15503.8125
14512.4713  7077.1768 15951.6455
14919.9814  7076.7583 16438.2461
15633.4364  7076.3398 16968.8457
16089.8952  7075.9219 17549.6914
16770.4708  7075.5034 18188.2832
17679.5959  7075.0850 18893.6094
18597.7201  7074.6665 19676.4414
19604.0069  7074.2480 20549.6133
20669.6948  7073.8301 21528.3516
22196.4927  7073.4121 22630.5469
23185.0964  7072.9941 23877.0039
24700.7933  7072.5757 25291.6445
26540.8543  7072.1577 26901.5938
28231.4044  7071.7397 28737.1328
30153.0688  7071.3218 30831.5020
32490.0755  7070.9038 33220.5156
35217.6372  7070.4863 35941.9180
37855.3459  7070.0684 39034.5547
41006.8222  7069.6504 42537.1563
44790.3797  7069.2324 46486.8828
49042.3056  7068.8149 50917.2109
53104.1330  7068.3970 55855.2461
58052.0865  7067.9795 61317.9492
64037.0450  7067.5620 67306.8438
70532.0050  7067.1440 73800.7344
76969.1227  7066.7266 80745.9766
84294.1194  7066.3091 88044.5234
91965.4682  7065.8916 95541.0234
100930.2740  7065.4741 103012.5938
109942.5365  7065.0566 110167.6328
118587.0882  7064.6392 116661.5625
127762.6818  7064.2217 122135.8828
136218.5046  7063.8047 126278.2500
142585.2905  7063.3872 128889.5703
147495.9169  7062.9702 129932.3516
149666.3071  7062.5527 129539.1328
148610.4642  7062.1357 127974.6719
145061.7478  7061.7183 125568.2266
138683.4792  7061.3013 122640.4766
131202.3184  7060.8843 119446.8281
123749.6201  7060.4673 116145.2656
116647.8880  7060.0503 112789.1016
110743.8536  7059.6333 109340.5234
105603.1562  7059.2163 105700.5547
102263.7776  7058.7993 101750.9531
99117.1608  7058.3823 97398.7266
95553.5554  7057.9658 92611.3672
91854.6745  7057.5488 87431.2031
87313.0828  7057.1318 81965.6953
81303.6749  7056.7153 76360.6797
74807.3320  7056.2983 70769.1172
67868.0807  7055.8818 65326.6602
60584.8818  7055.4653 60138.1367
53871.2045  7055.0488 55274.6406
47788.2233  7054.6318 50774.5273
42441.8028  7054.2153 46661.5352
37832.0595  7053.7988 42925.9531
33902.6446  7053.3823 39563.4375
31024.2212  7052.9653 36546.6875
28233.6268  7052.5493 33858.0039
25829.8038  7052.1328 31464.9844
24101.8923  7051.7163 29345.5801
22561.1587  7051.2998 27468.0938
20976.9726  7050.8838 25810.4805
19977.1605  7050.4673 24344.3281
18711.3480  7050.0513 23049.7480
17840.6761  7049.6348 21902.7188
17097.9234  7049.2188 20886.5723
16296.1239  7048.8022 19981.9590
15526.4204  7048.3862 19175.7363
14968.8431  7047.9697 18452.9453
14691.5939  7047.5542 17803.7559
14142.2819  7047.1377 17216.9648
13855.1228  7046.7217 16685.5391
13570.8264  7046.3057 16201.2588
13060.4046  7045.8896 15759.2334
12839.8262  7045.4736 15353.4746
12379.9153  7045.0581 14980.6406
12206.7127  7044.6416 14636.3340
12000.2215  7044.2261 14318.2656
11917.9211  7043.8101 14023.1484
11770.6313  7043.3945 13749.3936
11471.8234  7042.9785 13494.4678
11309.2904  7042.5630 13257.2529
11277.3927  7042.1470 13035.7510
11162.5133  7041.7314 12829.1406
10946.6953  7041.3154 12635.8135
10754.1288  7040.8999 12455.1582
10841.7854  7040.4839 12285.8535
10773.1145  7040.0688 12127.4346
10603.1597  7039.6528 11978.8027
10628.7586  7039.2373 11839.6016
10304.9914  7038.8218 11708.9102
10367.7974  7038.4063 11586.4541
10422.0934  7037.9907 11471.4531
10466.7176  7037.5752 11363.6992
10311.6466  7037.1597 11262.5293
10249.1068  7036.7446 11167.7793
10270.7073  7036.3286 11078.8926
10220.4718  7035.9136 10995.7383
10207.0672  7035.4980 10917.8457
10241.5141  7035.0830 10845.1143
10127.6223  7034.6675 10777.1426
10095.7508  7034.2524 10713.8564
10016.2470  7033.8369 10654.9160
10181.9589  7033.4219 10600.2656
10083.7197  7033.0063 10549.6191
 9979.3352  7032.5913 10502.9375
 9962.1819  7032.1758 10459.9844
10003.9269  7031.7612 10420.7295
10172.9813  7031.3457 10384.9805
10287.8554  7030.9307 10352.7197
10175.5914  7030.5156 10323.7949
10218.6601  7030.1006 10298.1934
10160.6938  7029.6851 10275.8008
10148.7931  7029.2705 10256.6152
10149.9797  7028.8555 10240.5557
10233.5293  7028.4404 10227.6191
10266.5056  7028.0254 10217.7773
10160.8844  7027.6104 10211.0195
10140.5634  7027.1953 10207.3477
10277.0580  7026.7803 10206.7695
10160.7135  7026.3657 10212.2617
10176.4728  7025.9507 10217.9619
10319.3125  7025.5361 10226.8496
10293.0031  7025.1211 10238.9756
10273.7725  7024.7065 10254.4033
10361.3950  7024.2915 10273.2080
10378.1126  7023.8770 10295.4785
10403.0780  7023.4619 10321.3135
10605.1255  7023.0474 10350.8281
10741.2547  7022.6328 10384.1533
10809.7066  7022.2178 10421.4316
10942.9911  7021.8032 10462.8291
11000.4411  7021.3887 10508.5234
11135.5648  7020.9741 10560.1865
10949.9620  7020.5596 10615.1104
11285.4005  7020.1450 10675.0039
11552.4240  7019.7300 10740.1367
11540.4707  7019.3154 10810.8115
11714.7668  7018.9009 10887.3623
11930.0954  7018.4863 10970.1533
12132.0217  7018.0723 11059.5898
12083.2273  7017.6577 11156.1221
12188.7673  7017.2432 11260.2441
12301.4574  7016.8286 11372.5059
12618.9731  7016.4141 11493.5186
12933.6978  7016.0000 11623.9609
13105.0616  7015.5854 11764.5928
13208.5361  7015.1709 11916.2598
13470.8916  7014.7568 12079.9219
13881.4797  7014.3423 12256.6563
14290.5870  7013.9277 12447.6973
14843.6125  7013.5137 12654.4531
14973.7064  7013.0991 12878.5488
15283.8211  7012.6851 13121.8789
15773.2104  7012.2710 13386.6602
16469.0190  7011.8564 13675.5088
16943.5460  7011.4424 13991.5332
17480.2983  7011.0283 14338.4434
18105.0351  7010.6138 14720.6738
18814.1677  7010.1997 15143.5332
19497.2549  7009.7856 15613.3750
20233.9324  7009.3711 16137.7705
21053.6845  7008.9570 16725.6953
22001.4878  7008.5430 17387.6875
22906.4184  7008.1289 18136.0508
23851.4143  7007.7148 18984.9375
24951.2732  7007.3008 19950.4609
26108.9974  7006.8867 21050.6680
27548.8372  7006.4727 22305.4746
29172.7952  7006.0586 23736.4551
30760.3779  7005.6445 25366.5508
32389.8404  7005.2305 27219.5488
34167.8856  7004.8164 29319.5195
36230.7453  7004.4023 31689.9648
38503.4950  7003.9883 34352.7266
40744.3026  7003.5742 37326.5703
43308.8966  7003.1606 40625.2070
45685.7444  7002.7466 44256.6992
48994.8944  7002.3325 48209.3203
51999.1095  7001.9185 52469.5703
55148.3318  7001.5049 56982.9414
58648.2225  7001.0908 61683.1563
62632.7948  7000.6772 66445.7344
65795.6404  7000.2632 71124.0391
69647.4801  6999.8496 75511.5078
73174.4827  6999.4355 79396.3047
76607.8360  6999.0215 82553.6094
79120.5749  6998.6079 84817.7266
81139.0490  6998.1943 86093.9141
82509.8221  6997.7798 86399.6719
82983.0641  6997.3667 85848.9063
82327.4861  6996.9526 84625.0625
80216.4988  6996.5391 82941.4063
78193.3192  6996.1250 80989.2656
75526.1088  6995.7114 78921.3438
72203.7463  6995.2974 76819.9766
69711.5313  6994.8843 74712.7969
67455.4037  6994.4697 72563.7656
65839.0739  6994.0566 70310.1016
64140.8605  6993.6431 67868.0234
62212.5144  6993.2295 65179.5586
60034.6110  6992.8154 62212.5469
58065.1147  6992.4019 58993.7422
55580.8366  6991.9878 55578.1641
52963.7133  6991.5747 52061.2813
49600.4876  6991.1611 48530.5859
46462.6022  6990.7471 45080.0781
43382.3961  6990.3335 41770.8164
40525.1271  6989.9204 38657.8750
37249.5858  6989.5063 35763.3359
35207.5916  6989.0928 33106.9063
32939.7888  6988.6792 30684.7695
30930.5820  6988.2656 28496.2949
29099.7184  6987.8521 26525.6836
27523.7575  6987.4390 24763.1211
25886.8116  6987.0249 23188.9453
24552.2588  6986.6118 21790.0820
23414.7582  6986.1978 20546.8867
22029.6497  6985.7847 19445.8906
21204.9641  6985.3711 18469.2227
20220.4557  6984.9580 17604.4922
19393.5915  6984.5439 16836.3789
18782.5474  6984.1309 16154.3232
18081.9181  6983.7168 15545.8125
17275.1219  6983.3037 15002.3906
16776.4720  6982.8901 14514.2588
16306.3333  6982.4766 14075.0039
15760.6050  6982.0630 13677.2021
15213.4141  6981.6499 13316.2021
14899.8081  6981.2363 12986.5127
14636.7830  6980.8232 12684.8672
14054.5725  6980.4097 12407.2402
13711.6698  6979.9961 12151.3887
13452.1081  6979.5825 11914.3408
13196.8615  6979.1694 11694.5693
12977.2933  6978.7559 11489.8428
12711.3189  6978.3428 11299.1094
12476.5517  6977.9292 11120.6514
12319.3364  6977.5156 10953.6455
11837.9234  6977.1021 10797.0000
11772.7839  6976.6890 10649.8418
11485.1032  6976.2759 10511.3936
11332.8216  6975.8623 10380.9648
11234.6824  6975.4492 10257.9336
11002.9761  6975.0356 10141.7422
10609.0768  6974.6221 10031.8818
10554.9247  6974.2090  9927.8965
10456.3052  6973.7954  9829.3652
10476.1919  6973.3823  9735.9102
10353.9150  6972.9692  9647.1826
10228.5306  6972.5557  9562.8643
10178.3981  6972.1426  9482.6631
10113.9546  6971.7290  9406.3115
 9932.2176  6971.3159  9333.5635
 9846.2689  6970.9023  9264.1904
 9686.8967  6970.4893  9197.9854
 9680.3151  6970.0762  9134.7520
 9607.1857  6969.6626  9074.3135
 9437.4158  6969.2495  9016.5039
 9339.1523  6968.8359  8961.1699
 9457.2709  6968.4229  8908.1699
 9325.3567  6968.0098  8857.3701
 9291.8887  6967.5962  8808.6494
 9331.3722  6967.1831  8761.8926
 9143.0171  6966.7695  8716.9922
 9116.8242  6966.3564  8673.8516
 9131.7226  6965.9434  8632.3750
 8930.9291  6965.5303  8592.4775
 9031.7028  6965.1167  8554.0771
 8960.5623  6964.7036  8517.0996
 8803.5244  6964.2900  8481.4707
 8826.8470  6963.8770  8447.1270
 8569.2059  6963.4639  8414.0049
 8714.1905  6963.0508  8382.0449
 8802.8848  6962.6377  8351.1914
 8658.2243  6962.2241  8321.3945
 8615.7120  6961.8110  8292.6035
 8498.7715  6961.3975  8264.7725
 8438.2501  6960.9844  8237.8594
 8384.0715  6960.5713  8211.8213
 8440.9337  6960.1582  8186.6216
 8529.8856  6959.7451  8162.2227
 8490.4629  6959.3315  8138.5894
 8357.8355  6958.9185  8115.6899
 8401.2005  6958.5054  8093.4937
 8321.1247  6958.0923  8071.9707
 8297.3339  6957.6792  8051.0938
 8233.3030  6957.2656  8030.8354
 8305.0745  6956.8525  8011.1729
 8298.8973  6956.4390  7992.0801
 8198.6530  6956.0264  7973.5371
 8230.4308  6955.6128  7955.5205
 8118.7536  6955.1997  7938.0107
 8090.2542  6954.7866  7920.9883
 8146.1452  6954.3730  7904.4355
 8142.9070  6953.9600  7888.3340
 7987.9207  6953.5469  7872.6680
 7921.0573  6953.1338  7857.4214
 8038.5735  6952.7207  7842.5786
 8096.0239  6952.3076  7828.1255
 8117.2411  6951.8940  7814.0405
 8203.3086  6951.4810  7800.3335
 7976.9161  6951.0674  7786.9619
 8157.3427  6950.6548  7773.9438
 7955.0424  6950.2412  7761.2378
 7952.2613  6949.8281  7748.8618
 8023.2767  6949.4146  7736.7778
 7888.7931  6949.0015  7725.0020
 7966.5299  6948.5884  7713.5005
 7958.4800  6948.1753  7702.2871
 7821.7490  6947.7617  7691.3301
 7834.9513  6947.3491  7680.6445
 7858.9433  6946.9355  7670.1987
 7878.9209  6946.5225  7660.0083
 7995.4427  6946.1094  7650.0439
 8112.3727  6945.6963  7640.3188
 7883.8377  6945.2827  7630.8062
 7757.4633  6944.8696  7621.5200
 7724.3193  6944.4565  7612.4341
 7814.6165  6944.0435  7603.5615
 7785.1863  6943.6299  7594.8774
 7702.8476  6943.2168  7586.3950
 7713.0025  6942.8032  7578.0913
 7752.4580  6942.3906  7569.9785
 7742.5399  6941.9771  7562.0347
 7769.4307  6941.5640  7554.2720
 7796.9464  6941.1509  7546.6694
 7796.9464  6940.7378  7539.2383
 7683.2619  6940.3242  7531.9590
 7702.2997  6939.9111  7524.8433
 7610.1090  6939.4976  7517.8721
 7621.4688  6939.0845  7511.0566
 7637.5343  6938.6714  7504.3784
 7631.1149  6938.2583  7497.8486
 7709.4469  6937.8447  7491.4502
 7741.0776  6937.4316  7485.1934
 7704.2734  6937.0181  7479.0620
 7732.8528  6936.6050  7473.0664
 7611.1108  6936.1919  7467.1914
 7545.4783  6935.7788  7461.4463
 7538.2825  6935.3652  7455.8154
 7539.9194  6934.9521  7450.3105
 7491.4573  6934.5386  7444.9155
 7579.8212  6934.1255  7439.6416
 7558.5458  6933.7124  7434.4741
 7715.0161  6933.2988  7429.4219
 7551.5599  6932.8857  7424.4741
 7433.0713  6932.4727  7419.6377
 7685.6310  6932.0586  7414.9004
 7551.6602  6931.6460  7410.2725
 7635.2883  6931.2324  7405.7412
 7615.9845  6930.8188  7401.3149
 7492.7210  6930.4058  7396.9839
 7506.4519  6929.9927  7316.2402
 7534.2945  6929.5791  7312.5762
 7503.2586  6929.1660  7309.0073
 7470.8373  6928.7524  7305.5244
 7427.2650  6928.3394  7302.1357
 7454.4408  6927.9258  7298.8315
 7524.7291  6927.5127  7295.6191
 7534.2945  6927.0991  7292.4907
 7568.8608  6926.6860  7289.4531
 7359.6132  6926.2725  7286.4980
 7336.1251  6925.8589  7283.6313
 7426.1126  6925.4458  7280.8511
 7520.2315  6925.0322  7240.0405
 7458.6469  6924.6187  7237.6670
 7503.3689  6924.2051  7235.3770
 7506.1232  6923.7920  7233.1714
 7488.9083  6923.3789  7231.0503
 7417.2138  6922.9653  7229.0132
 7464.0802  6922.5518  7227.0615
 7399.8806  6922.1382  7225.1953
 7429.6187  6921.7251  7223.4160
 7344.7876  6921.3115  7221.7236
 7311.6400  6920.8984  7220.1201
 7395.0330  6920.4849  7218.6060
 7365.4331  6920.0713  7217.1821
 7422.1963  6919.6577  7215.8506
 7364.9014  6919.2441  7214.6123
 7365.9097  6918.8311  7213.4707
 7317.3055  6918.4175  7212.4258
 7338.3718  6918.0039  7211.4800
 7395.2019  6917.5903  7210.6362
 7345.7820  6917.1768  7209.8970
 7358.8296  6916.7632  7209.2642
 7333.4090  6916.3501  7208.7422
 7278.4806  6915.9365  7208.3330
 7501.6265  6915.5229  7208.0405
 7393.0655  6915.1094  7207.8687
 7408.8777  6914.6958  7207.8213
 7178.6384  6914.2822  7207.9028
 7353.5477  6913.8691  7208.1191
 7514.6700  6913.4551  7208.4731
 7380.2851  6913.0420  7208.9727
 7422.7187  6912.6284  7209.6226
 7346.8889  6912.2148  7210.4302
 7419.3946  6911.8008  7211.4014
 7336.9216  6911.3877  7212.5454
 7292.4900  6910.9736  7213.8691
 7407.9784  6910.5605  7215.3833
 7439.1326  6910.1470  7217.0962
 7371.6613  6909.7329  7219.0181
 7415.0922  6909.3193  7221.1621
 7358.0902  6908.9058  7223.5391
 7282.3924  6908.4922  7226.1641
 7393.0406  6908.0786  7229.0508
 7477.3431  6907.6650  7232.2153
 7361.6933  6907.2510  7235.6748
 7361.6933  6906.8374  7239.4497
 7332.9979  6906.4238  7243.5596
 7294.4688  6906.0103  7248.0273
 7406.8554  6905.5967  7252.8789
 7487.2124  6905.1826  7258.1396
 7533.7820  6904.7690  7263.8418
 7406.0089  6904.3555  7270.0176
 7405.5419  6903.9414  7276.7026
 7442.6305  6903.5278  7283.9395
 7447.7439  6903.1143  7291.7720
 7361.4615  6902.7002  7300.2500
 7406.5502  6902.2866  7309.4307
 7496.8987  6901.8726  7319.3765
 7498.4098  6901.4590  7330.1606
 7473.7705  6901.0454  7341.8647
 7569.1710  6900.6313  7354.5830
 7627.8105  6900.2173  7368.4326
 7576.1212  6899.8037  7383.5176
 7565.8535  6899.3896  7400.0215
 7491.2345  6898.9761  7418.0854
 7665.0027  6898.5620  7437.9595
 7583.0625  6898.1484  7459.8511
 7598.4878  6897.7344  7484.1069
 7717.4898  6897.3208  7511.0303
 7677.0586  6896.9067  7541.1025
 7831.7473  6896.4927  7574.7563
 7772.7000  6896.0786  7612.6528
 8035.4034  6895.6650  7655.3892
 8065.6359  6895.2510  7703.8428
 8112.9559  6894.8374  7758.7988
 8061.2088  6894.4229  7821.3765
 8046.1482  6894.0093  7899.1406
 8125.7808  6893.5952  7980.2935
 8343.8024  6893.1812  8072.4976
 8421.9030  6892.7671  8177.2959
 8436.9360  6892.3535  8295.8262
 8679.0159  6891.9390  8429.7021
 8951.6190  6891.5254  8579.9199
 8882.7460  6891.1113  8747.9609
 9152.8989  6890.6973  8934.3877
 9333.9264  6890.2827  9140.1816
 9437.2112  6889.8691  9364.9473
 9804.4362  6889.4546  9608.4688
 9981.4129  6889.0410  9868.4375
10056.1303  6888.6270 10142.1816
10252.7102  6888.2129 10427.2695
10438.0377  6887.7983 10710.3994
10574.3784  6887.3848 10984.4688
10934.3966  6886.9702 11238.2695
11124.9271  6886.5562 11458.4629
11273.7099  6886.1421 11633.5137
11470.4930  6885.7280 11754.0605
11670.3786  6885.3135 11816.3711
11779.1950  6884.8994 11822.2861
11870.2915  6884.4854 11779.2627
11637.4853  6884.0708 11698.4932
11673.0503  6883.6567 11592.1846
11481.4670  6883.2427 11471.9570
11152.4092  6882.8281 11346.3662
11209.7194  6882.4141 11221.0811
11145.2055  6881.9995 11097.6543
11037.6107  6881.5854 10974.9912
10786.1649  6881.1714 10849.0859
10765.7994  6880.7568 10715.3066
10636.9250  6880.3423 10568.7109
10490.3920  6879.9282 10406.5684
10394.8022  6879.5137 10227.9648
10181.5257  6879.0996 10035.3750
10053.7008  6878.6851  9832.5547
 9985.7299  6878.2705  9625.2109
 9863.3740  6877.8564  9418.2432
 9428.4310  6877.4424  9216.7686
 9352.0667  6877.0273  9023.9551
 9100.2053  6876.6133  8842.6934
 8979.9960  6876.1982  8674.0430
 8837.1624  6875.7842  8519.0215
 8489.4315  6875.3696  8377.3467
 8475.9778  6874.9556  8248.9746
 8450.3127  6874.5405  8133.0049
 8229.9551  6874.1260  8028.8530
 8089.4425  6873.7114  7935.5781
 7995.2397  6873.2974  7852.2666
 7952.6052  6872.8828  7777.9961
 7939.1395  6872.4678  7711.8652
 7878.0067  6872.0532  7653.0093
 7722.4652  6871.6387  7600.6118
 7721.9044  6871.2241  7553.9150
 7710.0139  6870.8096  7512.2236
 7586.1919  6870.3950  7474.9097
 7490.6775  6869.9805  7441.4111
 7582.7975  6869.5654  7411.2314
 7454.7027  6869.1514  7383.9380
 7445.4396  6868.7363  7359.1519
 7356.0007  6868.3218  7336.5503
 7378.8634  6867.9072  7315.8555
 7283.3955  6867.4922  7296.8315
 7210.3146  6867.0776  7279.2778
 7252.2604  6866.6626  7263.0239
 7180.0891  6866.2480  7247.9263
 7277.1376  6865.8335  7233.8608
 7382.1574  6865.4185  7220.7222
 7292.4750  6865.0039  7208.4209
 7197.0421  6864.5889  7196.8779
 7140.4904  6864.1738  7186.0254
 7122.3564  6863.7593  7175.8047
 7102.2038  6863.3447  7116.6270
 7053.2486  6862.9297  7107.8174
 7025.0368  6862.5146  7099.4951
 7152.0014  6862.0996  7091.6235
 7099.9064  6861.6851  7084.1685
 7120.7513  6861.2700  7077.0991
 7051.1184  6860.8550  7070.3882
 7025.0811  6860.4404  7064.0112
 7072.8612  6860.0254  7057.9438
 6951.6427  6859.6104  7052.1660
 7051.2711  6859.1953  7046.6587
 7133.0884  6858.7803  7041.4038
 6985.1158  6858.3652  7036.3853
 6972.3004  6857.9502  7006.9985
 6925.1017  6857.5352  7002.5596
 6990.8064  6857.1201  6998.3140
 7057.3494  6856.7051  6994.2510
 6807.2925  6856.2900  6990.3589
 6965.1762  6855.8750  6986.6284
 6985.0266  6855.4600  6983.0503
 6910.1357  6855.0449  6979.6152
 6886.6401  6854.6294  6976.3154
 6890.8149  6854.2144  6973.1436
 6928.0870  6853.7993  6970.0933
 6886.5078  6853.3838  6967.1572
 6756.0569  6852.9688  6964.3301
 6878.5220  6852.5537  6961.6055
 6890.4315  6852.1382  6958.9785
 6921.7270  6851.7231  6956.4448
 6934.8443  6851.3076  6953.9990
 6855.8896  6850.8926  6951.6372
 6877.0539  6850.4775  6949.3555
 6918.8673  6850.0620  6947.1489
 6772.4183  6849.6465  6945.0151
 6869.4693  6849.2314  6942.9512
 6987.2410  6848.8159  6940.9521
 6980.0224  6848.4004  6939.0161
 6974.9582  6847.9854  6937.1416
 7010.6226  6847.5693  6935.3228
 6810.0713  6847.1543  6933.5615
 6865.3432  6846.7388  6931.8511
 6766.1889  6846.3237  6930.1929
 6740.4588  6845.9082  6928.5815
 6676.4624  6845.4927  6927.0181
 6652.9076  6845.0771  6925.4980
 6860.3149  6844.6616  6924.0225
 6651.8624  6844.2461  6922.5864
 6753.5050  6843.8306  6921.1914
 6706.4316  6843.4150  6919.8340
 6789.8559  6842.9995  6918.5142
 6850.5906  6842.5835  6917.2280
 6864.7903  6842.1685  6915.9785
 6905.6600  6841.7524  6914.7598
 6842.1491  6841.3369  6913.5742
 6817.9461  6840.9214  6912.4189
 6797.3436  6840.5059  6911.2939
 6845.1798  6840.0898  6910.1963
 6736.6827  6839.6748  6909.1284
 6851.9892  6839.2588  6908.0859
 6839.9465  6838.8433  6907.0708
 6864.4371  6838.4272  6906.0801
 6927.6941  6838.0117  6905.1147
 6868.5590  6837.5957  6904.1719
 6875.9194  6837.1802  6903.2539
 6867.4915  6836.7642  6902.3569
 6859.7162  6836.3486  6901.4829
 6947.2760  6835.9326  6900.6294
 6931.7245  6835.5166  6899.7974
 6834.1356  6835.1006  6898.9849
 6773.3390  6834.6851  6898.1929
 6887.3404  6834.2690  6897.4194
 6743.8012  6833.8530  6896.6650
 6855.6253  6833.4375  6895.9297
 6840.5287  6833.0215  6895.2114
 6858.4104  6832.6055  6894.5112
 6943.7769  6832.1895  6893.8281
 6970.0312  6831.7734  6893.1616
 6872.4597  6831.3574  6892.5117
 6877.3593  6830.9414  6891.8779
 6883.0513  6830.5254  6891.2607
 6858.2903  6830.1094  6890.6582
 6855.7030  6829.6934  6890.0718
 6816.9217  6829.2769  6889.5000
 6691.2351  6828.8613  6888.9438
 6744.4931  6828.4448  6888.4019
 6839.9668  6828.0288  6887.8745
 6910.6889  6827.6123  6887.3608
 6848.3373  6827.1968  6886.8628
 6839.3395  6826.7803  6886.3774
 6856.2878  6826.3643  6885.9063
 6869.4698  6825.9478  6885.4482
 6841.9299  6825.5317  6885.0044
 6870.6812  6825.1152  6884.5737
 6942.3373  6824.6992  6884.1567
 6905.8325  6824.2827  6883.7524
 6807.4916  6823.8667  6883.3618
 6857.7507  6823.4502  6882.9839
 6753.4170  6823.0337  6882.6187
 6744.3981  6822.6177  6882.2671
 6836.1581  6822.2012  6881.9277
 6835.1158  6821.7847  6881.6016
 6809.2978  6821.3682  6881.2881
 6894.1963  6820.9521  6880.9878
 6811.1809  6820.5356  6880.7002
 6705.1473  6820.1191  6880.4253
 6567.8215  6819.7026  6880.1631
 6644.7383  6819.2861  6879.9141
 6694.0528  6818.8696  6879.6777
 6808.8535  6818.4531  6879.4546
 6779.0764  6818.0366  6879.2441
 6789.8091  6817.6201  6879.0469
 6734.5748  6817.2031  6878.8623
 6755.8360  6816.7866  6878.6914
 6873.6238  6816.3701  6878.5337
 6782.2422  6815.9536  6878.3896
 6859.4971  6815.5371  6878.2588
 6838.3804  6815.1201  6878.1411
 6678.5909  6814.7036  6878.0376
 6643.2025  6814.2866  6877.9478
 6887.0896  6813.8701  6877.8726
 6708.9214  6813.4536  6877.8110
 6717.0114  6813.0366  6877.7637
 6723.2836  6812.6201  6877.7314
 6891.9341  6812.2031  6877.7134
 6833.2882  6811.7861  6877.7104
 6789.8091  6811.3696  6877.7227
 6797.6340  6810.9526  6877.7500
 6806.2992  6810.5361  6877.7935
 6836.4008  6810.1191  6877.8525
 6778.1759  6809.7021  6877.9272
 6850.3409  6809.2852  6878.0186
 6822.3746  6808.8682  6878.1265
 6691.7549  6808.4512  6878.2515
 6751.8265  6808.0347  6878.3940
 6577.6957  6807.6177  6878.5542
 6681.8981  6807.2007  6878.7319
 6782.3793  6806.7832  6878.9277
 6819.2452  6806.3662  6879.1426
 6776.0280  6805.9492  6879.3765
 6806.1506  6805.5327  6879.6304
 6727.7389  6805.1152  6879.9033
 6814.0292  6804.6982  6880.1968
 6796.3705  6804.2813  6880.5112
 6822.9257  6803.8638  6880.8467
 6833.8275  6803.4468  6881.2046
 6786.5391  6803.0298  6881.5845
 6773.3390  6802.6123  6881.9873
 6844.7998  6802.1953  6882.4136
 6871.3314  6801.7778  6882.8638
 6675.3040  6801.3608  6883.3389
 6742.5765  6800.9434  6883.8389
 6754.0900  6800.5264  6884.3657
 6629.2154  6800.1089  6884.9185
 6646.5899  6799.6919  6885.4990
 6696.3987  6799.2744  6886.1079
 6805.9984  6798.8569  6886.7451
 6779.8648  6798.4399  6887.4131
 6786.9681  6798.0225  6888.1113
 6668.1347  6797.6050  6888.8408
 6571.4948  6797.1870  6889.6035
 6546.3875  6796.7700  6890.3994
 6580.0801  6796.3525  6891.2305
 6691.5991  6795.9351  6892.0957
 6798.9586  6795.5176  6892.9995
 6724.7209  6795.1001  6893.9395
 6779.3496  6794.6821  6894.9194
 6623.9500  6794.2651  6895.9399
 6720.9251  6793.8472  6897.0020
 6737.2314  6793.4297  6898.1069
 6755.3802  6793.0122  6899.2573
 6696.0918  6792.5947  6900.4526
 6746.5340  6792.1768  6901.6968
 6709.0885  6791.7593  6902.9893
 6644.5849  6791.3418  6904.3345
 6683.9426  6790.9238  6905.7305
 6823.5628  6790.5063  6907.1836
 6662.3673  6790.0889  6908.6919
 6665.3170  6789.6709  6910.2603
 6689.9588  6789.2534  6911.8887
 6707.4117  6788.8354  6913.5820
 6742.1417  6788.4175  6915.3394
 6746.5091  6787.9995  6917.1675
 6577.7696  6787.5820  6919.0645
 6728.1498  6787.1641  6921.0381
 6704.2740  6786.7466  6923.0859
 6701.2656  6786.3281  6925.2163
 6822.8094  6785.9106  6927.4277
 6822.8094  6785.4927  6929.7285
 6784.5006  6785.0747  6932.1167
 6672.1591  6784.6563  6934.6021
 6637.6330  6784.2388  6937.1836
 6693.2707  6783.8208  6939.8701
 6707.6585  6783.4028  6942.6611
 6677.8060  6782.9849  6945.5669
 6452.9897  6782.5669  6948.5864
 6814.7115  6782.1484  6951.7314
 6645.9245  6781.7305  6955.0010
 6677.8380  6781.3125  6958.4082
 6699.2686  6780.8945  6961.9517
 6739.3207  6780.4761  6965.6460
 6754.8018  6780.0581  6969.4902
 6724.0486  6779.6396  6973.5005
 6632.9172  6779.2217  6977.6758
 6629.0281  6778.8032  6982.0337
 6712.2897  6778.3853  6986.5742
 6677.7624  6777.9668  6991.3169
 6696.5510  6777.5488  6996.2617
 6721.4228  6777.1304  7001.4302
 6724.0486  6776.7124  7006.8228
 6676.2996  6776.2935  7012.4634
 6706.3975  6775.8755  7018.3540
 6702.6013  6775.4570  7024.5220
 6893.7886  6775.0391  7030.9683
 6706.1065  6774.6201  7037.7236
 6856.6833  6774.2021  7044.7915
 6923.1368  6773.7832  7052.2056
 6789.0722  6773.3652  7059.9707
 6798.5879  6772.9468  7068.1260
 6834.8480  6772.5283  7076.6763
 6879.9229  6772.1094  7085.6665
 6771.8374  6771.6914  7095.1050
 6846.8266  6771.2725  7105.0410
 6820.0797  6770.8540  7115.4917
 6658.7451  6770.4355  7126.4976
 6848.6186  6770.0166  7138.0952
 6795.1508  6769.5981  7150.3267
 6939.2853  6769.1792  7163.2368
 6789.8091  6768.7607  7176.8740
 6824.2509  6768.3423  7191.2925
 6938.9402  6767.9233  7206.5483
 6944.9988  6767.5049  7222.7070
 6941.2932  6767.0859  7239.8374
 6905.8054  6766.6670  7258.0171
 6926.4682  6766.2485  7277.3311
 6955.6103  6765.8296  7297.8730
 6897.8490  6765.4111  7319.7476
 6935.7293  6764.9922  7343.0713
 7080.4527  6764.5732  7367.9756
 6897.4146  6764.1543  7394.6084
 7113.2823  6763.7354  7423.1382
 7087.5174  6763.3164  7453.7578
 7025.9480  6762.8975  7486.6890
 7219.6735  6762.4790  7522.1904
 7187.2846  6762.0601  7560.5630
 7184.7522  6761.6406  7602.1602
 7243.2678  6761.2217  7647.4014
 7363.3035  6760.8027  7696.7817
 7524.7273  6760.3838  7750.8882
 7598.0899  6759.9648  7810.4170
 7664.8513  6759.5459  7876.1899
 7667.2465  6759.1265  7949.1758
 7735.7475  6758.7075  8030.5083
 7863.2379  6758.2886  8121.5024
 7932.8093  6757.8691  8223.6719
 8143.9734  6757.4502  8338.7383
 8033.3660  6757.0313  8468.6387
 8313.3163  6756.6118  8615.5205
 8475.2346  6756.1924  8781.7314
 8590.4964  6755.7734  8969.7939
 8806.4326  6755.3540  9182.3711
 8953.3854  6754.9351  9422.2158
 9181.1031  6754.5156  9692.1016
 9509.6318  6754.0962  9994.7402
 9938.5921  6753.6768 10332.6699
10249.5940  6753.2573 10708.1064
10793.4783  6752.8384 11122.7617
11384.8704  6752.4189 11577.5762
11636.0406  6751.9995 12072.3662
12164.3401  6751.5801 12605.3496
12612.3410  6751.1606 13172.5234
13392.7999  6750.7412 13766.9043
13933.4281  6750.3218 14377.7129
14699.2641  6749.9023 14989.6768
15506.9638  6749.4829 15582.8027
16379.9092  6749.0635 16133.0303
17189.7639  6748.6436 16614.2109
17929.2975  6748.2241 17001.4785
18561.7559  6747.8047 17275.5391
19051.2865  6747.3853 17426.6504
19432.1470  6746.9658 17456.8672
19514.8942  6746.5459 17379.6133
19357.1560  6746.1260 17213.6055
18986.1846  6745.7065 16990.6094
18619.2739  6745.2871 16732.5801
18119.5836  6744.8667 16460.2734
17184.6871  6744.4478 16188.8594
16742.3321  6744.0273 15925.4648
16310.0913  6743.6079 15671.5742
15835.4512  6743.1880 15421.6875
15640.2444  6742.7686 15167.2158
15235.4310  6742.3481 14896.5332
15114.0163  6741.9287 14599.9248
14917.6520  6741.5083 14269.7227
14645.5009  6741.0889 13904.6602
14342.1767  6740.6689 13507.3750
14034.1669  6740.2490 13085.0918
13501.2765  6739.8291 12650.4004
12738.2525  6739.4097 12213.7422
12337.3213  6738.9893 11784.1611
11827.4826  6738.5693 11370.6230
11384.9514  6738.1494 10978.0205
10591.4412  6737.7295 10610.9004
10273.7806  6737.3091 10270.4229
 9762.2366  6736.8896  9957.9609
 9413.3074  6736.4688  9672.5215
 8988.5344  6736.0493  9413.7676
 8679.6521  6735.6289  9179.7607
 8487.9752  6735.2090  8969.3887
 8408.9508  6734.7886  8780.4297
 8118.0564  6734.3687  8611.4785
 7862.2627  6733.9482  8460.3525
 7935.9597  6733.5283  8325.6113
 7735.4783  6733.1079  8205.2627
 7613.5998  6732.6875  8097.9722
 7411.1331  6732.2676  8002.0186
 7550.6828  6731.8472  7916.2466
 7294.7463  6731.4268  7839.2344
 7523.7752  6731.0068  7770.0439
 7125.5716  6730.5859  7707.5415
 7280.5584  6730.1660  7651.0039
 7233.9008  6729.7456  7599.5562
 7143.2263  6729.3252  7552.6631
 7112.5237  6728.9048  7509.6650
 6978.0760  6728.4844  7470.1792
 7011.0250  6728.0640  7433.7134
 6985.0671  6727.6436  7399.9990
 6902.9288  6727.2231  7368.6675
 6915.2450  6726.8027  7339.5337
 6851.4254  6726.3818  7312.3174
 6900.3904  6725.9614  7286.8906
 6807.6120  6725.5410  7263.0356
 6894.3524  6725.1206  7240.6631
 6965.2477  6724.6997  7219.5996
 6786.7533  6724.2793  7199.7813
 6798.2956  6723.8584  7181.0674
 6820.0491  6723.4380  7163.4116
 6720.2626  6723.0171  7146.6973
 6792.4617  6722.5967  7130.8892
 6787.7600  6722.1758  7115.8896
 6888.2753  6721.7554  7101.6729
 6833.5078  6721.3345  7088.1553
 6846.7741  6720.9141  7075.3169
 6785.7352  6720.4927  7063.0854
 6840.8393  6720.0723  7051.4482
 6735.3577  6719.6514  7040.3408
 6788.5246  6719.2305  7029.7485
 6695.1222  6718.8096  7019.6328
 6771.4806  6718.3887  7009.9639
 6756.8889  6717.9678  7000.7158
 6720.7696  6717.5469  6991.8623
 6614.8092  6717.1265  6983.3818
 6675.4739  6716.7051  6975.2505
 6669.8980  6716.2842  6967.4502
 6602.5206  6715.8633  6959.9614
 6604.7906  6715.4424  6952.7676
 6619.0736  6715.0215  6945.8516
 6653.8647  6714.6006  6939.1992
 6760.3429  6714.1792  6932.7954
 6610.9139  6713.7583  6926.6279
 6651.1158  6713.3374  6920.6846
 6738.3425  6712.9160  6914.9531
 6672.9614  6712.4951  6909.4233
 6615.6290  6712.0742  6904.0854
 6556.7996  6711.6528  6898.9292
 6679.5731  6711.2314  6893.9458
 6662.2578  6710.8105  6889.1279
 6695.4989  6710.3892  6884.4668
 6653.5132  6709.9683  6879.9556
 6642.4421  6709.5469  6875.5859
 6640.0144  6709.1255  6871.3530
 6688.4208  6708.7046  6867.2505
 6620.8772  6708.2832  6863.2710
 6602.2378  6707.8618  6859.4106
 6569.0651  6707.4404  6855.6631
 6561.0475  6707.0190  6852.0244
 6467.3229  6706.5981  6848.4897
 6610.8475  6706.1763  6845.0532
 6648.8554  6705.7549  6841.7124
 6680.5408  6705.3335  6838.4629
 6556.1792  6704.9121  6835.3008
 6603.2131  6704.4907  6832.2222
 6602.2777  6704.0693  6829.2246
 6568.0429  6703.6479  6826.3037
 6593.4259  6703.2266  6823.4575
 6637.3024  6702.8047  6820.6816
 6597.1177  6702.3833  6817.9751
 6516.0239  6701.9619  6815.3340
 6459.5879  6701.5405  6812.7568
 6555.1795  6701.1187  6810.2397
 6490.4529  6700.6973  6807.7817
 6573.5247  6700.2754  6805.3804
 6434.3198  6699.8540  6803.0332
 6515.5753  6699.4321  6800.7383
 6552.6503  6699.0107  6798.4946
 6553.3009  6698.5889  6796.2993
 6421.7008  6698.1675  6794.1514
 6459.6629  6697.7456  6792.0479
 6556.0157  6697.3237  6789.9888
 6602.7693  6696.9023  6787.9722
 6526.8507  6696.4805  6785.9961
 6522.6047  6696.0586  6784.0596
 6595.8016  6695.6367  6782.1611
 6479.4295  6695.2148  6780.2993
 6484.9650  6694.7930  6778.4736
 6439.2677  6694.3711  6776.6821
 6586.1597  6693.9497  6774.9248
 6561.3856  6693.5278  6773.1987
 6566.0111  6693.1055  6771.5029
 6450.6009  6692.6836  6769.8394
 6489.0315  6692.2617  6768.2041
 6526.6047  6691.8398  6766.5981
 6445.3379  6691.4175  6765.0181
 6535.4515  6690.9961  6763.4668
 6537.0219  6690.5737  6761.9390
 6564.3800  6690.1519  6760.4380
 6603.5149  6689.7300  6758.9604
 6554.3560  6689.3081  6757.5078
 6601.6333  6688.8857  6756.0762
 6441.6713  6688.4639  6754.6680
 6385.9425  6688.0410  6753.2798
 6490.5958  6687.6196  6751.9150
 6609.0301  6687.1973  6750.5684
 6558.4334  6686.7754  6749.2432
 6505.0751  6686.3530  6747.9360
 6395.4527  6685.9312  6746.6484
 6496.4070  6685.5083  6745.3774
 6485.2736  6685.0864  6744.1255
 6497.4348  6684.6641  6742.8896
 6506.2867  6684.2422  6741.6719
 6525.7617  6683.8193  6740.4688
 6498.3992  6683.3975  6739.2827
 6513.6144  6682.9746  6738.1108
 6484.9161  6682.5527  6736.9551
 6451.1986  6682.1304  6735.8130
 6575.4220  6681.7080  6734.6860
 6593.4877  6681.2856  6733.5718
 6594.1566  6680.8638  6732.4722
 6665.2528  6680.4404  6731.3838
 6553.9861  6680.0186  6730.3101
 6572.9737  6679.5957  6729.2471
 6462.8944  6679.1733  6728.1978
 6555.8551  6678.7510  6727.1592
 6603.6431  6678.3291  6726.1338
 6565.8460  6677.9058  6725.1172
 6523.7542  6677.4839  6724.1133
 6639.7665  6677.0610  6723.1191
 6691.2884  6676.6387  6722.1362
 6643.1833  6676.2158  6721.1626
 6418.8596  6675.7935  6720.1997
 6663.3063  6675.3706  6719.2456
 6769.1113  6674.9482  6718.3018
 6691.1342  6674.5254  6717.3667
 6603.1150  6674.1030  6716.4409
 6532.1661  6673.6802  6715.5234
 6658.6082  6673.2578  6714.6157
 6641.2296  6672.8350  6713.7153
 6582.6815  6672.4126  6712.8237
 6613.0600  6671.9893  6711.9390
 6660.8938  6671.5669  6711.0640
 6574.2484  6671.1440  6710.1948
 6616.1584  6670.7212  6709.3345
 6631.6234  6670.2983  6708.4805
 6657.3718  6669.8760  6707.6348
 6584.1876  6669.4526  6706.7944
 6575.0379  6669.0303  6705.9624
 6698.4405  6668.6069  6705.1362
 6465.2890  6668.1846  6704.3174
 6516.5377  6667.7612  6703.5039
 6564.8410  6667.3389  6702.6978
 6495.9869  6666.9155  6701.8965
 6586.4665  6666.4927  6701.1021
 6575.6165  6666.0698  6700.3135
 6441.2678  6665.6470  6699.5308
 6517.3370  6665.2236  6698.7534
 6569.5568  6664.8008  6697.9814
 6529.4598  6664.3779  6697.2153
 6528.2597  6663.9546  6696.4541
 6615.3727  6663.5317  6695.6982
 6590.9213  6663.1089  6694.9478
 6535.6734  6662.6855  6694.2017
 6573.4889  6662.2622  6693.4604
 6497.3245  6661.8394  6692.7246
 6431.2063  6661.4165  6691.9932
 6429.7022  6660.9932  6691.2661
 6504.5800  6660.5703  6690.5439
 6379.8181  6660.1470  6689.8257
 6412.8847  6659.7236  6689.1118
 6553.5436  6659.3008  6688.4023
 6464.2068  6658.8774  6687.6973
 6414.3566  6658.4541  6686.9956
 6396.1422  6658.0308  6686.2983
 6395.2208  6657.6074  6685.6050
 6476.2224  6657.1841  6684.9150
 6487.2738  6656.7607  6684.2295
 6507.6960  6656.3379  6683.5479
 6542.1452  6655.9146  6682.8691
 6418.3323  6655.4912  6682.1943
 6561.0475  6655.0679  6681.5229
 6544.3977  6654.6445  6680.8550
 6421.8654  6654.2212  6680.1904
 6428.3384  6653.7979  6679.5293
 6408.3231  6653.3745  6678.8711
 6527.1149  6652.9512  6678.2163
 6519.6626  6652.5273  6677.5640
 6464.6123  6652.1040  6676.9155
 6461.6908  6651.6807  6676.2700
 6458.4985  6651.2573  6675.6274
 6429.9704  6650.8340  6674.9878
 6478.5110  6650.4102  6674.3501
 6442.1514  6649.9868  6673.7163
 6373.8612  6649.5630  6673.0845
 6368.0861  6649.1396  6672.4561
 6399.3704  6648.7158  6671.8296
 6396.2475  6648.2925  6671.2065
 6507.7033  6647.8691  6670.5859
 6518.3926  6647.4453  6669.9673
 6364.4662  6647.0215  6669.3511
 6404.1668  6646.5981  6668.7383
 6481.1792  6646.1743  6668.1270
 6424.3789  6645.7505  6667.5181
 6402.3300  6645.3271  6666.9121
 6419.1956  6644.9033  6666.3076
 6504.9014  6644.4795  6665.7061
 6566.1327  6644.0557  6665.1060
 6348.8265  6643.6323  6664.5088
 6507.0311  6643.2085  6663.9136
 6638.8541  6642.7847  6663.3203
 6560.4655  6642.3608  6662.7290
 6536.6157  6641.9370  6662.1396
 6469.6304  6641.5132  6661.5527
 6503.9825  6641.0894  6660.9673
 6489.9763  6640.6655  6660.3843
 6394.1753  6640.2417  6659.8027
 6377.1346  6639.8179  6659.2231
 6392.0547  6639.3940  6658.6455
 6397.9475  6638.9702  6658.0698
 6414.4183  6638.5464  6657.4956
 6567.5188  6638.1226  6656.9233
 6416.5967  6637.6982  6656.3521
 6458.6218  6637.2749  6655.7842
 6365.3211  6636.8506  6655.2163
 6367.5017  6636.4268  6654.6509
 6373.8022  6636.0024  6654.0864
 6541.0196  6635.5786  6653.5244
 6344.3983  6635.1543  6652.9629
 6329.9018  6634.7310  6652.4048
 6417.0415  6634.3066  6651.8467
 6443.6583  6633.8823  6651.2900
 6423.2105  6633.4585  6650.7354
 6368.0861  6633.0347  6650.1821
 6466.9006  6632.6104  6649.6304
 6494.4313  6632.1865  6649.0801
 6576.0898  6631.7622  6648.5308
 6442.6741  6631.3379  6647.9829
 6384.0562  6630.9136  6647.4360
 6398.2909  6630.4897  6646.8916
 6569.5421  6630.0654  6646.3477
 6321.7444  6629.6416  6645.8057
 6386.9031  6629.2168  6645.2637
 6418.5444  6628.7930  6644.7241
 6460.6453  6628.3687  6644.1851
 6464.4408  6627.9448  6643.6484
 6247.6526  6627.5200  6643.1113
 6288.5355  6627.0962  6642.5767
 6334.9996  6626.6714  6642.0420
 6410.6013  6626.2476  6641.5098
 6402.3597  6625.8232  6640.9780
 6472.0866  6625.3989  6640.4478
 6500.4168  6624.9741  6639.9175
 6496.4070  6624.5503  6639.3896
 6496.4070  6624.1255  6638.8623
 6420.0627  6623.7017  6638.3364
 6447.0858  6623.2769  6637.8105
 6384.0562  6622.8525  6637.2866
 6403.1853  6622.4282  6636.7637
 6502.1397  6622.0039  6636.2417
 6419.2426  6621.5791  6635.7202
 6343.2177  6621.1553  6635.2002
 6435.9841  6620.7305  6634.6807
 6441.0894  6620.3062  6634.1626
 6451.1544  6619.8813  6633.6450
 6509.9407  6619.4575  6633.1294
 6430.5057  6619.0322  6632.6128
 6503.8668  6618.6084  6632.0986
 6427.3679  6618.1836  6631.5850
 6484.6099  6617.7593  6631.0723
 6450.8486  6617.3345  6630.5596
 6447.9749  6616.9102  6630.0488
 6427.2019  6616.4854  6629.5381
 6365.8121  6616.0610  6629.0288
 6345.4874  6615.6362  6628.5200
 6324.6719  6615.2114  6628.0122
 6336.2058  6614.7871  6627.5054
 6310.3186  6614.3623  6626.9985
 6386.3239  6613.9375  6626.4932
 6391.5693  6613.5127  6625.9878
 6424.3421  6613.0884  6625.4844
 6372.5647  6612.6636  6624.9810
 6363.2486  6612.2388  6624.4780
 6487.4843  6611.8140  6623.9761
 6568.9250  6611.3896  6623.4756
 6471.2729  6610.9648  6622.9751
 6305.1871  6610.5400  6622.4751
 6493.5329  6610.1152  6621.9761
 6260.5295  6609.6904  6621.4775
 6387.2940  6609.2656  6620.9800
 6378.6148  6608.8408  6620.4829
 6379.2888  6608.4160  6619.9868
 6464.1687  6607.9912  6619.4907
 6408.5723  6607.5664  6618.9956
 6400.0463  6607.1416  6618.5015
 6380.8717  6606.7168  6618.0078
 6432.1214  6606.2920  6617.5146
 6382.1214  6605.8672  6617.0220
 6352.1360  6605.4424  6616.5298
 6476.9203  6605.0176  6616.0386
 6541.5227  6604.5928  6615.5479
 6320.8754  6604.1675  6615.0571
 6462.0493  6603.7427  6614.5679
 6214.3146  6603.3179  6614.0786
 6370.9680  6602.8931  6613.5903
 6418.7649  6602.4678  6613.1021
 6385.0819  6602.0430  6612.6147
 6477.3731  6601.6182  6605.3096
 6360.0397  6601.1929  6604.8623
 6332.2892  6600.7681  6604.4155
 6381.0923  6600.3428  6603.9683
 6516.6922  6599.9180  6603.5220
 6395.2763  6599.4932  6603.0757
 6549.4711  6599.0679  6602.6294
 6429.8168  6598.6426  6602.1831
 6414.8440  6598.2178  6601.7373
 6321.2039  6597.7925  6601.2915
 6364.4706  6597.3677  6600.8462
 6322.0872  6596.9429  6600.4014
 6439.0349  6596.5176  6599.9556
 6371.5545  6596.0923  6599.5107
 6293.6417  6595.6670  6595.6670
 6292.0983  6595.2417  6595.2417
 6287.0940  6594.8169  6594.8169
 6337.5503  6594.3921  6594.3921
 6396.2316  6593.9668  6593.9668
 6458.0037  6593.5415  6593.5415
 6388.1214  6593.1162  6593.1162
 6516.2279  6592.6909  6592.6909
 6369.5486  6592.2656  6592.2656
 6527.7375  6591.8403  6591.8403
 6449.6654  6591.4155  6591.4155
 6330.8097  6590.9902  6590.9902
 6513.6752  6590.5649  6590.5649
 6411.7839  6590.1396  6590.1396
 6448.2189  6589.7144  6589.7144
 6359.8729  6589.2891  6589.2891
 6309.0973  6588.8638  6588.8638
 6346.6799  6588.4385  6588.4385
 6336.6668  6588.0132  6588.0132
 6454.6075  6587.5879  6587.5879
 6373.3929  6587.1626  6587.1626
 6552.3586  6586.7373  6586.7373
 6457.1524  6586.3115  6586.3115
 6346.0766  6585.8867  6585.8867
 6496.9544  6585.4609  6585.4609
 6559.9740  6585.0356  6585.0356
 6375.8872  6584.6104  6584.6104
 6546.6443  6584.1851  6584.1851
 6546.7853  6583.7593  6583.7593
 6456.9235  6583.3345  6583.3345
 6458.8454  6582.9087  6582.9087
 6583.4164  6582.4834  6582.4834
 6469.9316  6582.0581  6582.0581
 6424.1972  6581.6328  6581.6328
 6478.2720  6581.2070  6581.2070
 6533.2327  6580.7817  6580.7817
 6363.7471  6580.3560  6580.3560
 6436.7321  6579.9307  6579.9307
 6359.3956  6579.5049  6579.5049
 6350.6275  6579.0796  6579.0796
 6461.0184  6578.6538  6578.6538
 6499.4639  6578.2290  6578.2290
 6558.8181  6577.8032  6577.8032
 6408.2360  6577.3774  6577.3774
 6444.3401  6576.9521  6576.9521
 6417.5436  6576.5269  6576.5269
 6467.3396  6576.1006  6576.1006
 6546.3918  6575.6758  6575.6758
 6440.0585  6575.2495  6575.2495
 6526.0216  6574.8242  6574.8242
 6446.4163  6574.3984  6574.3984
 6396.8964  6573.9731  6573.9731
 6416.0564  6573.5474  6573.5474
 6509.8486  6573.1221  6573.1221
 6514.1685  6572.6958  6572.6958
 6342.3371  6572.2705  6572.2705
 6417.0665  6571.8447  6571.8447
 6457.5893  6571.4194  6571.4194
 6508.0347  6570.9937  6570.9937
 6349.7273  6570.5684  6570.5684
 6496.0456  6570.1421  6570.1421
 6559.0231  6569.7168  6569.7168
 6466.5203  6569.2910  6569.2910
 6512.0019  6568.8652  6568.8652
 6513.8519  6568.4395  6568.4395
 6545.2794  6568.0142  6568.0142
 6503.8509  6567.5879  6567.5879
 6379.0786  6567.1626  6567.1626
 6444.6882  6566.7368  6613.2769
 6421.2527  6566.3110  6613.0972
 6477.6197  6565.8848  6612.9194
 6448.5317  6565.4595  6612.7446
 6452.5806  6565.0332  6612.5708
 6328.7181  6564.6079  6612.3999
 6309.8669  6564.1816  6612.2305
 6435.3060  6563.7563  6612.0635
 6526.5910  6563.3306  6611.8984
 6430.3792  6562.9048  6611.7354
 6431.0500  6562.4785  6611.5742
 6400.3929  6562.0532  6611.4155
 6306.6129  6561.6270  6611.2588
 6212.5979  6561.2012  6611.1045
 6309.1728  6560.7754  6610.9526
 6496.8225  6560.3496  6610.8027
 6457.3388  6559.9238  6633.7642
 6356.7436  6559.4980  6633.7412
 6558.9854  6559.0718  6633.7207
 6441.3718  6558.6465  6633.7051
 6377.7342  6558.2202  6633.6914
 6428.6081  6557.7944  6633.6821
 6393.4396  6557.3682  6633.6753
 6347.3475  6556.9424  6633.6729
 6361.4552  6556.5166  6633.6733
 6406.1510  6556.0908  6633.6782
 6367.9009  6555.6650  6633.6860
 6308.0509  6555.2388  6633.6973
 6363.6978  6554.8130  6633.7129
 6528.3679  6554.3867  6633.7314
 6420.1474  6553.9609  6633.7544
 6370.0115  6553.5352  6633.7813
 6428.6102  6553.1094  6633.8115
 6432.4701  6552.6831  6633.8457
 6460.4421  6552.2573  6633.8843
 6427.6614  6551.8311  6633.9263
 6482.8564  6551.4053  6633.9727
 6463.3148  6550.9795  6634.0229
 6544.8574  6550.5532  6634.0771
 6511.8385  6550.1274  6634.1362
 6380.6486  6549.7012  6634.1987
 6383.7308  6549.2754  6634.2661
 6357.3742  6548.8491  6634.3374
 6352.9531  6548.4233  6634.4136
 6301.5719  6547.9976  6634.4941
 6349.6615  6547.5713  6634.5786
 6536.5638  6547.1450  6634.6680
 6439.9067  6546.7188  6634.7612
 6464.2972  6546.2930  6634.8604
 6477.9857  6545.8672  6634.9639
 6454.8031  6545.4409  6635.0718
 6457.1712  6545.0151  6635.1846
 6300.1112  6544.5889  6635.3022
 6283.1965  6544.1626  6635.4243
 6298.2895  6543.7368  6635.5522
 6373.6820  6543.3105  6635.6851
 6502.3914  6542.8848  6635.8228
 6509.2217  6542.4585  6635.9658
 6496.4944  6542.0322  6636.1138
 6394.7536  6541.6060  6636.2671
 6454.7352  6541.1797  6636.4258
 6466.3501  6540.7539  6636.5903
 6539.4569  6540.3281  6636.7603
 6432.1674  6539.9019  6636.9355
 6525.9813  6539.4756  6637.1162
 6271.5139  6539.0493  6637.3032
 6380.7601  6538.6230  6637.4951
 6470.4515  6538.1973  6637.6938
 6509.6915  6537.7710  6637.8979
 6473.4671  6537.3447  6638.1084
 6461.2055  6536.9185  6638.3247
 6406.9585  6536.4922  6638.5469
 6493.3569  6536.0659  6638.7759
 6406.1077  6535.6401  6639.0112
 6379.7028  6535.2139  6639.2524
 6358.7228  6534.7876  6639.5010
 6476.1934  6534.3613  6639.7549
 6377.5644  6533.9351  6640.0161
 6431.5988  6533.5088  6640.2837
 6408.5378  6533.0825  6640.5591
 6530.7742  6532.6567  6640.8403
 6447.4628  6532.2300  6641.1289
 6520.8554  6531.8042  6641.4248
 6539.6244  6531.3779  6641.7285
 6528.6872  6530.9517  6642.0381
 6491.9478  6530.5254  6642.3564
 6464.9355  6530.0991  6642.6812
 6442.4854  6529.6729  6643.0142
 6416.0564  6529.2471  6643.3545
 6392.9817  6528.8203  6643.7026
 6497.9279  6528.3945  6644.0591
 6542.4896  6527.9678  6644.4233
 6455.8923  6527.5420  6644.7954
 6416.5037  6527.1152  6645.1763
 6500.6368  6526.6895  6645.5649
 6567.6719  6526.2627  6645.9624
 6487.4864  6525.8369  6646.3687
 6436.0636  6525.4106  6646.7837
 6440.8633  6524.9844  6647.2065
 6503.9565  6524.5576  6647.6392
 6507.7640  6524.1318  6648.0811
 6527.6913  6523.7051  6648.5317
 6468.3006  6523.2793  6648.9917
 6406.5795  6522.8525  6649.4614
 6464.3600  6522.4268  6649.9404
 6458.7077  6522.0000  6650.4297
 6380.3140  6521.5742  6650.9282
 6485.3062  6521.1475  6651.4375
 6417.6846  6520.7212  6651.9561
 6494.1868  6520.2949  6652.4858
 6466.2746  6519.8687  6653.0254
 6612.6418  6519.4424  6653.5762
 6555.0853  6519.0161  6654.1372
 6376.0105  6518.5898  6654.7100
 6476.3532  6518.1636  6655.2925
 6510.7220  6517.7373  6655.8877
 6512.2338  6517.3110  6656.4932
 6440.9082  6516.8843  6657.1113
 6524.2731  6516.4585  6657.7407
 6445.1186  6516.0313  6658.3818
 6622.0634  6515.6055  6659.0352
 6432.9289  6515.1792  6659.7017
 6355.0991  6514.7529  6660.3794
 6398.7726  6514.3262  6661.0708
 6420.5248  6513.9004  6661.7749
 6516.7577  6513.4736  6662.4922
 6410.5472  6513.0474  6663.2222
 6407.0005  6512.6211  6663.9668
 6519.7311  6512.1948  6664.7241
 6615.7723  6511.7681  6665.4961
 6633.1290  6511.3423  6666.2817
 6609.5578  6510.9155  6667.0820
 6577.2576  6510.4893  6667.8965
 6474.7544  6510.0630  6668.7271
 6427.3114  6509.6362  6669.5708
 6481.5078  6509.2100  6670.4316
 6645.4100  6508.7837  6671.3076
 6572.3399  6508.3569  6672.1987
 6687.0025  6507.9312  6673.1069
 6639.0483  6507.5044  6674.0303
 6543.2469  6507.0781  6674.9712
 6531.3689  6506.6519  6675.9287
 6552.3769  6506.2256  6676.9038
 6572.4216  6505.7988  6677.8955
 6545.4563  6505.3726  6678.9058
 6535.6442  6504.9463  6679.9341
 6609.4399  6504.5200  6680.9805
 6619.9710  6504.0938  6682.0454
 6567.0619  6503.6670  6683.1294
 6504.9086  6503.2407  6684.2329
 6690.9098  6502.8145  6685.3560
 6770.5047  6502.3882  6686.4990
 6832.3398  6501.9619  6687.6626
 6697.1824  6501.5352  6688.8462
 6767.7242  6501.1089  6690.0513
 6573.1199  6500.6826  6691.2778
 6699.1034  6500.2559  6692.5259
 6770.1829  6499.8296  6693.7964
 6882.1351  6499.4033  6695.0894
 6905.6600  6498.9771  6696.4053
 6905.6600  6498.5508  6697.7451
 6930.1435  6498.1240  6699.1079
 6872.5333  6497.6978  6700.4951
 6837.1765  6497.2715  6701.9072
 6833.1009  6496.8452  6703.3447
 6885.3728  6496.4185  6704.8071
 6878.3900  6495.9922  6706.2959
 6961.0807  6495.5659  6707.8110
 6798.2278  6495.1392  6709.3530
 6758.5483  6494.7129  6710.9233
 6832.2181  6494.2866  6712.5210
 6771.9979  6493.8604  6714.1479
 6870.4220  6493.4341  6715.8032
 6912.8132  6493.0073  6717.4883
 6871.5842  6492.5811  6719.2036
 6825.5421  6492.1548  6720.9502
 6838.3101  6491.7285  6722.7280
 6872.4597  6491.3022  6724.5376
 6913.4333  6490.8755  6726.3794
 7007.4160  6490.4492  6728.2554
 6939.2187  6490.0225  6730.1641
 6824.6752  6489.5967  6732.1089
 6937.8874  6489.1699  6734.0879
 6924.0379  6488.7437  6736.1035
 6939.6314  6488.3174  6738.1553
 6979.6808  6487.8906  6740.2446
 6879.7496  6487.4644  6742.3726
 6965.0359  6487.0381  6744.5391
 6989.2858  6486.6118  6746.7456
 6750.3990  6486.1855  6748.9927
 6955.6103  6485.7593  6751.2813
 6955.6103  6485.3325  6753.6113
 6937.4921  6484.9063  6755.9858
 6912.1457  6484.4795  6758.4033
 6816.1783  6484.0537  6760.8667
 6871.5862  6483.6274  6763.3760
 6865.4089  6483.2007  6765.9316
 6943.1432  6482.7744  6768.5352
 6939.9200  6482.3481  6771.1885
 7072.8612  6481.9214  6773.8906
 7065.4471  6481.4951  6776.6465
 6956.0062  6481.0693  6779.4517
 6883.3412  6480.6421  6782.3125
 6943.7274  6480.2163  6785.2256
 6834.0138  6479.7896  6788.1973
 6876.0440  6479.3633  6791.2227
 6929.1962  6478.9370  6794.3101
 7009.5909  6478.5112  6797.4541
 7066.1990  6478.0840  6800.6611
 7016.6875  6477.6582  6803.9287
 7100.3865  6477.2314  6807.2627
 6925.3815  6476.8052  6810.6587
 6930.2085  6476.3789  6814.1255
 7017.0519  6475.9526  6817.6567
 6972.4955  6475.5264  6821.2622
 7136.8902  6475.1001  6824.9351
 7085.1953  6474.6733  6828.6851
 7059.4113  6474.2476  6832.5068
 6993.1469  6473.8208  6836.4092
 6891.1621  6473.3950  6840.3872
 7086.7402  6472.9683  6844.4492
 7021.3038  6472.5425  6848.5903
 7048.1687  6472.1157  6852.8203
 7066.0830  6471.6895  6857.1328
 7140.0126  6471.2632  6861.5396
 7100.2812  6470.8369  6866.0322
 6992.8640  6470.4102  6870.6235
 7087.9833  6469.9844  6875.3066
 7012.9984  6469.5576  6880.0928
 7190.0251  6469.1318  6884.9751
 6954.1960  6468.7056  6889.9668
 7191.0920  6468.2793  6895.0591
 7148.8672  6467.8525  6900.2661
 6980.9693  6467.4268  6905.5801
 6983.9985  6467.0000  6911.0146
 6984.8153  6466.5742  6916.5620
 7164.6635  6466.1475  6922.2363
 7230.7944  6465.7217  6928.0298
 7094.5005  6465.2949  6933.9575
 7116.7194  6464.8691  6940.0107
 7144.9867  6464.4424  6946.2056
 7126.9722  6464.0166  6952.5337
 7195.8245  6463.5903  6959.0117
 7114.4927  6463.1641  6965.6294
 7274.0942  6462.7373  6972.4063
 7160.8874  6462.3115  6979.3315
 7214.8462  6461.8853  6986.4253
 7165.6590  6461.4590  6993.6753
 7293.4421  6461.0327  7001.1040
 7344.5431  6460.6064  7008.6992
 7364.3953  6460.1802  7016.4834
 7357.3246  6459.7544  7024.4443
 7310.3029  6459.3276  7032.6055
 7350.3515  6458.9019  7040.9551
 7289.8909  6458.4756  7049.5171
 7181.2565  6458.0493  7058.2788
 7277.0618  6457.6230  7067.2666
 7353.9391  6457.1973  7076.4678
 7128.1385  6456.7705  7085.9087
 7239.5688  6456.3447  7095.5771
 7525.2132  6455.9185  7105.5020
 7346.5000  6455.4922  7115.6733
 7346.2644  6455.0659  7126.1069
 7301.4727  6454.6396  7136.8105
 7395.0152  6454.2134  7147.7935
 7430.4938  6453.7876  7159.0654
 7422.8208  6453.3613  7170.6353
 7413.2636  6452.9355  7182.5142
 7483.1968  6452.5093  7194.7119
 7401.0510  6452.0830  7207.2407
 7561.0257  6451.6567  7220.1113
 7494.3478  6451.2310  7233.3364
 7520.6879  6450.8047  7246.9282
 7629.3074  6450.3784  7260.8999
 7469.3106  6449.9526  7275.2666
 7700.2028  6449.5264  7290.0410
 7507.0987  6449.1001  7305.2393
 7602.5741  6448.6743  7320.8779
 7740.5583  6448.2480  7336.9722
 7689.9536  6447.8223  7353.5410
 7726.4659  6447.3960  7370.6016
 7718.7526  6446.9697  7388.1729
 7744.4654  6446.5439  7406.2754
 7769.2208  6446.1177  7424.9307
 7694.4739  6445.6919  7444.1606
 7742.8885  6445.2656  7463.9878
 7792.8908  6444.8398  7484.4380
 7930.5732  6444.4136  7505.5356
 7972.8111  6443.9873  7527.3081
 7922.7178  6443.5615  7549.7852
 7968.9157  6443.1357  7572.9951
 7830.8431  6442.7100  7596.9707
 7995.5964  6442.2837  7621.7446
 8095.8498  6441.8574  7647.3516
 8087.4690  6441.4316  7673.8306
 8161.5724  6441.0054  7701.2188
 8273.2000  6440.5796  7729.5596
 8409.1049  6440.1538  7758.8945
 8442.1005  6439.7280  7789.2720
 8354.0204  6439.3018  7820.7397
 8315.8552  6438.8760  7853.3511
 8299.2700  6438.4497  7887.1597
 8497.1643  6438.0239  7922.2246
 8455.2723  6437.5981  7958.6089
 8534.3250  6437.1724  7996.3774
 8608.2378  6436.7461  8035.6006
 8485.9586  6436.3203  8076.3530
 8570.2793  6435.8945  8118.7139
 8857.4631  6435.4688  8162.7686
 8875.1758  6435.0425  8208.6064
 8816.7049  6434.6172  8256.3252
 8973.4304  6434.1909  8306.0254
 8922.4259  6433.7651  8357.8184
 8962.8137  6433.3394  8411.8232
 9075.0026  6432.9136  8468.1641
 9294.5782  6432.4878  8526.9756
 9345.7338  6432.0620  8588.4043
 9539.7861  6431.6362  8652.6045
 9584.4793  6431.2100  8719.7441
 9509.7788  6430.7842  8790.0029
 9818.2738  6430.3584  8863.5742
 9739.2124  6429.9326  8940.6680
10083.3580  6429.5073  9021.5107
 9942.2963  6429.0811  9106.3926
10131.8587  6428.6553  9195.4336
10160.0518  6428.2295  9289.1182
10437.3222  6427.8037  9387.5498
10658.1845  6427.3779  9491.2813
10742.3259  6426.9526  9600.4551
10823.0033  6426.5264  9715.7100
11108.7589  6426.1011  9837.2334
11310.5582  6425.6753  9965.7725
11658.1889  6425.2495 10101.5752
11882.5762  6424.8237 10245.5234
12006.7149  6424.3984 10397.9502
12169.3016  6423.9722 10559.9111
12400.4386  6423.5469 10731.8574
12801.7699  6423.1211 10915.0752
12908.4941  6422.6953 11110.1914
13190.9127  6422.2700 11318.8047
13684.1584  6421.8447 11541.7988
14093.9263  6421.4185 11781.2090
14318.5427  6420.9932 12038.3047
14645.5622  6420.5674 12315.7324
14988.6291  6420.1421 12615.3232
15532.2248  6419.7163 12940.5801
15906.2948  6419.2910 13294.1279
16390.1602  6418.8647 13680.6455
16872.0112  6418.4399 14103.8525
17346.0267  6418.0142 14569.9688
17934.3834  6417.5884 15084.1172
18502.0105  6417.1631 15654.4736
19036.6481  6416.7378 16287.8359
20014.4204  6416.3120 16994.6934
20903.2722  6415.8867 17783.6797
21596.2799  6415.4609 18667.7813
22473.1833  6415.0356 19657.3906
23376.2377  6414.6099 20767.9551
24505.8647  6414.1846 22011.1602
25696.7145  6413.7588 23404.4805
26839.5337  6413.3340 24960.0039
28211.2172  6412.9082 26696.3086
29383.9890  6412.4829 28624.4102
31010.9146  6412.0576 30762.4414
33072.2595  6411.6323 33118.0742
34269.3178  6411.2065 35706.3750
36697.6652  6410.7817 38528.0625
38353.7773  6410.3560 41590.5820
40676.5801  6409.9307 44881.4492
43142.2530  6409.5054 48392.3750
45478.4756  6409.0801 52087.2734
48029.9912  6408.6543 55929.0156
50682.8908  6408.2295 59843.5664
53208.0856  6407.8037 63750.1484
55880.2689  6407.3789 67526.8438
58744.0207  6406.9536 71047.6406
61146.7337  6406.5283 74159.5625
63663.2318  6406.1025 76728.3594
65393.1607  6405.6777 78632.2891
67266.0540  6405.2524 79804.0859
68222.6904  6404.8271 80228.8594
68513.5397  6404.4019 79957.2734
68738.7494  6403.9771 79092.4844
67448.9394  6403.5513 77769.7422
66326.8474  6403.1265 76141.2891
64442.4977  6402.7012 74345.6172
62608.6953  6402.2759 72505.2266
60762.3470  6401.8506 70708.1016
59252.3915  6401.4258 69008.9219
57698.5706  6401.0005 67428.2969
56261.4710  6400.5752 65955.1875
54905.4974  6400.1504 64551.5000
54090.2341  6399.7251 63158.7578
53012.6905  6399.3003 61707.4844
52557.5916  6398.8750 60128.5938
51046.5189  6398.4502 58365.7227
49850.6233  6398.0249 56385.5000
48761.8344  6397.6001 54183.2617
47562.9983  6397.1748 51782.6289
45769.6972  6396.7500 49229.2969
43794.7078  6396.3252 46581.6836
41601.5452  6395.8999 43901.1445
39559.8763  6395.4751 41244.2578
37483.0438  6395.0503 38658.1328
35351.0458  6394.6250 36178.5938
33388.7110  6394.2002 33830.4961
31620.5442  6393.7754 31629.1348
30064.5834  6393.3506 29582.2031
28252.8143  6392.9253 27691.6172
26776.5520  6392.5005 25955.1172
25586.3659  6392.0757 24367.5723
24586.0004  6391.6509 22921.8887
23297.6276  6391.2261 21609.7598
22469.2538  6390.8013 20422.1250
21383.4375  6390.3765 19349.5762
20652.0646  6389.9517 18382.6309
19730.8359  6389.5269 17511.9160
19114.1878  6389.1021 16728.3477
18461.1409  6388.6772 16023.2461
17822.8884  6388.2524 15388.4375
17134.4810  6387.8276 14816.3027
16634.8071  6387.4028 14299.8359
16062.0631  6386.9785 13832.6543
15756.5420  6386.5537 13409.0039
15294.4978  6386.1289 13023.7441
14868.6924  6385.7041 12672.3242
14625.4488  6385.2793 12350.7402
14256.8572  6384.8550 12055.4941
13979.2227  6384.4302 11783.5410
13544.1999  6384.0059 11532.2539
13321.2765  6383.5811 11299.3545
12908.4010  6383.1567 11082.8828
12615.0592  6382.7319 10881.1465
12420.4623  6382.3071 10692.6875
12150.4108  6381.8828 10516.2363
11948.3723  6381.4580 10350.6953
11664.6987  6381.0337 10195.1045
11706.3591  6380.6094 10048.6221
11408.3431  6380.1846  9910.5039
11169.6562  6379.7603  9780.0918
11008.3892  6379.3359  9656.7979
10870.8710  6378.9111  9540.0947
10668.8336  6378.4868  9429.5078
10660.8320  6378.0625  9324.6074
10558.5392  6377.6382  9225.0039
10182.5569  6377.2139  9130.3418
10362.0995  6376.7896  9040.2949
10262.6494  6376.3647  8954.5645
10121.5511  6375.9404  8872.8340
 9855.3223  6375.5166  8794.9824
 9795.8261  6375.0918  8720.6064
 9671.1269  6374.6675  8649.6523
 9548.8057  6374.2432  8581.7666
 9364.3642  6373.8193  8516.9150
 9436.0097  6373.3945  8454.7832
 9617.3374  6372.9707  8395.3477
 9134.2578  6372.5464  8338.3320
 8977.3101  6372.1221  8283.7217
 9050.7429  6371.6978  8231.2715
 8982.7672  6371.2739  8180.9746
 8956.9862  6370.8491  8132.6104
 8909.8557  6370.4253  8086.1797
 8817.5159  6370.0010  8041.4854
 8668.7434  6369.5771  7998.5313
 8666.3209  6369.1528  7957.1401
 8584.1159  6368.7290  7917.3208
 8616.4104  6368.3047  7878.9116
 8527.1302  6367.8809  7841.9258
 8391.5769  6367.4565  7806.2158
 8404.9699  6367.0327  7771.7979
 8338.8543  6366.6084  7738.5371
 8282.8004  6366.1851  7706.4521
 8345.8079  6365.7607  7675.4189
 8254.3568  6365.3369  7645.4565
 8200.3617  6364.9126  7616.4536
 8130.6271  6364.4888  7588.4287
 8105.0855  6364.0649  7561.2803
 8070.9502  6363.6411  7535.0273
 7884.2619  6363.2173  7509.5752
 7998.2805  6362.7935  7484.9448
 8090.7427  6362.3691  7461.0488
 7982.8604  6361.9458  7437.9082
 7827.6587  6361.5215  7415.4419
 7913.1493  6361.0981  7393.6709
 7954.6476  6360.6743  7372.5205
 7704.2751  6360.2505  7352.0107
 7813.0710  6359.8267  7332.0728
 7729.4149  6359.4033  7312.7275
 7777.5805  6358.9790  7293.9092
 7837.1927  6358.5557  7275.6392
 7686.9142  6358.1318  7257.8569
 7635.2908  6357.7085  7240.5820
 7690.0910  6357.2847  7223.7593
 7655.6589  6356.8613  7207.4072
 7625.9922  6356.4375  7191.4741
 7607.8720  6356.0137  7175.9785
 7573.9641  6355.5903  7160.8721
 7384.3237  6355.1670  7146.1729
 7467.3203  6354.7432  7131.8345
 7591.2466  6354.3198  7117.8760
 7375.0259  6353.8960  7104.2539
 7599.6478  6353.4727  7090.9858
 7230.3317  6353.0493  7078.0317
 7276.1023  6352.6260  7065.4077
 7202.7281  6352.2021  7053.0762
 7291.4557  6351.7788  7041.0542
 7218.8042  6351.3555  7029.3057
 7194.9478  6350.9321  7017.8462
 7314.4378  6350.5088  7006.6431
 7376.0745  6350.0854  6995.7051
 7334.1381  6349.6621  6985.0181
 7338.9528  6349.2388  6974.5742
 7243.5612  6348.8154  6964.3657
 7194.3818  6348.3921  6954.3853
 7265.2890  6347.9688  6944.6260
 7196.3115  6347.5454  6935.0811
 7309.6372  6347.1226  6925.7446
 7178.9733  6346.6992  6916.6094
 7239.7256  6346.2759  6907.6689
 7242.4112  6345.8530  6898.9194
 7287.2966  6345.4297  6890.3530
 7156.9692  6345.0068  6881.9658
 7079.3398  6344.5835  6873.7520
 7182.0749  6344.1602  6865.7065
 7118.9447  6343.7373  6857.8252
 6965.7402  6343.3145  6850.1025
 6972.3888  6342.8911  6842.5342
 6993.4776  6342.4683  6835.1167
 7015.7693  6342.0454  6827.8447
 6906.9999  6341.6221  6820.7148
 6982.1860  6341.1992  6813.7231
 6856.1596  6340.7764  6806.8657
 6876.7298  6340.3535  6800.1392
 6925.9448  6339.9307  6793.5396
 6826.3559  6339.5078  6787.0635
 6816.8860  6339.0850  6780.7085
 6927.9841  6338.6621  6774.4702
 6905.6600  6338.2393  6768.3462
 6897.9911  6337.8164  6762.3340
 6897.8190  6337.3936  6756.4297
 6846.6214  6336.9707  6750.6309
 6904.9086  6336.5479  6744.9351
 6859.1074  6336.1255  6739.3398
 6967.8588  6335.7026  6733.8418
 6834.3883  6335.2798  6728.4395
 6867.5245  6334.8574  6723.1299
 6921.8740  6334.4346  6717.9111
 6897.0448  6334.0122  6712.7808
 6771.2374  6333.5898  6707.7368
 6866.1537  6333.1670  6702.7769
 6826.6279  6332.7441  6697.8984
 6779.1796  6332.3218  6693.1011
 6769.6991  6331.8994  6688.3813
 6789.8091  6331.4771  6683.7383
 6746.9579  6331.0542  6679.1694
 6746.2696  6330.6318  6674.6738
 6784.1122  6330.2095  6670.2495
 6825.4884  6329.7871  6665.8945
 6787.4238  6329.3647  6661.6074
 6829.6268  6328.9424  6657.3862
 6628.3163  6328.5200  6653.2305
 6819.6832  6328.0977  6649.1377
 6834.2385  6327.6753  6645.1069
 6742.3947  6327.2529  6641.1367
 6765.9841  6326.8311  6637.2261
 6781.6075  6326.4087  6633.3730
 6759.8286  6325.9863  6629.5767
 6859.7810  6325.5640  6625.8350
 6736.2363  6325.1421  6622.1489
 6660.1960  6324.7197  6618.5146
 6669.6487  6324.2979  6614.9326
 6663.4419  6323.8755  6611.3999
 6628.3832  6323.4536  6607.9199
 6622.4330  6323.0313  6604.4854
 6598.4790  6322.6094  6601.1016
 6519.5991  6322.1870  6597.7607
 6719.6083  6321.7651  6594.4697
 6720.3482  6321.3433  6591.2197
 6640.4816  6320.9214  6588.0166
 6637.6118  6320.4990  6584.8530
 6703.2859  6320.0776  6581.7354
 6725.2040  6319.6553  6578.6543
 6636.1591  6319.2339  6575.6182
 6638.7302  6318.8115  6572.6172
 6632.5200  6318.3901  6569.6587
 6540.4412  6317.9678  6566.7344
 6550.6621  6317.5464  6563.8511
 6602.2882  6317.1245  6561.0010
 6626.0079  6316.7026  6558.1895
 6571.4284  6316.2813  6555.4106
 6575.7410  6315.8594  6552.6680
 6593.0444  6315.4375  6549.9570
 6557.2762  6315.0161  6554.5625
 6479.5148  6314.5942  6551.9531
 6601.3907  6314.1729  6549.3784
 6557.1995  6313.7510  6546.8325
 6544.8574  6313.3296  6544.3198
 6535.0783  6312.9082  6541.8354
 6549.8555  6312.4868  6539.3833
 6504.3713  6312.0649  6536.9570
 6477.8079  6311.6436  6534.5625
 6646.7540  6311.2222  6532.1938
 6519.4402  6310.8008  6529.8550
 6456.7243  6310.3794  6527.5410
 6558.4113  6309.9580  6525.2559
 6591.8572  6309.5366  6522.9946
 6391.2226  6309.1152  6520.7612
 6495.8908  6308.6938  6518.5513
 6466.1349  6308.2729  6516.3682
 6349.3436  6307.8516  6517.8091
 6419.7557  6307.4307  6515.6924
 6441.6268  6307.0088  6513.5967
 6475.9039  6306.5879  6511.5269
 6461.8959  6306.1665  6509.4775
 6471.8932  6305.7456  6507.4531
 6483.4183  6305.3242  6505.4487
 6539.4518  6304.9038  6503.4688
 6650.0537  6304.4824  6501.5068
 6575.9822  6304.0615  6499.5688
 6652.4306  6303.6401  6497.6489
 6587.6883  6303.2192  6495.7520
 6437.9718  6302.7983  6493.8730
 6623.9209  6302.3774  6492.0156
 6556.8200  6301.9565  6490.1758
 6654.3586  6301.5356  6488.3564
 6526.7552  6301.1143  6486.5542
 6497.0701  6300.6938  6484.7729
 6559.9209  6300.2729  6483.0078
 6521.8528  6299.8521  6481.2617
 6568.0730  6299.4312  6479.5322
 6527.1697  6299.0107  6477.8218
 6629.9367  6298.5898  6476.1265
 6661.6982  6298.1694  6474.4502
 6699.9704  6297.7485  6472.7881
 6510.8095  6297.3276  6471.1436
 6550.0942  6296.9072  6469.5151
 6468.7449  6296.4863  6467.9023
 6511.2879  6296.0659  6466.3052
 6437.1882  6295.6455  6464.7241
 6325.1318  6295.2251  6463.1577
 6373.0765  6294.8042  6461.6060
 6420.8366  6294.3838  6460.0688
 6397.0715  6293.9634  6458.5469
 6387.1525  6293.5430  6457.0391
 6333.7664  6293.1226  6455.5454
 6416.0564  6292.7021  6454.0654
 6445.6975  6292.2817  6452.5991
 6453.2495  6291.8618  6451.1470
 6352.5010  6291.4414  6449.7075
 6529.5469  6291.0210  6448.2813
 6463.5573  6290.6006  6446.8677
 6312.0498  6290.1807  6445.4678
 6368.2949  6289.7603  6444.0801
 6382.7894  6289.3403  6442.7051
 6361.1295  6288.9199  6441.3418
 6310.2115  6288.5000  6439.9912
 6308.0983  6288.0796  6438.6519
 6405.5585  6287.6597  6437.3252
 6383.2745  6287.2397  6436.0098
 6328.6201  6286.8198  6434.7061
 6337.5859  6286.3999  6433.4136
 6459.7039  6285.9800  6432.1323
 6398.6627  6285.5601  6430.8623
 6395.4359  6285.1401  6429.6030
 6403.1201  6284.7202  6428.3545
 6344.2338  6284.3003  6427.1167
 6366.1890  6283.8804  6425.8896
 6242.3353  6283.4604  6424.6729
 6425.0875  6283.0410  6423.4668
 6329.5681  6282.6211  6422.2705
 6318.0332  6282.2017  6421.0845
 6384.4709  6281.7817  6419.9082
 6278.2965  6281.3623  6418.7417
 6323.0452  6280.9424  6417.5850
 6321.2635  6280.5229  6416.4380
 6304.4056  6280.1035  6415.3008
 6342.7648  6279.6836  6414.1719
 6368.0861  6279.2642  6413.0532
 6332.9669  6278.8447  6411.9438
 6409.8517  6278.4253  6410.8433
 6280.1001  6278.0059  6409.7515
 6242.0951  6277.5864  6408.6689
 6416.0277  6277.1670  6407.5947
 6143.4501  6276.7476  6406.5298
 6307.7181  6276.3281  6405.4731
 6215.8719  6275.9092  6404.4253
 6186.3415  6275.4897  6403.3857
 6256.7126  6275.0703  6402.3540
 6245.6188  6274.6514  6401.3315
 6171.4906  6274.2319  6400.3164
 6247.5566  6273.8125  6399.3101
 6291.3871  6273.3936  6398.3115
 6315.1448  6272.9746  6397.3213
 6246.7415  6272.5552  6396.3384
 6150.2907  6272.1367  6395.3643
 6307.6784  6271.7173  6394.3965
 6395.4032  6271.2983  6393.4375
 6055.1355  6270.8794  6392.4858
 6164.1739  6270.4604  6391.5415
 6217.7185  6270.0415  6390.6050
 6347.4648  6269.6226  6389.6758
 6218.2413  6269.2036  6388.7539
 6309.1897  6268.7852  6387.8398
 6352.1360  6268.3662  6386.9326
 6279.7089  6267.9473  6386.0322
 6177.2764  6267.5288  6385.1396
 6190.1240  6267.1099  6384.2539
 6303.0599  6266.6914  6383.3755
 6271.9045  6266.2725  6382.5034
 6303.5310  6265.8540  6381.6387
 6361.1423  6265.4355  6380.7813
 6178.5628  6265.0166  6379.9297
 6333.9784  6264.5986  6379.0864
 6239.3582  6264.1797  6378.2485
 6201.9584  6263.7612  6377.4180
 6137.8745  6263.3428  6376.5938
 6139.2977  6262.9243  6375.7764
 6312.6538  6262.5059  6374.9658
 6352.5242  6262.0879  6374.1621
 6260.9453  6261.6694  6373.3643
 6230.9114  6261.2510  6372.5732
 6171.4599  6260.8330  6371.7891
 6218.9589  6260.4146  6371.0107
 6128.6491  6259.9961  6370.2388
 6182.1561  6259.5781  6369.4736
 6103.0631  6259.1602  6368.7148
 6256.5804  6258.7417  6367.9614
 6164.4063  6258.3232  6367.2148
 6164.5186  6257.9058  6366.4756
 6214.8555  6257.4873  6365.7412
 6239.8705  6257.0693  6365.0137
 6135.3946  6256.6514  6364.2925
 6106.6819  6256.2334  6363.5771
 6189.5688  6255.8154  6362.8682
 6222.1970  6255.3979  6362.1655
 6352.4915  6254.9800  6361.4688
 6267.4709  6254.5620  6360.7783
 6143.2654  6254.1445  6360.0942
 6294.6653  6253.7266  6359.4160
 6343.3529  6253.3086  6358.7432
 6242.7786  6252.8911  6358.0776
 6311.5809  6252.4736  6357.4180
 6258.4699  6252.0557  6356.7637
 6232.0985  6251.6382  6356.1157
 6053.7576  6251.2207  6355.4741
 6309.3018  6250.8027  6354.8379
 6234.2042  6250.3857  6354.2090
 6176.7247  6249.9683  6353.5854
 6211.7347  6249.5503  6352.9673
 6183.9716  6249.1328  6352.3560
 6170.5188  6248.7158  6351.7510
 6245.5206  6248.2983  6351.1514
 6212.4283  6247.8809  6302.6221
 6211.2060  6247.4639  6302.2910
 6225.2550  6247.0464  6301.9634
 6172.6732  6246.6294  6301.6401
 6190.6349  6246.2119  6301.3208
 6300.8249  6245.7949  6301.0059
 6344.6362  6245.3774  6300.6948
 6145.1305  6244.9609  6300.3892
 6236.1119  6244.5435  6300.0864
 6049.2663  6244.1265  6299.7886
 6093.4999  6243.7095  6299.4946
 6213.7462  6243.2925  6299.2056
 6132.9759  6242.8755  6298.9209
 6076.1574  6242.4585  6298.6406
 6073.2823  6242.0420  6298.3652
 6181.4068  6241.6250  6298.0938
 6191.0082  6241.2080  6297.8271
 6282.7849  6240.7915  6273.7622
 6267.7140  6240.3745  6273.6313
 6370.7102  6239.9580  6273.5054
 6231.3968  6239.5410  6273.3823
 6097.5068  6239.1245  6273.2637
 6039.4131  6238.7080  6273.1489
 6191.9042  6238.2915  6273.0386
 6092.5930  6237.8745  6272.9312
 6086.7332  6237.4585  6272.8296
 6136.5569  6237.0415  6272.7310
 6139.9439  6236.6250  6272.6372
 6138.6330  6236.2090  6272.5479
 6120.4279  6235.7925  6272.4634
 6207.5877  6235.3760  6272.3828
 6142.5181  6234.9600  6272.3076
 6214.7359  6234.5435  6272.2363
 6089.0859  6234.1270  6272.1704
 6262.3211  6233.7109  6272.1094
 6273.3986  6233.2949  6272.0537
 6128.6141  6232.8784  6272.0024
 6052.1051  6232.4624  6271.9570
 6358.2952  6232.0464  6271.9170
 6283.5237  6231.6304  6271.8823
 6213.9989  6231.2139  6271.8525
 6192.0087  6230.7983  6271.8291
 6117.8365  6230.3823  6271.8110
 6084.5229  6229.9663  6271.7988
 6163.5888  6229.5503  6271.7925
 6182.7319  6229.1348  6271.7930
 6265.3578  6228.7188  6271.7988
 6108.0890  6228.3027  6271.8110
 6203.6013  6227.8872  6271.8301
 6061.2828  6227.4712  6271.8555
 6155.8816  6227.0557  6271.8877
 6302.2826  6226.6401  6271.9272
 6173.8316  6226.2241  6271.9727
 6274.2196  6225.8091  6272.0264
 6133.2436  6225.3931  6272.0864
 6234.7837  6224.9775  6272.1543
 6216.2661  6224.5625  6272.2305
 6249.4393  6224.1470  6272.3135
 6254.3130  6223.7314  6272.4048
 6225.6526  6223.3159  6272.5039
 6194.6708  6222.9009  6272.6113
 6150.7629  6222.4854  6272.7271
 6057.3182  6222.0703  6272.8521
 6075.1630  6221.6548  6272.9849
 6111.4140  6221.2397  6273.1274
 6204.0551  6220.8247  6273.2788
 6084.7183  6220.4092  6273.4395
 6180.0930  6219.9941  6273.6094
 6364.2842  6219.5791  6273.7896
 6130.4000  6219.1641  6273.9800
 6064.1940  6218.7490  6274.1802
 6116.8283  6218.3340  6274.3911
 6154.8135  6217.9189  6274.6123
 6133.4337  6217.5044  6274.8452
 6215.5927  6217.0894  6275.0884
 6108.6278  6216.6743  6275.3433
 6210.8832  6216.2598  6275.6104
 6335.3914  6215.8447  6275.8892
 6074.4358  6215.4302  6276.1802
 6251.6215  6215.0156  6276.4839
 6244.1104  6214.6006  6276.8003
 6209.4310  6214.1865  6277.1304
 6180.1440  6213.7715  6277.4727
 6198.9432  6213.3569  6277.8296
 6159.3479  6212.9429  6278.2012
 6268.4636  6212.5283  6278.5869
 6214.9317  6212.1138  6278.9868
 6149.7239  6211.6992  6279.4023
 6192.6564  6211.2852  6279.8340
 6134.5032  6210.8706  6280.2808
 6171.6484  6210.4565  6280.7446
 6346.6469  6210.0420  6281.2246
 6214.9321  6209.6279  6281.7222
 6259.6732  6209.2139  6282.2378
 6247.5566  6208.7993  6282.7705
 6270.4432  6208.3853  6283.3228
 6256.9284  6207.9712  6283.8936
 6374.2682  6207.5571  6284.4844
 6219.2126  6207.1431  6285.0957
 6165.8291  6206.7290  6285.7271
 6127.5243  6206.3149  6286.3794
 6162.2946  6205.9014  6287.0542
 6218.1240  6205.4873  6287.7510
 6282.5751  6205.0737  6288.4712
 6182.4814  6204.6597  6289.2144
 6199.0364  6204.2461  6289.9824
 6215.3324  6203.8325  6290.7749
 6148.2623  6203.4185  6291.5933
 6032.4277  6203.0049  6292.4380
 6046.2012  6202.5913  6293.3101
 6329.0373  6202.1777  6294.2104
 6164.3722  6201.7642  6295.1392
 6210.3572  6201.3511  6296.0977
 6225.2550  6200.9375  6297.0869
 6228.2205  6200.5239  6298.1069
 6273.3196  6200.1104  6299.1592
 6332.4597  6199.6973  6300.2456
 6226.3767  6199.2837  6301.3657
 6199.3987  6198.8706  6302.5220
 6184.4334  6198.4575  6303.7144
 6183.4064  6198.0439  6304.9438
 6148.1119  6197.6313  6306.2134
 6239.6366  6197.2178  6307.5215
 6177.2613  6196.8047  6308.8716
 6226.9023  6196.3921  6310.2651
 6313.6775  6195.9790  6311.7017
 6304.6800  6195.5659  6313.1841
 6146.6045  6195.1528  6314.7134
 6153.8507  6194.7402  6316.2915
 6212.3469  6194.3271  6317.9194
 6221.3484  6193.9146  6319.5996
 6239.2872  6193.5015  6321.3330
 6340.7696  6193.0889  6323.1221
 6350.2613  6192.6763  6324.9688
 6370.3635  6192.2637  6326.8750
 6337.3948  6191.8511  6328.8428
 6216.1305  6191.4380  6330.8735
 6272.4700  6191.0259  6332.9712
 6218.3392  6190.6133  6335.1367
 6167.2016  6190.2007  6337.3735
 6233.9709  6189.7886  6339.6841
 6194.8507  6189.3760  6342.0703
 6334.8489  6188.9634  6344.5356
 6307.8692  6188.5513  6347.0835
 6294.7715  6188.1392  6349.7168
 6149.0820  6187.7266  6352.4385
 6236.6117  6187.3145  6355.2524
 6156.8479  6186.9023  6358.1621
 6344.5881  6186.4902  6361.1714
 6448.5492  6186.0781  6364.2842
 6425.2429  6185.6660  6367.5044
 6353.5139  6185.2539  6370.8374
 6269.1620  6184.8423  6374.2871
 6400.6665  6184.4302  6377.8584
 6394.4999  6184.0186  6381.5571
 6340.8346  6183.6064  6385.3877
 6213.3487  6183.1948  6389.3564
 6229.7934  6182.7827  6393.4692
 6350.5109  6182.3711  6397.7329
 6330.8552  6181.9595  6402.1538
 6285.8447  6181.5479  6406.7393
 6292.2857  6181.1362  6411.4966
 6448.1367  6180.7246  6416.4336
 6385.8675  6180.3130  6421.5586
 6328.2459  6179.9019  6426.8818
 6343.1239  6179.4902  6432.4111
 6406.9424  6179.0786  6438.1567
 6436.9303  6178.6675  6444.1309
 6456.6410  6178.2563  6450.3428
 6357.8765  6177.8447  6456.8057
 6465.4474  6177.4336  6463.5317
 6558.0749  6177.0225  6470.5352
 6512.5371  6176.6113  6477.8296
 6500.2427  6176.2002  6485.4312
 6391.8340  6175.7891  6493.3564
 6443.0871  6175.3779  6501.6221
 6470.8281  6174.9668  6510.2476
 6453.9326  6174.5562  6519.2529
 6477.9534  6174.1450  6528.6592
 6520.3006  6173.7339  6538.4893
 6535.8118  6173.3232  6548.7690
 6579.3961  6172.9126  6559.5239
 6587.2651  6172.5015  6570.7822
 6552.6939  6172.0913  6582.5752
 6773.9948  6171.6802  6594.9351
 6604.1156  6171.2695  6607.8979
 6592.7876  6170.8594  6621.5020
 6645.3284  6170.4487  6635.7876
 6766.0062  6170.0381  6650.8008
 6691.2884  6169.6274  6666.5894
 6716.8044  6169.2173  6683.2070
 6787.3305  6168.8066  6700.7100
 6816.6969  6168.3965  6719.1616
 6885.8759  6167.9858  6738.6299
 6733.8860  6167.5757  6759.1904
 6857.8981  6167.1655  6780.9258
 6841.4455  6166.7554  6803.9272
 6945.3078  6166.3452  6828.2969
 7051.8839  6165.9351  6854.1479
 7028.5969  6165.5249  6881.6079
 7067.0333  6165.1152  6910.8203
 7088.8589  6164.7051  6941.9468
 7174.7119  6164.2949  6975.1743
 7215.1337  6163.8853  7010.7148
 7277.9670  6163.4751  7048.8130
 7220.4741  6163.0654  7089.7510
 7327.4130  6162.6558  7133.8564
 7339.3434  6162.2461  7181.5083
 7397.3413  6161.8364  7233.1465
 7615.5402  6161.4268  7289.2808
 7672.3450  6161.0171  7350.5015
 7708.7526  6160.6074  7417.4893
 7845.0373  6160.1978  7491.0244
 7854.5293  6159.7886  7571.9985
 8023.7941  6159.3794  7661.4209
 8190.8091  6158.9697  7760.4268
 8328.6481  6158.5601  7870.2847
 8356.7234  6158.1509  7992.3931
 8619.0417  6157.7417  8128.2813
 8737.1729  6157.3325  8279.6006
 8950.1378  6156.9233  8448.1133
 9061.8365  6156.5142  8635.6758
 9237.5311  6156.1050  8844.3271
 9352.7080  6155.6958  9075.7979
 9525.0598  6155.2871  9332.1484
 9814.9836  6154.8779  9615.2715
10128.3133  6154.4692  9926.9453
10370.7359  6154.0601 10268.7539
10708.3753  6153.6514 10641.9854
10849.5917  6153.2422 11047.5059
11187.3010  6152.8335 11485.6006
11677.7870  6152.4248 11955.7441
12034.8074  6152.0161 12456.3301
12249.3520  6151.6079 12984.3164
12809.2991  6151.1992 13534.8145
13120.3742  6150.7905 14100.6348
13446.5851  6150.3823 14671.8906
13926.2141  6149.9736 15235.7334
14527.0249  6149.5649 15776.4316
14871.1147  6149.1567 16275.9766
15199.6197  6148.7485 16715.3691
15670.4787  6148.3403 17076.5488
16070.2115  6147.9321 17344.7813
16336.2713  6147.5239 17510.9648
16507.0579  6147.1157 17573.2480
16716.5661  6146.7075 17537.4434
16768.5849  6146.2993 17416.1094
16436.2828  6145.8916 17226.5664
16428.8564  6145.4834 16988.3867
16276.9559  6145.0757 16720.9941
15827.6227  6144.6675 16441.7813
15486.1573  6144.2598 16164.8809
15246.6112  6143.8521 15900.5332
14876.0545  6143.4443 15654.9297
14736.1811  6143.0366 15430.3047
14445.3692  6142.6289 15225.2207
14062.5230  6142.2212 15034.9863
13963.8005  6141.8140 14852.2734
13862.1579  6141.4063 14667.9619
13774.0342  6140.9985 14472.2871
13799.7018  6140.5913 14256.1563
13568.4383  6140.1841 14012.5146
13641.4917  6139.7764 13737.4004
13281.0578  6139.3696 13430.4805
13028.1139  6138.9619 13094.9004
12717.9273  6138.5547 12736.5400
12448.0377  6138.1475 12362.9150
12171.3243  6137.7407 11982.0420
11793.3781  6137.3335 11601.4980
11397.8784  6136.9263 11227.8164
11042.7372  6136.5195 10866.1885
10682.4982  6136.1123 10520.4424
10379.2039  6135.7056 10193.1621
10191.6123  6135.2988  9885.8926
 9967.4123  6134.8921  9599.3594
 9684.2638  6134.4849  9333.6660
 9463.8621  6134.0786  9088.4668
 9238.5517  6133.6719  8863.0918
 9103.9495  6133.2651  8656.6514
 8776.6524  6132.8584  8468.1113
 8618.7155  6132.4521  8296.3467
 8612.0831  6132.0454  8140.1831
 8448.7411  6131.6392  7998.4312
 8328.7773  6131.2324  7869.9077
 8260.4776  6130.8262  7753.4575
 8181.0007  6130.4199  7647.9678
 8057.4093  6130.0137  7552.3799
 7848.2092  6129.6074  7465.6978
 7691.5669  6129.2012  7390.1338
 7507.1854  6128.7954  7318.5747
 7450.4071  6128.3892  7253.3657
 7416.2968  6127.9829  7193.8037
 7480.8043  6127.5771  7139.2578
 7308.0222  6127.1709  7089.1655
 7268.5587  6126.7651  7043.0303
 7311.3810  6126.3594  7000.4146
 7169.5821  6125.9536  6960.9346
 7129.9252  6125.5479  6924.2563
 6999.6681  6125.1421  6890.0874
 7053.9197  6124.7363  6858.1753
 7064.8626  6124.3311  6828.2988
 7031.9098  6123.9253  6800.2656
 6872.0474  6123.5195  6773.9087
 6771.3959  6123.1143  6749.0815
 6731.5152  6122.7090  6725.6548
 6710.2992  6122.3032  6703.5146
 6767.1079  6121.8979  6684.1108
 6709.5387  6121.4927  6664.2607
 6676.7864  6121.0874  6645.4268
 6698.7285  6120.6821  6627.5371
 6488.5291  6120.2773  6610.5259
 6532.5093  6119.8721  6594.3340
 6564.4908  6119.4668  6578.9067
 6609.7378  6119.0620  6564.1968
 6631.0012  6118.6572  6550.1572
 6601.5801  6118.2520  6536.7461
 6563.2473  6117.8472  6523.9268
 6454.8006  6117.4424  6511.6631
 6440.1676  6117.0376  6499.9224
 6415.0394  6116.6328  6488.6743
 6386.7335  6116.2280  6477.8906
 6369.7021  6115.8232  6467.5449
 6491.9224  6115.4189  6457.6143
 6463.2011  6115.0146  6448.0747
 6424.2870  6114.6099  6438.9053
 6365.2318  6114.2056  6430.0864
 6391.7757  6113.8013  6421.6001
 6256.8553  6113.3965  6413.4282
 6291.3976  6112.9927  6405.5562
 6365.8226  6112.5884  6397.9678
 6282.0565  6112.1841  6390.6484
 6293.6541  6111.7798  6383.5854
 6314.1700  6111.3755  6376.7666
 6349.9492  6110.9717  6370.1807
 6287.3838  6110.5679  6363.8154
 6269.9348  6110.1636  6357.6606
 6202.2231  6109.7598  6351.7075
 6269.4271  6109.3560  6345.9458
 6333.0392  6108.9521  6340.3677
 6221.0461  6108.5483  6334.9639
 6321.2202  6108.1445  6329.7275
 6262.3347  6107.7407  6324.6514
 6290.3329  6107.3374  6319.7280
 6172.4086  6106.9336  6314.9512
 6208.9297  6106.5303  6310.3145
 6272.6854  6106.1265  6305.8120
 6202.7177  6105.7227  6301.4360
 6078.7269  6105.3198  6297.1865
 6144.8487  6104.9160  6293.0547
 6122.8285  6104.5127  6289.0366
 6099.6541  6104.1099  6285.1284
 6323.3945  6103.7065  6281.3247
 6081.9548  6103.3032  6277.6221
 6221.1677  6102.9004  6274.0161
 6026.2265  6102.4971  6270.5034
 6233.8939  6102.0942  6267.0806
 6173.2817  6101.6914  6263.7441
 6121.8778  6101.2886  6260.4912
 6145.1290  6100.8853  6257.3174
 6097.0441  6100.4829  6254.2217
 6130.3924  6100.0801  6251.2002
 6078.1361  6099.6772  6248.2500
 6108.1866  6099.2749  6245.3696
 6215.9323  6098.8721  6242.5557
 6170.4645  6098.4692  6239.8057
 6184.9496  6098.0669  6237.1187
 6028.8160  6097.6646  6234.4917
 6109.4082  6097.2622  6231.9229
 6300.1524  6096.8594  6229.4097
 5970.8677  6096.4575  6226.9517
 6099.6541  6096.0552  6224.5454
 6099.6541  6095.6528  6222.1899
 6117.0257  6095.2510  6219.8843
 6114.0266  6094.8486  6217.6255
 5980.3442  6094.4463  6215.4126
 5958.4084  6094.0444  6213.2451
 6083.7033  6093.6426  6211.1206
 6095.7769  6093.2407  6209.0381
 6179.7434  6092.8389  6206.9956
 6090.2068  6092.4370  6204.9932
 5974.8547  6092.0352  6203.0283
 6081.8947  6091.6338  6201.1011
 5953.8918  6091.2319  6199.2095
 5990.8876  6090.8301  6197.3525
 6000.7556  6090.4287  6195.5298
 5935.4278  6090.0273  6193.7397
 5972.1787  6089.6255  6191.9810
 6001.9066  6089.2246  6190.2544
 6089.0411  6088.8228  6188.5571
 6037.3337  6088.4214  6186.8896
 6081.2466  6088.0205  6185.2505
 6055.9087  6087.6191  6183.6392
 5990.8033  6087.2178  6182.0542
 6042.6650  6086.8169  6180.4961
 6034.2065  6086.4160  6178.9634
 6059.1413  6086.0146  6177.4551
 6028.0259  6085.6138  6175.9712
 6050.7971  6085.2129  6174.5112
 5929.1536  6084.8120  6173.0737
 5832.0247  6084.4116  6171.6592
 5797.2392  6084.0107  6170.2656
 6028.1275  6083.6099  6168.8931
 5990.8033  6083.2090  6167.5415
 6001.0440  6082.8086  6166.2104
 6003.3741  6082.4082  6164.8989
 5996.8411  6082.0073  6163.6060
 6038.2473  6081.6074  6162.3330
 6025.1477  6081.2065  6161.0771
 6026.8285  6080.8062  6159.8394
 5969.7344  6080.4063  6158.6191
 5919.9960  6080.0059  6157.4155
 6100.5792  6079.6055  6156.2285
 5972.4485  6079.2056  6155.0586
 6036.7748  6078.8057  6153.9038
 6014.5105  6078.4053  6152.7642
 5911.8150  6078.0054  6151.6401
 6015.2170  6077.6055  6150.5308
 6028.9105  6077.2056  6149.4355
 5974.9210  6076.8057  6148.3545
 5910.5063  6076.4063  6147.2881
 5929.7976  6076.0063  6146.2344
 6009.3151  6075.6069  6145.1943
 6007.6955  6075.2070  6144.1665
 6114.7685  6074.8076  6143.1519
 6018.6704  6074.4082  6142.1499
 5963.1627  6074.0083  6141.1592
 5854.9460  6073.6089  6140.1812
 5879.2682  6073.2100  6139.2148
 5958.8414  6072.8105  6138.2598
 5920.9932  6072.4111  6137.3159
 6034.4916  6072.0122  6136.3828
 5932.6875  6071.6128  6135.4604
 6056.7083  6071.2139  6134.5493
 5955.7375  6070.8149  6133.6479
 5955.1765  6070.4155  6132.7563
 5918.0123  6070.0166  6131.8755
 5886.3172  6069.6182  6131.0044
 5993.3730  6069.2192  6130.1426
 5976.1769  6068.8203  6129.2905
 5882.9381  6068.4214  6128.4473
 6009.0361  6068.0229  6127.6133
 6092.5288  6067.6240  6126.7881
 6000.1758  6067.2256  6125.9722
 5975.6405  6066.8271  6125.1650
 6006.2935  6066.4287  6124.3657
 5995.8581  6066.0303  6123.5752
 5921.9228  6065.6318  6122.7925
 5959.8831  6065.2334  6122.0181
 6008.2714  6064.8350  6121.2515
 6062.4359  6064.4370  6120.4932
 5958.1726  6064.0391  6119.7427
 5975.9624  6063.6406  6118.9990
 5970.6874  6063.2427  6118.2632
 5924.6788  6062.8447  6117.5352
 5968.2955  6062.4468  6116.8140
 5954.9048  6062.0488  6116.1001
 5957.4259  6061.6514  6115.3936
 5945.8881  6061.2534  6114.6934
 5959.4702  6060.8555  6114.0000
 5959.2737  6060.4580  6113.3140
 5959.2135  6060.0601  6112.6343
 6049.4559  6059.6631  6111.9614
 5930.8432  6059.2651  6111.2949
 6065.0934  6058.8677  6110.6348
 6004.5762  6058.4707  6109.9814
 5955.1061  6058.0732  6109.3340
 5929.0429  6057.6758  6108.6929
 5902.7853  6057.2788  6108.0581
 5981.0845  6056.8813  6107.4287
 5993.8131  6056.4844  6106.8062
 6011.0310  6056.0874  6106.1890
 6060.7299  6055.6899  6105.5776
 5942.8903  6055.2930  6104.9722
 5973.8018  6054.8960  6104.3730
 5888.0548  6054.4990  6103.7793
 6037.3337  6054.1025  6103.1914
 6047.6579  6053.7056  6102.6089
 6052.9546  6053.3091  6102.0322
 5953.6677  6052.9121  6101.4604
 5988.4586  6052.5156  6100.8945
 5867.9445  6052.1191  6100.3345
 5975.1342  6051.7227  6099.7793
 5969.5674  6051.3262  6099.2300
 6016.7844  6050.9297  6098.6855
 5992.9302  6050.5337  6098.1470
 5901.2575  6050.1372  6097.6133
 6010.7930  6049.7412  6097.0850
 5954.2659  6049.3447  6096.5615
 5944.4530  6048.9487  6096.0435
 5940.7481  6048.5527  6095.5308
 5825.0839  6048.1567  6095.0229
 5998.8984  6047.7607  6094.5205
 5939.0659  6047.3647  6094.0229
 5876.5559  6046.9692  6093.5313
 5903.7863  6046.5732  6093.0435
 5848.8165  6046.1777  6092.5615
 5858.4891  6045.7817  6092.0845
 5977.0997  6045.3862  6091.6123
 5942.7346  6044.9907  6091.1455
 5956.1688  6044.5952  6090.6836
 5987.0215  6044.1997  6090.2266
 5876.9772  6043.8042  6089.7744
 5989.0497  6043.4092  6089.3281
 6006.2935  6043.0137  6088.8857
 5946.9989  6042.6187  6088.4492
 6059.0326  6042.2236  6088.0176
 5959.8831  6041.8281  6087.5908
 5963.2708  6041.4331  6087.1694
 5940.2041  6041.0381  6086.7529
 5901.0139  6040.6431  6086.3413
 5990.8033  6040.2485  6085.9351
 5960.8964  6039.8535  6085.5337
 5920.5709  6039.4590  6085.1382
 5885.2522  6039.0640  6084.7471
 5983.5244  6038.6694  6084.3613
 6002.4723  6038.2749  6083.9810
 6016.0828  6037.8804  6083.6060
 6008.1282  6037.4858  6083.2358
 5991.6096  6037.0913  6082.8711
 5824.7957  6036.6968  6082.5117
 6042.3476  6036.3027  6082.1582
 6079.1500  6035.9082  6081.8096
 5966.4673  6035.5142  6081.4668
 5990.8033  6035.1201  6081.1294
 6001.5118  6034.7256  6080.7969
 5986.5063  6034.3315  6080.4707
 5900.4612  6033.9380  6080.1504
 5910.7768  6033.5439  6079.8350
 5997.6438  6033.1499  6079.5259
 6063.8825  6032.7563  6079.2227
 6049.3702  6032.3623  6078.9248
 6037.3337  6031.9688  6078.6333
 6105.5251  6031.5752  6078.3477
 6027.3145  6031.1812  6078.0679
 6007.6630  6030.7876  6077.7944
 6186.8151  6030.3940  6077.5269
 6086.6028  6030.0010  6077.2666
 6015.8929  6029.6074  6077.0117
 6057.1233  6029.2144  6076.7642
 6000.4601  6028.8208  6076.5225
 5898.7094  6028.4277  6076.2876
 5958.9981  6028.0347  6076.0596
 5933.9370  6027.6416  6075.8384
 5870.5273  6027.2485  6075.6240
 5852.2923  6026.8555  6075.4170
 5965.6361  6026.4624  6075.2168
 5956.6827  6026.0698  6075.0239
 5971.2719  6025.6768  6074.8384
 6091.5392  6025.2842  6074.6606
 5944.5751  6024.8916  6074.4907
 6067.4071  6024.4985  6074.3281
 6028.1537  6024.1064  6074.1738
 5907.7160  6023.7139  6074.0278
 6047.8018  6023.3213  6073.8892
 6006.2610  6022.9287  6073.7593
 6024.9657  6022.5366  6073.6387
 5941.8445  6022.1440  6073.5259
 5941.2389  6021.7520  6073.4224
 5950.9700  6021.3599  6073.3276
 5954.5733  6020.9678  6073.2422
 6043.2807  6020.5757  6073.1665
 6043.6848  6020.1836  6073.1001
 6145.0699  6019.7915  6073.0435
 5874.4872  6019.3999  6072.9976
 6067.2971  6019.0078  6072.9609
 6068.9974  6018.6162  6072.9355
 5864.4518  6018.2246  6072.9209
 6064.9518  6017.8330  6072.9170
 6082.9641  6017.4414  6072.9243
 5990.8033  6017.0498  6072.9429
 6009.0492  6016.6582  6072.9731
 6037.3337  6016.2666  6073.0156
 5940.2579  6015.8755  6073.0708
 6007.6840  6015.4844  6073.1387
 5952.5312  6015.0928  6073.2188
 5945.5295  6014.7017  6073.3125
 5890.2697  6014.3105  6073.4204
 5893.8597  6013.9194  6073.5415
 5926.6461  6013.5283  6073.6772
 5853.1883  6013.1377  6073.8281
 6077.2667  6012.7466  6073.9937
 5948.7329  6012.3555  6074.7500
 5908.0930  6011.9648  6074.9502
 6056.5056  6011.5742  6075.1665
 5975.3332  6011.1836  6075.3994
 5999.2534  6010.7930  6075.6499
 6023.3019  6010.4023  6075.9185
 6054.6818  6010.0117  6076.2051
 6045.0812  6009.6216  6076.5107
 6016.3872  6009.2310  6076.8359
 6032.9391  6008.8408  6077.1812
 6025.1694  6008.4507  6077.5469
 6087.9389  6008.0605  6077.9341
 5971.6574  6007.6699  6078.3428
 5929.5979  6007.2803  6078.7749
 5993.0491  6006.8896  6079.2300
 6028.4650  6006.5000  6079.7095
 5932.1556  6006.1099  6080.2134
 5840.5603  6005.7202  6080.7432
 5958.9718  6005.3306  6081.2998
 6008.4609  6004.9404  6081.8833
 6006.2263  6004.5508  6082.7808
 5951.6607  6004.1611  6083.4233
 5911.2747  6003.7715  6084.0962
 6007.8526  6003.3823  6084.8008
 6057.3972  6002.9927  6085.5376
 5956.7376  6002.6035  6086.3081
 5890.1897  6002.2144  6087.1133
 5841.1884  6001.8247  6087.9541
 5956.8236  6001.4355  6088.8330
 5895.7875  6001.0469  6089.7510
 6156.9940  6000.6577  6090.7085
 5887.1650  6000.2686  6091.7075
 6015.7651  5999.8794  6092.7500
 5926.6252  5999.4907  6093.8379
 5990.8033  5999.1016  6094.9722
 5997.6008  5998.7129  6096.1548
 5998.4699  5998.3242  6097.3887
 5920.4169  5997.9355  6098.6743
 5906.7743  5997.5474  6100.0156
 5875.0256  5997.1587  6101.4131
 5793.5758  5996.7700  6102.8696
 5968.5993  5996.3818  6104.3887
 5881.1199  5995.9932  6105.9712
 6137.8940  5995.6050  6107.6216
 5888.8874  5995.2168  6109.3423
 6045.0292  5994.8286  6111.1357
 5975.3332  5994.4404  6113.0059
 5946.5698  5994.0522  6114.9556
 5875.3187  5993.6646  6116.9893
 5906.5397  5993.2764  6119.1099
 5894.1757  5992.8887  6121.3228
 5967.5715  5992.5010  6123.6309
 6050.2220  5992.1128  6126.0391
 5966.7846  5991.7251  6128.5527
 5952.0240  5991.3379  6131.1772
 5881.3638  5990.9502  6133.9175
 5864.9993  5990.5625  6136.7788
 5936.4770  5990.1753  6139.7690
 5870.4876  5989.7876  6142.8926
 5826.5873  5989.4004  6138.6680
 5990.8033  5989.0132  6142.1201
 5978.3663  5988.6260  6145.7295
 5952.4082  5988.2388  6149.5034
 5980.2195  5987.8516  6153.4521
 5869.0187  5987.4648  6157.5850
 6128.6324  5987.0776  6161.9121
 6054.6579  5986.6909  6166.4458
 5916.8931  5986.3037  6171.1963
 5969.7152  5985.9170  6176.1782
 6021.8036  5985.5303  6181.4048
 6045.3438  5985.1436  6186.8906
 6001.7514  5984.7568  6192.6519
 6059.9040  5984.3706  6198.7065
 5994.2094  5983.9839  6205.0728
 6007.3368  5983.5977  6211.7710
 6044.6403  5983.2114  6218.8237
 5967.0713  5982.8252  6226.2539
 5999.4473  5982.4385  6234.0884
 5984.2303  5982.0527  6238.6392
 6011.7781  5981.6665  6247.3896
 6074.2025  5981.2803  6256.6387
 6161.8683  5980.8945  6266.4253
 6066.0593  5980.5083  6276.7905
 5994.4850  5980.1226  6287.7832
 6134.6603  5979.7368  6299.4561
 6099.6386  5979.3511  6311.8687
 6093.9547  5978.9653  6325.0898
 6210.6314  5978.5796  6339.1958
 6180.3760  5978.1943  6354.2759
 6050.3988  5977.8086  6370.4302
 5929.1026  5977.4233  6387.7764
 6244.6605  5977.0381  6406.4482
 6148.4884  5976.6523  6426.5986
 6370.6078  5976.2671  6448.4072
 6308.6478  5975.8823  6472.0786
 6312.3516  5975.4971  6497.8467
 6384.7309  5975.1118  6525.9795
 6333.3518  5974.7271  6556.7837
 6314.1254  5974.3418  6590.6035
 6439.6877  5973.9570  6627.8291
 6412.7979  5973.5723  6668.8931
 6435.9885  5973.1875  6714.2759
 6448.1367  5972.8027  6764.5044
 6569.8863  5972.4180  6820.1523
 6675.0882  5972.0337  6881.8345
 6701.2070  5971.6489  6950.2056
 6808.8190  5971.2646  7025.9531
 6779.1351  5970.8804  7109.7876
 7002.7866  5970.4956  7202.4326
 7079.4104  5970.1118  7304.6143
 7226.4217  5969.7275  7417.0381
 7351.7429  5969.3433  7540.3760
 7369.6066  5968.9595  7675.2388
 7508.3146  5968.5752  7822.1431
 7639.0945  5968.1914  7981.4761
 7904.3083  5967.8076  8153.4438
 8006.8033  5967.4233  8338.0049
 8405.2301  5967.0396  8534.7881
 8724.6693  5966.6563  8742.9893
 8911.8565  5966.2725  8961.2393
 9082.9941  5965.8887  9187.4600
 9403.8478  5965.5054  9418.7168
 9805.9444  5965.1221  9651.0830
10108.7333  5964.7383  9879.5781
10329.9798  5964.3555 10098.2148
10563.9677  5963.9722 10300.2285
10864.4315  5963.5889 10478.5313
11154.2519  5963.2056 10626.3770
11269.9922  5962.8228 10738.1680
11434.7277  5962.4395 10810.2490
11429.3033  5962.0566 10841.4893
11560.3350  5961.6738 10833.5059
11340.5105  5961.2910 10790.4346
11280.0034  5960.9082 10718.3350
11130.8474  5960.5254 10624.3701
10827.7708  5960.1426 10515.9648
10628.3472  5959.7603 10400.0898
10185.3280  5959.3779 10282.7578
10057.6719  5958.9951 10168.6514
 9822.0559  5958.6128 10061.2646
 9671.3364  5958.2305  9962.5000
 9632.7141  5957.8481  9872.9824
 9591.7406  5957.4658  9792.0918
 9522.2189  5957.0840  9718.0898
 9403.9406  5956.7017  9648.2891
 9449.4931  5956.3198  9579.3193
 9394.6073  5955.9380  9507.4512
 9604.4621  5955.5562  9429.0283
 9230.8295  5955.1738  9340.9199
 9273.0029  5954.7925  9240.9434
 9158.5563  5954.4106  9128.1377
 9149.1824  5954.0288  9002.8594
 9014.4154  5953.6475  8866.6348
 8666.7886  5953.2661  8721.8652
 8447.8176  5952.8848  8571.4316
 8279.3671  5952.5029  8418.3242
 8092.3719  5952.1221  8265.3379
 7827.2376  5951.7407  8114.8779
 7599.2504  5951.3594  7968.8779
 7455.3040  5950.9785  7828.7852
 7290.1885  5950.5972  7695.6060
 6938.8643  5950.2163  7569.9727
 7026.3031  5949.8354  7452.2148
 6902.8067  5949.4546  7342.4336
 6742.8557  5949.0737  7240.5522
 6637.4136  5948.6934  7146.3711
 6546.7414  5948.3125  7059.5991
 6555.1380  5947.9316  6979.8838
 6516.6448  5947.5513  6906.8320
 6505.7417  5947.1709  6840.0254
 6493.5521  5946.7905  6779.0332
 6351.8451  5946.4102  6723.4214
 6303.9946  5946.0298  6672.7598
 6288.5355  5945.6494  6626.6309
 6268.0782  5945.2695  6584.6309
 6279.4112  5944.8896  6546.3755
 6227.0157  5944.5093  6511.5029
 6169.6338  5944.1294  6479.6777
 6133.7341  5943.7495  6450.5869
 6115.6447  5943.3696  6423.9453
 6126.2172  5942.9902  6399.4941
 6030.3258  5942.6104  6376.9985
 6072.3833  5942.2310  6356.2500
 5955.6678  5941.8511  6337.0605
 5995.5774  5941.4717  6319.2661
 5971.6045  5941.0923  6302.7202
 5859.7119  5940.7129  6287.2944
 5876.7368  5940.3335  6272.8760
 5942.2062  5939.9541  6259.3672
 5919.2021  5939.5752  6246.6816
 5902.8066  5939.1963  6234.7432
 5945.8327  5938.8169  6223.4858
 5869.7053  5938.4380  6212.8516
 5824.6537  5938.0591  6202.7891
 5851.3952  5937.6802  6193.2524
 5910.2607  5937.3013  6184.2021
 5821.7321  5936.9229  6175.6021
 5845.1337  5936.5439  6167.4189
 5948.9896  5936.1655  6159.6250
 5941.6191  5935.7871  6152.1929
 5955.2380  5935.4087  6145.0996
 5814.6439  5935.0303  6138.3228
 5814.3911  5934.6519  6131.8428
 5848.2407  5934.2734  6125.6411
 5909.1956  5933.8955  6120.0200
 5757.2464  5933.5176  6114.3281
 5716.3730  5933.1392  6108.8677
 5870.0726  5932.7612  6103.6260
 5734.0410  5932.3833  6098.5908
 5700.8303  5932.0054  6093.7505
 5807.4153  5931.6274  6089.0947
 5829.6289  5931.2500  6084.6133
 5738.7051  5930.8721  6080.2959
 5670.1447  5930.4946  6076.1362
 5794.7770  5930.1172  6072.1240
 5802.3533  5929.7397  6068.2529
 5870.0620  5929.3623  6064.5156
 5783.7337  5928.9849  6060.9048
 5708.2390  5928.6074  6057.4150
 5721.3758  5928.2305  6054.0405
 5813.6258  5927.8535  6050.7754
 5813.8292  5927.4761  6047.6138
 5619.6260  5927.0991  6044.5522
 5687.2846  5926.7222  6041.5854
 5772.8603  5926.3452  6038.8662
 5777.5206  5925.9688  6036.0776
 5827.3663  5925.5918  6033.3706
 5756.8261  5925.2153  6030.7432
 5881.2125  5924.8384  6028.1904
 5799.7356  5924.4619  6025.7109
 5724.1820  5924.0854  6023.2998
 5710.7072  5923.7090  6020.9556
 5760.4964  5923.3325  6018.6743
 5734.0598  5922.9565  6016.4551
 5719.0540  5922.5801  6014.2930
 5720.1416  5922.2041  6012.1880
 5692.6622  5921.8281  6010.1367
 5722.3353  5921.4521  6008.1372
 5784.2954  5921.0762  6006.1870
 5776.7768  5920.7002  6004.2852
 5731.0753  5920.3242  6002.4287
 5755.7536  5919.9487  6000.6172
 5727.7652  5919.5728  5998.8481
 5866.3680  5919.1973  5997.1206
 5819.4424  5918.8218  5995.4321
 5830.9796  5918.4463  5993.7822
 5766.0285  5918.0708  5992.1689
 5698.1451  5917.6953  5990.5908
 5678.3790  5917.3203  5989.0479
 5639.0922  5916.9448  5987.5371
 5743.5844  5916.5698  5986.0591
 5761.1223  5916.1948  5984.6118
 5795.0690  5915.8198  5983.1943
 5819.8797  5915.4448  5981.8057
 5764.2138  5915.0698  5980.4448
 5699.6265  5914.6948  5979.1113
 5651.7354  5914.3203  5977.8042
 5793.4378  5913.9458  5976.5225
 5790.5501  5913.5708  5975.2646
 5730.5315  5913.1963  5974.0313
 5777.4448  5912.8223  5972.8213
 5793.0915  5912.4478  5971.6333
 5699.5385  5912.0728  5970.4663
 5764.6749  5911.6987  5969.3218
 5659.9679  5911.3247  5968.1973
 5727.6979  5910.9502  5967.0923
 5727.9305  5910.5762  5966.0073
 5603.4457  5910.2021  5964.9409
 5830.8663  5909.8281  5963.8926
 5668.1608  5909.4546  5962.8628
 5729.8931  5909.0806  5961.8501
 5597.2064  5908.7070  5960.8540
 5637.4383  5908.3330  5959.8745
 5712.3273  5907.9595  5958.9111
 5692.1573  5907.5859  5957.9634
 5690.4216  5907.2124  5957.0308
 5694.1421  5906.8394  5956.1133
 5647.0912  5906.4658  5955.2104
 5583.1410  5906.0923  5954.3213
 5601.3831  5905.7192  5953.4463
 5725.6464  5905.3462  5952.5850
 5783.1472  5904.9731  5951.7368
 5706.4491  5904.6001  5950.9014
 5724.4521  5904.2271  5950.0786
 5730.5315  5903.8545  5949.2690
 5775.9679  5903.4814  5948.4707
 5721.2883  5903.1089  5947.6851
 5804.4887  5902.7363  5946.9106
 5770.3468  5902.3633  5946.1475
 5685.2011  5901.9912  5945.3965
 5695.1555  5901.6187  5944.6563
 5733.3931  5901.2461  5943.9263
 5705.0295  5900.8740  5943.2080
 5553.3964  5900.5015  5942.4995
 5645.3857  5900.1294  5941.8018
 5690.9548  5899.7573  5941.1143
 5578.8899  5899.3853  5940.4365
 5838.5536  5899.0132  5939.7686
 5808.4411  5898.6416  5939.1113
 5595.7934  5898.2695  5938.4629
 5654.4854  5897.8979  5937.8242
 5728.7681  5897.5264  5937.1953
 5694.6600  5897.1543  5936.5752
 5652.2131  5896.7827  5935.9648
 5640.0508  5896.4116  5935.3638
 5669.3023  5896.0400  5934.7715
 5689.4392  5895.6685  5934.1885
 5686.9404  5895.2974  5933.6143
 5721.3604  5894.9263  5933.0493
 5640.9925  5894.5547  5932.4927
 5639.5235  5894.1841  5931.9453
 5687.6665  5893.8130  5931.4067
 5700.2912  5893.4419  5930.8765
 5739.0203  5893.0708  5930.3555
 5566.0214  5892.7002  5929.8433
 5727.9599  5892.3291  5929.3394
 5705.8122  5891.9590  5928.8447
 5779.7192  5891.5879  5928.3584
 5582.8884  5891.2173  5927.8809
 5606.3556  5890.8472  5927.4126
 5673.5324  5890.4766  5926.9526
 5757.3160  5890.1064  5926.5020
 5813.7850  5889.7363  5926.0605
 5828.2727  5889.3657  5925.6274
 5782.4093  5888.9956  5925.2036
 5815.5203  5888.6255  5924.7886
 5739.4107  5888.2559  5924.3838
 5723.8815  5887.8857  5923.9878
 5769.0487  5887.5156  5923.6006
 5693.1419  5887.1460  5923.2241
 5729.5718  5886.7764  5922.8569
 5578.1135  5886.4067  5922.4995
 5557.1246  5886.0371  5922.1519
 5730.5315  5885.6675  5921.8145
 5763.9523  5885.2983  5921.4878
 5811.0461  5884.9287  5921.1714
 5702.2594  5884.5596  5920.8657
 5663.9709  5884.1904  5920.5713
 5695.2977  5883.8213  5920.2876
 5780.2426  5883.4521  5920.0156
 5722.0151  5883.0830  5919.7549
 5721.6871  5882.7139  5919.5063
 5695.4560  5882.3452  5919.2705
 5672.5419  5881.9761  5919.0469
 5642.8704  5881.6074  5918.8364
 5567.2581  5881.2388  5918.6396
 5715.9879  5880.8701  5918.4561
 5724.1888  5880.5020  5918.2871
 5639.4282  5880.1333  5918.1323
 5544.1806  5879.7646  5917.9922
 5701.6508  5879.3965  5917.8682
 5625.7913  5879.0283  5917.7603
 5615.7255  5878.6602  5917.6689
 5707.8837  5878.2920  5917.5947
 5698.2259  5877.9238  5917.5381
 5694.7828  5877.5557  5917.5000
 5647.5249  5877.1880  5917.4814
 5682.7920  5876.8203  5917.4829
 5687.7107  5876.4521  5917.5044
 5876.9621  5876.0845  5917.5483
 5547.6705  5875.7173  5917.6147
 5803.5269  5875.3496  5917.7046
 5715.4013  5874.9819  5917.8184
 5717.8968  5874.6147  5917.9585
 5748.0895  5874.2471  5918.1250
 5765.9282  5873.8799  5918.3198
 5692.0966  5873.5127  5918.5439
 5698.0945  5873.1455  5918.7988
 5707.5596  5872.7783  5919.0859
 5684.4717  5872.4116  5919.4072
 5643.9253  5872.0444  5919.7642
 5634.2063  5871.6777  5920.1587
 5534.1914  5871.3110  5920.5928
 5704.2515  5870.9443  5921.0688
 5732.1431  5870.5776  5921.5884
 5716.0086  5870.2109  5922.1543
 5536.9591  5869.8442  5922.7695
 5603.4047  5869.4780  5923.4375
 5661.4409  5869.1118  5924.1602
 5552.1857  5868.7451  5924.9409
 5645.1226  5868.3789  5925.7842
 5763.1215  5868.0132  5926.6938
 5808.8210  5867.6470  5927.6733
 5851.2079  5867.2808  5928.7275
 5803.4097  5866.9150  5929.8628
 5715.4013  5866.5488  5931.0830
 5642.8604  5866.1831  5932.3960
 5758.3190  5865.8169  5933.8071
 5669.8330  5865.4517  5935.3252
 5547.1944  5865.0859  5936.9575
 5592.3079  5864.7202  5938.7144
 5728.1458  5864.3550  5940.6064
 5624.3334  5863.9897  5942.6460
 5785.3254  5863.6240  5944.8462
 5823.6803  5863.2588  5947.2231
 5780.3733  5862.8936  5949.7949
 5785.9128  5862.5288  5952.5825
 5681.8431  5862.1636  5955.6089
 5597.6718  5861.7988  5958.9014
 5738.2265  5861.4336  5962.4902
 5853.5311  5861.0688  5966.4126
 5851.6236  5860.7041  5970.7080
 5802.7852  5860.3394  5975.4229
 5754.1508  5859.9751  5980.6099
 5639.4699  5859.6104  5986.3267
 5767.9843  5859.2461  5992.6406
 5730.1414  5858.8818  5999.6240
 5703.8836  5858.5171  6007.3574
 5752.3069  5858.1528  6015.9297
 5791.2519  5857.7891  6025.4370
 5795.4840  5857.4248  6035.9805
 5811.7299  5857.0605  6047.6694
 5815.4740  5856.6968  6060.6191
 5791.9740  5856.3330  6074.9463
 5809.1343  5855.9688  6090.7710
 5799.8714  5855.6055  6108.2163
 5858.5961  5855.2417  6127.3984
 5852.8380  5854.8779  6148.4312
 5911.3554  5854.5142  6171.4194
 6064.5253  5854.1509  6196.4546
 5996.3681  5853.7876  6223.6079
 6161.4728  5853.4243  6252.9243
 6041.8719  5853.0610  6284.4146
 6078.0711  5852.6978  6318.0400
 5973.1123  5852.3345  6353.7007
 6054.5232  5851.9717  6391.2148
 6038.4884  5851.6084  6430.2983
 6149.6237  5851.2456  6470.5415
 6138.3038  5850.8828  6511.3848
 6239.7951  5850.5200  6552.1021
 6272.5255  5850.1572  6591.7969
 6283.4345  5849.7949  6629.4199
 6292.7369  5849.4321  6663.8145
 6326.7436  5849.0698  6693.7993
 6363.8700  5848.7075  6718.2793
 6383.0021  5848.3447  6736.3765
 6288.5680  5847.9824  6747.5493
 6416.0564  5847.6206  6751.6768
 6403.3448  5847.2583  6749.0801
 6326.6315  5846.8965  6740.4854
 6343.6909  5846.5347  6726.9209
 6373.3323  5846.1724  6709.5889
 6410.3414  5845.8105  6689.7373
 6253.0583  5845.4492  6668.5435
 6269.2742  5845.0874  6647.0342
 6260.6228  5844.7256  6626.0391
 6199.0474  5844.3643  6606.1680
 6216.7112  5844.0024  6587.8086
 6112.9660  5843.6411  6571.1323
 6328.7264  5843.2798  6556.1079
 6119.0687  5842.9185  6542.5186
 6130.7441  5842.5576  6529.9839
 6248.3359  5842.1963  6517.9883
 6125.2021  5841.8354  6505.9287
 6157.6213  5841.4741  6493.1670
 6026.4238  5841.1133  6479.1035
 6129.9594  5840.7524  6463.2412
 6206.7613  5840.3916  6445.2529
 6127.8696  5840.0313  6425.0161
 6084.7993  5839.6704  6402.6206
 6044.5591  5839.3101  6378.3423
 5985.9719  5838.9497  6352.5908
 5908.5627  5838.5894  6325.8521
 5931.4638  5838.2290  6298.6260
 5852.5710  5837.8687  6271.3804
 5992.9791  5837.5083  6244.5220
 5945.2200  5837.1484  6218.3813
 5937.0225  5836.7881  6193.2095
 5823.0523  5836.4282  6169.1855
 5941.5814  5836.0684  6146.4272
 5901.9375  5835.7085  6124.9995
 5841.2448  5835.3491  6104.9292
 5800.9877  5834.9893  6086.2124
 5673.6291  5834.6294  6068.8218
 5732.1643  5834.2700  6052.7163
 5793.7954  5833.9106  6037.8408
 5708.1511  5833.5513  6024.1328
 5709.0821  5833.1919  6011.5254
 5742.3783  5832.8330  5999.9492
 5694.3817  5832.4736  5989.3311
 5657.6577  5832.1147  5979.6011
 5743.9324  5831.7554  5970.6875
 5632.1306  5831.3965  5962.5234
 5779.4875  5831.0376  5955.0425
 5773.9240  5830.6787  5948.1826
 5654.6804  5830.3203  5941.8853
 5703.3743  5829.9614  5936.0947
 5661.3427  5829.6030  5930.7617
 5665.4724  5829.2446  5925.8394
 5595.7585  5828.8862  5921.2856
 5625.0407  5828.5278  5917.0620
 5634.6945  5828.1694  5913.1348
 5693.5041  5827.8110  5909.4727
 5786.0471  5827.4531  5906.0493
 5729.8027  5827.0947  5902.8398
 5619.7294  5826.7368  5899.8242
 5697.9786  5826.3789  5896.9824
 5712.9505  5826.0210  5894.2983
 5651.8704  5825.6636  5891.7583
 5638.0680  5825.3057  5889.3486
 5671.5291  5824.9482  5887.0586
 5589.2742  5824.5903  5884.8779
 5593.3729  5824.2329  5882.7988
 5552.1449  5823.8755  5880.8125
 5573.0493  5823.5181  5878.9126
 5558.9715  5823.1611  5877.0933
 5445.2307  5822.8037  5875.3486
 5548.3606  5822.4468  5873.6738
 5667.8652  5822.0898  5872.0640
 5522.8085  5821.7329  5870.5151
 5571.3635  5821.3755  5869.0229
 5565.6773  5821.0190  5867.5859
 5612.1119  5820.6621  5866.1997
 5659.5799  5820.3052  5864.8608
 5610.5361  5819.9487  5863.5679
 5798.1143  5819.5923  5862.3179
 5638.7267  5819.2358  5861.1084
 5609.0642  5818.8794  5859.9370
 5691.7167  5818.5229  5858.8027
 5588.6098  5818.1670  5857.7031
 5594.0617  5817.8105  5856.6357
 5609.5397  5817.4546  5855.6006
 5680.3950  5817.0986  5854.5952
 5661.4951  5816.7427  5853.6182
 5590.3624  5816.3867  5852.6689
 5540.0751  5816.0308  5851.7451
 5592.7964  5815.6753  5850.8472
 5566.8750  5815.3198  5849.9727
 5630.7097  5814.9639  5849.1211
 5668.3398  5814.6084  5848.2915
 5590.3124  5814.2529  5847.4834
 5585.7276  5813.8975  5846.6958
 5485.5298  5813.5425  5845.9277
 5501.2947  5813.1870  5845.1787
 5535.4000  5812.8320  5844.4482
 5502.2804  5812.4771  5843.7349
 5578.4130  5812.1221  5843.0391
 5609.0020  5811.7671  5842.3599
 5561.1888  5811.4121  5841.6968
 5513.5795  5811.0576  5841.0498
 5518.8840  5810.7026  5840.4175
 5548.9630  5810.3481  5839.8003
 5535.0779  5809.9937  5839.1978
 5527.0836  5809.6392  5838.6094
 5597.3882  5809.2847  5838.0347
 5600.1657  5808.9307  5837.4736
 5552.3959  5808.5762  5833.7124
 5546.8378  5808.2222  5833.1934
 5545.1868  5807.8682  5832.6875
 5501.6353  5807.5137  5832.1934
 5584.7955  5807.1597  5831.7119
 5533.0649  5806.8062  5831.2432
 5526.7918  5806.4521  5830.7866
 5550.2902  5806.0986  5830.3423
 5550.2902  5805.7451  5829.9102
 5589.8068  5805.3911  5829.4893
 5595.0805  5805.0376  5829.0811
 5580.5721  5804.6841  5828.6846
 5619.8103  5804.3311  5828.3003
 5693.0573  5803.9775  5827.9277
 5556.3678  5803.6245  5827.5679
 5776.1579  5803.2715  5827.2202
 5616.4831  5802.9180  5826.8838
 5672.7847  5802.5649  5826.5605
 5647.8894  5802.2124  5826.2505
 5672.8648  5801.8594  5825.9521
 5554.2462  5801.5068  5825.6675
 5623.1297  5801.1538  5823.8047
 5555.6076  5800.8013  5823.5542
 5565.9619  5800.4487  5823.3169
 5567.0525  5800.0962  5823.0938
 5635.7231  5799.7441  5822.8853
 5564.9487  5799.3916  5822.6909
 5540.9753  5799.0396  5822.5122
 5597.4345  5798.6870  5822.3481
 5542.1818  5798.3350  5822.2007
 5645.6155  5797.9829  5822.0698
 5674.7315  5797.6313  5821.9565
 5588.6550  5797.2793  5821.8604
 5584.8109  5796.9272  5821.7827
 5680.6191  5796.5757  5821.7241
 5697.1411  5796.2241  5821.6860
 5604.6946  5795.8726  5821.6680
 5620.3746  5795.5210  5821.6719
 5567.9397  5795.1694  5821.6982
 5589.2405  5794.8184  5821.7485
 5707.6840  5794.4668  5821.8232
 5580.3211  5794.1157  5821.9243
 5667.0485  5793.7646  5822.0527
 5616.9857  5793.4136  5822.2100
 5571.2017  5793.0625  5822.3970
 5591.0874  5792.7119  5822.6167
 5605.1144  5792.3608  5822.8696
 5703.4150  5792.0098  5823.1582
 5783.1271  5791.6592  5823.4854
 5647.2081  5791.3086  5823.8521
 5610.0388  5790.9580  5824.2617
 5640.1657  5790.6074  5824.7168
 5657.9930  5790.2573  5825.2207
 5670.1310  5789.9072  5825.7769
 5502.5731  5789.5566  5826.3882
 5572.7960  5789.2065  5827.0596
 5535.5887  5788.8564  5827.7959
 5590.4553  5788.5063  5828.6021
 5541.6549  5788.1567  5829.4844
 5685.2011  5787.8066  5830.4482
 5661.7000  5787.4570  5831.5029
 5614.7017  5787.1074  5832.6567
 5631.4850  5786.7578  5833.9189
 5601.9593  5786.4082  5835.3008
 5610.0506  5786.0586  5836.8159
 5627.8106  5785.7090  5838.4790
 5630.1706  5785.3599  5840.3071
 5701.4670  5785.0107  5842.3198
 5599.7995  5784.6611  5844.5376
 5655.1230  5784.3120  5846.9873
 5684.0440  5783.9634  5849.6968
 5566.4650  5783.6143  5852.6958
 5671.8115  5783.2651  5856.0210
 5703.9794  5782.9165  5859.7109
 5696.6086  5782.5679  5863.8076
 5596.1529  5782.2192  5868.3584
 5745.1265  5781.8706  5873.4121
 5682.9277  5781.5220  5879.0234
 5610.1262  5781.1738  5885.2490
 5689.1496  5780.8252  5892.1470
 5702.8710  5780.4771  5899.7793
 5715.4013  5780.1289  5908.2075
 5791.7023  5779.7808  5917.4946
 5785.9189  5779.4326  5927.7012
 5801.9181  5779.0845  5941.4897
 5599.0729  5778.7368  5953.7168
 5787.5695  5778.3887  5967.0220
 5594.1638  5778.0410  5981.4434
 5858.8175  5777.6934  5997.0137
 5777.4998  5777.3457  6013.7222
 5764.4783  5776.9980  6031.5601
 5860.9445  5776.6504  6050.4800
 5838.8371  5776.3032  6070.3950
 5861.1530  5775.9561  6091.1680
 5746.9110  5775.6089  6112.5996
 5871.0013  5775.2617  6134.4185
 5840.1657  5774.9146  6156.2695
 5933.1847  5774.5674  6177.7119
 6014.9061  5774.2207  6198.2251
 5956.5392  5773.8735  6217.2217
 6099.9080  5773.5269  6234.0913
 5978.6590  5773.1802  6248.2441
 6073.1092  5772.8335  6259.1782
 6176.2964  5772.4868  6266.5386
 6140.4285  5772.1406  6270.1694
 6011.2110  5771.7944  6271.4268
 5971.9078  5771.4478  6268.0259
 5981.9567  5771.1016  6261.7144
 5911.4836  5770.7554  6253.0786
 6006.2935  5770.4092  6242.7607
 6006.2935  5770.0635  6231.3975
 5996.4000  5769.7173  6219.5698
 6067.5363  5769.3716  6207.7725
 5968.0819  5769.0259  6196.3945
 5916.1548  5768.6802  6185.7144
 5969.3915  5768.3345  6175.8994
 6035.4683  5767.9888  6167.0117
 5878.5165  5767.6436  6159.0142
 5770.2168  5767.2979  6151.7783
 5847.1380  5766.9526  6145.0962
 5857.8139  5766.6074  6138.6943
 5929.0763  5766.2622  6132.2573
 5861.1575  5765.9170  6125.4512
 5976.0019  5765.5723  6117.9634
 6021.8172  5765.2271  6109.5308
 5910.4531  5764.8823  6099.9761
 5827.3459  5764.5376  6089.2236
 5929.0402  5764.1924  6077.3066
 5975.3332  5763.8481  6064.3564
 5885.7978  5763.5034  6050.5737
 5717.4660  5763.1587  6036.2051
 5832.0249  5762.8145  6021.5112
 5704.8286  5762.4702  6006.7393
 5849.3556  5762.1260  5992.1084
 5839.1529  5761.7817  5977.8018
 5876.7540  5761.4375  5963.9609
 5740.5975  5761.0933  5950.6914
 5804.0289  5760.7495  5938.0649
 5745.6816  5760.4058  5926.1245
 5753.1689  5760.0620  5914.8921
 5752.3594  5759.7178  5904.3706
 5783.7456  5759.3745  5894.5537
 5838.1962  5759.0308  5885.4224
 5634.5221  5758.6870  5876.9512
 5751.6436  5758.3438  5869.1108
 5804.8223  5758.0005  5861.8682
 5733.7768  5757.6572  5855.1880
 5685.2011  5757.3140  5849.0337
 5681.1478  5756.9707  5843.3687
 5640.0508  5756.6279  5838.1572
 5646.7365  5756.2847  5833.3618
 5687.5569  5755.9419  5828.9492
 5790.0413  5755.5991  5824.8853
 5808.5765  5755.2563  5821.1392
 5667.2395  5754.9136  5817.6812
 5747.2227  5754.5713  5814.4834
 5812.2901  5754.2285  5811.5200
 5661.5894  5753.8862  5808.7690
 5550.2226  5753.5439  5806.2075
 5571.9840  5753.2012  5803.8164
 5593.3481  5752.8594  5801.5796
 5637.8188  5752.5171  5799.4800
 5494.3320  5752.1748  5797.5049
 5695.2991  5751.8330  5795.6416
 5637.8126  5751.4912  5793.8789
 5631.5101  5751.1494  5792.2080
 5642.4002  5750.8076  5790.6196
 5594.4495  5750.4658  5789.1064
 5540.5533  5750.1240  5787.6621
 5427.8504  5749.7827  5786.2813
 5448.4562  5749.4414  5784.9585
 5590.3340  5749.1001  5783.6890
 5635.2336  5748.7588  5782.4683
 5595.3913  5748.4175  5781.2935
 5531.7612  5748.0762  5780.1611
 5403.8429  5747.7354  5779.0688
 5668.5491  5747.3940  5778.0127
 5433.2585  5747.0532  5776.9917
 5580.1304  5746.7124  5776.0029
 5561.0459  5746.3716  5775.0444
 5452.6586  5746.0308  5774.1143
 5496.4794  5745.6904  5773.2114
 5555.3823  5745.3501  5772.3345
 5583.4889  5745.0093  5771.4805
 5595.8680  5744.6689  5770.6494
 5604.3936  5744.3286  5769.8398
 5588.7473  5743.9883  5769.0503
 5605.4577  5743.6484  5768.2808
 5514.9302  5743.3081  5767.5283
 5499.9070  5742.9683  5766.7939
 5505.6798  5742.6284  5766.0762
 5589.5130  5742.2886  5765.3735
 5625.0407  5741.9487  5773.1079
 5623.9880  5741.6089  5772.4697
 5603.9298  5741.2695  5771.8462
 5577.3308  5740.9302  5771.2354
 5621.0090  5740.5903  5770.6367
 5560.1719  5740.2510  5770.0503
 5520.9854  5739.9116  5769.4751
 5596.0571  5739.5728  5768.9111
 5620.1492  5739.2334  5768.3574
 5592.1875  5738.8945  5767.8145
 5530.4572  5738.5552  5767.2798
 5466.2754  5738.2163  5766.7554
 5529.4152  5737.8774  5766.2397
 5511.6952  5737.5386  5765.7324
 5715.1071  5737.2002  5765.2334
 5521.0242  5736.8613  5764.7422
 5753.1319  5736.5229  5764.2588
 5611.0208  5736.1846  5763.7832
 5451.9732  5735.8462  5763.3140
 5599.0122  5735.5078  5762.8516
 5629.8100  5735.1694  5762.3960
 5646.3917  5734.8315  5761.9468
 5534.5836  5734.4932  5765.6782
 5501.2515  5734.1553  5765.2588
 5603.5953  5733.8174  5764.8452
 5669.8547  5733.4795  5764.4375
 5718.1267  5733.1416  5764.0347
 5552.3159  5732.8042  5763.6382
 5698.7905  5732.4663  5763.2461
 5716.5349  5732.1289  5762.8594
 5625.8246  5731.7915  5762.4775
 5779.0948  5731.4541  5762.1006
 5574.5915  5731.1167  5761.7280
 5541.0642  5730.7798  5761.3604
 5592.0957  5730.4424  5760.9966
 5602.7541  5730.1055  5760.6372
 5484.2980  5729.7686  5760.2822
 5588.6057  5729.4316  5759.9316
 5651.1733  5729.0947  5759.5845
 5535.1023  5728.7578  5759.2412
 5607.5348  5728.4214  5758.9023
 5652.7180  5728.0845  5758.5664
 5557.8278  5727.7480  5758.2349
 5560.7878  5727.4116  5757.9067
 5620.1444  5727.0752  5757.5820
 5684.2639  5726.7388  5757.2607
 5685.2011  5726.4028  5756.9429
 5690.5014  5726.0664  5756.6279
 5722.2283  5725.7305  5756.3169
 5666.4576  5725.3945  5756.0088
 5591.1868  5725.0586  5755.7036
 5567.3957  5724.7227  5755.4019
 5601.7893  5724.3872  5755.1035
 5679.8178  5724.0513  5754.8071
 5666.9295  5723.7158  5754.5146
 5532.9421  5723.3804  5754.2246
 5640.2073  5723.0449  5753.9375
 5641.6434  5722.7095  5753.6533
 5561.8308  5722.3740  5753.3716
 5673.3095  5722.0391  5753.0933
 5495.1060  5721.7036  5752.8169
 5808.3712  5721.3687  5752.5439
 5533.7493  5721.0337  5752.2734
 5648.0355  5720.6987  5752.0059
 5648.7858  5720.3643  5751.7407
 5563.1291  5720.0293  5751.4780
 5625.0407  5719.6943  5751.2178
 5618.4177  5719.3599  5750.9604
 5602.4447  5719.0254  5750.7056
 5638.1830  5718.6909  5750.4531
 5689.4504  5718.3569  5750.2036
 5594.2703  5718.0225  5749.9561
 5550.2902  5717.6880  5749.7104
 5688.8663  5717.3540  5749.4683
 5579.3892  5717.0200  5749.2285
 5565.2003  5716.6860  5748.9907
 5624.4705  5716.3521  5748.7559
 5610.0506  5716.0186  5748.5234
 5628.0156  5715.6846  5748.2930
 5686.9130  5715.3511  5748.0649
 5599.6166  5715.0176  5747.8398
 5599.0023  5714.6841  5747.6167
 5580.1304  5714.3506  5747.3960
 5550.2261  5714.0171  5747.1772
 5596.9537  5713.6836  5746.9614
 5588.6189  5713.3506  5746.7480
 5519.0415  5713.0176  5746.5371
 5585.7034  5712.6846  5746.3281
 5647.5594  5712.3516  5746.1221
 5601.1278  5712.0186  5745.9180
 5755.1253  5711.6860  5745.7168
 5684.2459  5711.3530  5745.5171
 5649.2033  5711.0205  5745.3208
 5600.0001  5710.6880  5745.1265
 5611.2506  5710.3555  5744.9346
 5529.9767  5710.0229  5744.7446
 5505.8453  5709.6904  5749.8145
 5603.6257  5709.3584  5749.6523
 5587.6738  5709.0264  5749.4922
 5505.0628  5708.6938  5749.3345
 5596.3760  5708.3618  5749.1797
 5695.6760  5708.0303  5749.0283
 5643.0706  5707.6982  5748.8784
 5625.0407  5707.3662  5748.7314
 5787.0479  5707.0347  5748.5874
 5690.1573  5706.7031  5748.4463
 5578.6169  5706.3716  5748.3071
 5528.7334  5706.0400  5748.1709
 5614.7871  5705.7085  5748.0376
 5636.6866  5705.3774  5747.9072
 5590.3818  5705.0459  5747.7793
 5505.6798  5704.7148  5747.6543
 5575.2195  5704.3838  5747.5322
 5652.1416  5704.0527  5747.4126
 5606.8090  5703.7217  5747.2959
 5720.6971  5703.3911  5747.1826
 5681.7856  5703.0601  5747.0718
 5693.1274  5702.7295  5746.9639
 5727.8042  5702.3989  5749.4614
 5770.8530  5702.0684  5749.3706
 5504.4729  5701.7378  5749.2822
 5767.7765  5701.4072  5749.1973
 5350.3147  5701.0771  5749.1157
 5573.3770  5700.7471  5749.0376
 5561.3975  5700.4165  5748.9619
 5629.6027  5700.0864  5748.8896
 5623.0185  5699.7568  5748.8213
 5674.1898  5699.4268  5748.7554
 5616.7652  5699.0967  5748.6929
 5623.5974  5698.7671  5748.0459
 5665.5205  5698.4375  5747.9932
 5567.7739  5698.1079  5747.9438
 5673.6838  5697.7783  5747.8975
 5681.4005  5697.4487  5747.8550
 5604.1116  5697.1196  5747.8164
 5580.9390  5696.7900  5747.7808
 5580.8595  5696.4609  5747.7490
 5635.3523  5696.1318  5747.7212
 5588.7983  5695.8027  5747.6968
 5636.8852  5695.4736  5747.6758
 5620.8863  5695.1450  5747.6592
 5630.6816  5694.8159  5747.6460
 5688.6753  5694.4873  5747.6372
 5693.8582  5694.1587  5747.6318
 5661.9720  5693.8301  5747.6309
 5573.2246  5693.5015  5747.6338
 5601.1600  5693.1729  5747.6406
 5595.6584  5692.8447  5747.6519
 5664.9329  5692.5161  5747.6665
 5645.7694  5692.1880  5747.6860
 5640.0508  5691.8599  5747.4175
 5639.7879  5691.5317  5747.4468
 5598.3224  5691.2036  5747.4810
 5654.6633  5690.8760  5747.5195
 5727.1465  5690.5483  5747.5630
 5667.3249  5690.2202  5747.6104
 5685.0523  5689.8926  5747.6626
 5703.8659  5689.5654  5747.7202
 5705.1382  5689.2378  5747.7817
 5714.0968  5688.9102  5747.8486
 5718.3317  5688.5830  5747.9204
 5670.1310  5688.2559  5747.9976
 5747.9260  5687.9282  5748.0791
 5643.1197  5687.6016  5748.1665
 5688.2912  5687.2744  5748.2588
 5630.0624  5686.9473  5748.3564
 5565.2296  5686.6206  5748.4600
 5659.0481  5686.2939  5748.5688
 5697.5438  5685.9668  5748.6831
 5600.9615  5685.6406  5748.8037
 5681.2151  5685.3140  5748.9292
 5640.3636  5684.9873  5749.0610
 5621.8425  5684.6611  5749.1992
 5699.1909  5684.3345  5749.3428
 5731.4341  5684.0083  5749.4932
 5754.7188  5683.6821  5749.6494
 5720.7626  5683.3560  5749.8120
 5810.9802  5683.0303  5749.9819
 5683.6758  5682.7041  5750.1577
 5627.1316  5682.3784  5750.3408
 5597.2692  5682.0527  5750.5303
 5774.8092  5681.7271  5750.7271
 5595.0805  5681.4014  5750.9307
 5604.5137  5681.0757  5751.1416
 5678.8200  5680.7505  5751.3599
 5695.9473  5680.4248  5751.5854
 5659.5943  5680.0996  5751.8188
 5723.9503  5679.7744  5752.0605
 5705.6562  5679.4492  5752.3096
 5582.0857  5679.1240  5752.5664
 5614.7324  5678.7988  5752.8320
 5601.3946  5678.4741  5753.1060
 5640.8877  5678.1494  5753.3882
 5634.6200  5677.8247  5753.6797
 5689.2894  5677.5000  5753.9795
 5686.4077  5677.1753  5754.2881
 5655.4940  5676.8506  5754.6064
 5682.8287  5676.5264  5754.9341
 5667.0814  5676.2021  5755.2715
 5839.4402  5675.8774  5755.6182
 5723.0101  5675.5537  5755.9756
 5774.6778  5675.2295  5756.3428
 5738.4236  5674.9053  5756.7202
 5675.1372  5674.5815  5757.1084
 5720.9530  5674.2573  5757.5073
 5628.8508  5673.9336  5757.9175
 5649.0273  5673.6099  5758.3389
 5767.6202  5673.2861  5758.7715
 5583.0873  5672.9624  5759.2158
 5533.1320  5672.6392  5759.6729
 5783.0930  5672.3159  5760.1421
 5613.9863  5671.9922  5760.6235
 5682.4204  5671.6694  5761.1182
 5635.2033  5671.3462  5761.6260
 5720.8128  5671.0229  5762.1470
 5730.8666  5670.6997  5762.6812
 5689.8972  5670.3770  5763.2305
 5694.5956  5670.0542  5763.7939
 5665.1685  5669.7314  5764.3716
 5640.0508  5669.4087  5764.9648
 5614.1399  5669.0859  5765.5728
 5652.9759  5668.7632  5766.1968
 5749.5767  5668.4409  5766.8374
 5729.0509  5668.1182  5767.4941
 5740.8717  5667.7959  5768.1680
 5800.8518  5667.4741  5768.8599
 5880.9175  5667.1519  5769.5688
 5846.8303  5666.8296  5770.2959
 5720.2257  5666.5078  5771.0420
 5758.2365  5666.1855  5771.8071
 5738.4557  5665.8638  5772.5918
 5724.6331  5665.5420  5773.3970
 5717.6431  5665.2202  5774.2227
 5703.1743  5664.8989  5775.0703
 5783.9814  5664.5771  5775.9390
 5761.1390  5664.2559  5776.8306
 5812.2163  5663.9346  5777.7451
 5910.7547  5663.6133  5778.6831
 5788.1136  5663.2920  5779.6455
 5809.1710  5662.9707  5780.6328
 5849.2692  5662.6499  5781.6465
 5793.2467  5662.3286  5782.6855
 5762.8960  5662.0078  5783.7524
 5803.5961  5661.6870  5784.8472
 5637.5581  5661.3662  5785.9707
 5632.0194  5661.0454  5787.1240
 5732.2791  5660.7251  5788.3076
 5846.8501  5660.4043  5789.5225
 5730.5315  5660.0840  5790.7700
 5693.0107  5659.7637  5792.0513
 5672.0547  5659.4434  5793.3667
 5713.7491  5659.1230  5794.7173
 5783.3947  5658.8032  5796.1050
 5725.5364  5658.4829  5797.5298
 5712.8101  5658.1631  5798.9941
 5701.8815  5657.8433  5800.4985
 5700.2912  5657.5234  5802.0449
 5744.4444  5657.2036  5803.6338
 5713.0739  5656.8843  5805.2676
 5841.8905  5656.5645  5806.9468
 5864.1425  5656.2451  5808.6738
 5799.0586  5655.9253  5810.4492
 5757.4283  5655.6064  5812.2769
 5829.4509  5655.2871  5814.1563
 5786.7177  5654.9678  5816.0903
 5842.0696  5654.6489  5818.0815
 5831.2435  5654.3296  5820.1304
 5826.4793  5654.0107  5822.2407
 5764.2863  5653.6919  5824.4141
 5896.3326  5653.3730  5826.6543
 5929.0429  5653.0542  5828.9609
 5797.5771  5652.7358  5831.3384
 5805.5532  5652.4170  5833.7891
 5764.8032  5652.0986  5836.3164
 5815.8238  5651.7803  5838.9229
 5860.8983  5651.4619  5841.6118
 5802.3057  5651.1436  5844.3872
 5785.1017  5650.8257  5847.2524
 5824.5061  5650.5078  5850.2109
 5818.4812  5650.1895  5853.2666
 5835.0674  5649.8716  5856.4238
 5839.7682  5649.5537  5859.6875
 5814.8170  5649.2358  5863.0620
 5821.7037  5648.9185  5866.5527
 5713.2410  5648.6011  5870.1650
 5873.0388  5648.2832  5873.9028
 5942.0417  5647.9658  5877.7744
 5943.3746  5647.6484  5881.7847
 5875.0105  5647.3311  5885.9409
 5959.8831  5647.0142  5890.2505
 5953.3214  5646.6968  5894.7202
 5937.6476  5646.3799  5899.3589
 5949.2354  5646.0630  5904.1748
 5922.7099  5645.7461  5909.1772
 5921.0053  5645.4292  5914.3760
 5945.8196  5645.1123  5919.7813
 5922.2926  5644.7959  5925.4053
 5939.9538  5644.4795  5931.2593
 6005.8726  5644.1626  5937.3560
 6009.2565  5643.8462  5943.7104
 5992.7364  5643.5303  5950.3369
 5889.2482  5643.2139  5957.2520
 6036.8556  5642.8975  5964.4722
 5973.0495  5642.5815  5972.0181
 5957.4748  5642.2656  5979.9102
 6040.5439  5641.9497  5988.1704
 6061.3808  5641.6338  5996.8237
 6041.9619  5641.3179  6005.8979
 6003.8734  5641.0024  6015.4238
 6068.4539  5640.6865  6025.4341
 6076.8362  5640.3711  6035.9668
 5999.7437  5640.0557  6047.0630
 6006.6973  5639.7402  6058.7700
 6175.7185  5639.4248  6071.1406
 5999.8716  5639.1099  6084.2354
 6161.0505  5638.7944  6098.1211
 6018.4527  5638.4795  6112.8750
 6272.4885  5638.1646  6128.5840
 6135.1818  5637.8496  6145.3467
 6174.8780  5637.5347  6163.2769
 6055.9997  5637.2202  6182.5020
 6110.2204  5636.9053  6203.1650
 6193.8830  5636.5908  6225.4302
 6181.1585  5636.2764  6249.4805
 6271.5897  5635.9619  6275.5210
 6288.5355  5635.6475  6303.7798
 6231.8838  5635.3330  6334.5098
 6246.1447  5635.0190  6367.9897
 6272.6854  5634.7046  6404.5229
 6361.3722  5634.3906  6444.4399
 6342.7822  5634.0767  6488.0952
 6560.0967  5633.7627  6535.8672
 6512.8573  5633.4492  6588.1553
 6555.8438  5633.1353  6645.3765
 6730.3359  5632.8218  6707.9629
 6766.9668  5632.5083  6776.3550
 6800.7478  5632.1948  6850.9951
 6912.7556  5631.8813  6932.3213
 6881.1443  5631.5679  7020.7578
 7115.4213  5631.2549  7116.7026
 7203.0440  5630.9414  7220.5161
 7383.5679  5630.6284  7332.5054
 7539.7531  5630.3154  7452.9014
 7767.4248  5630.0024  7581.8369
 8219.0562  5629.6895  7719.3135
 8442.9068  5629.3770  7865.1602
 8600.3567  5629.0640  8018.9873
 8685.4212  5628.7515  8180.1255
 9207.3666  5628.4390  8347.5547
 9432.1577  5628.1265  8519.8320
 9801.2689  5627.8140  8695.0156
10157.5596  5627.5020  8870.6055
10583.4181  5627.1895  9043.1836
10991.9447  5626.8774  9209.7598
11307.1941  5626.5654  9365.9023
11559.6100  5626.2534  9507.2764
11731.0550  5625.9414  9629.6035
11907.5120  5625.6299  9729.0723
11952.7689  5625.3179  9802.7402
11844.1468  5625.0063  9848.9033
11778.8799  5624.6943  9867.3369
11693.0084  5624.3833  9859.3398
11390.4371  5624.0718  9827.5898
11120.2322  5623.7603  9775.8262
10889.4583  5623.4492  9708.4473
10631.7267  5623.1377  9630.0723
10461.8946  5622.8267  9545.1807
10138.1475  5622.5156  9457.8193
 9909.5840  5622.2046  9371.4170
 9752.7109  5621.8940  9288.6943
 9721.5751  5621.5830  9211.6260
 9690.9385  5621.2725  9141.4570
 9632.0147  5620.9614  9078.7314
 9548.4773  5620.6514  9023.3320
 9450.2095  5620.3408  8974.3672
 9725.8970  5620.0303  8930.8740
 9637.9800  5619.7197  8890.9229
 9796.7259  5619.4097  8852.3818
 9608.1729  5619.0996  8812.8955
 9712.9862  5618.7896  8772.8525
 9790.7359  5618.4795  8724.5391
 9694.5264  5618.1694  8668.9424
 9503.5529  5617.8599  8604.8936
 9394.6110  5617.5498  8531.9414
 9252.1188  5617.2402  8450.3701
 9014.8345  5616.9307  8361.1201
 8876.4297  5616.6211  8265.6309
 8704.9041  5616.3115  8165.6484
 8500.3340  5616.0020  8063.0347
 8304.8315  5615.6929  7959.5928
 8278.0894  5615.3838  7856.9521
 8036.5871  5615.0747  7756.5034
 7820.6469  5614.7656  7659.3677
 7600.1990  5614.4561  7566.3525
 7490.8335  5614.1475  7478.1812
 7398.8466  5613.8384  7395.2173
 7291.5206  5613.5298  7317.7119
 7169.0558  5613.2212  7245.7817
 7120.1197  5612.9126  7179.4414
 7092.5239  5612.6040  7118.6284
 7140.3017  5612.2954  7063.2231
 7007.6359  5611.9873  7013.0645
 6937.2107  5611.6787  6969.3325
 6874.4666  5611.3706  6929.0796
 6979.2909  5611.0625  6893.4492
 6953.1125  5610.7544  6862.2124
 6731.5688  5610.4468  6835.1406
 6850.3847  5610.1387  6812.0063
 6646.1141  5609.8311  6792.5918
 6771.7702  5609.5229  6776.6841
 6743.6449  5609.2158  6764.0874
 6682.3937  5608.9082  6754.6152
 6683.6452  5608.6006  6748.0986
 6685.0325  5608.2930  6744.3848
 6726.8829  5607.9858  6743.3398
 6698.7720  5607.6787  6744.8467
 6698.0736  5607.3716  6748.8062
 6792.2095  5607.0645  6755.1406
 6872.4597  5606.7573  6763.7900
 6859.9124  5606.4502  6774.7139
 6855.8896  5606.1436  6787.8921
 7019.0379  5605.8364  6803.3232
 6832.3419  5605.5298  6821.0283
 6987.5281  5605.2236  6841.0479
 6920.8189  5604.9170  6863.4424
 6926.3290  5604.6104  6888.2993
 7042.9707  5604.3042  6915.7280
 7060.8788  5603.9976  6945.8652
 7078.8096  5603.6914  6978.8774
 7132.2475  5603.3853  7014.9629
 7150.0065  5603.0791  7054.3564
 7256.9101  5602.7734  7097.3296
 7336.4644  5602.4673  7144.1992
 7322.0175  5602.1616  7195.3315
 7430.7383  5601.8560  7251.1436
 7366.5713  5601.5503  7312.1113
 7604.5013  5601.2446  7378.7744
 7556.0537  5600.9390  7451.7388
 7591.2185  5600.6338  7531.6855
 7892.8117  5600.3281  7619.3672
 8001.1979  5600.0229  7715.6201
 8138.6784  5599.7178  7821.3560
 8148.1950  5599.4126  7937.5693
 8336.5258  5599.1074  8065.3340
 8440.7266  5598.8027  8205.7969
 8582.2576  5598.4976  8360.1719
 8660.9475  5598.1929  8529.7363
 8720.5865  5597.8882  8715.8125
 9089.7543  5597.5835  8919.7559
 9326.3225  5597.2788  9142.9404
 9699.8755  5596.9746  9386.7295
 9955.6439  5596.6704  9652.4561
10207.6117  5596.3657  9941.3906
10387.8252  5596.0615 10254.7051
10838.3055  5595.7573 10593.4180
11175.8117  5595.4531 10958.3555
11627.4067  5595.1494 11350.0703
11954.5103  5594.8452 11768.7539
12520.1018  5594.5415 12214.1367
13138.7979  5594.2378 12685.3379
13678.6564  5593.9341 13180.7129
14313.1452  5593.6304 13697.6504
15110.9260  5593.3267 14232.3457
15907.3573  5593.0234 14779.5781
16666.6109  5592.7202 15332.4902
17247.8835  5592.4165 15882.4434
17853.8158  5592.1138 16419.0098
18536.9662  5591.8105 16930.1328
19378.1460  5591.5073 17402.6035
19838.0087  5591.2046 17822.8164
20442.6154  5590.9014 18177.8359
20840.9781  5590.5986 18456.6289
21172.5566  5590.2959 18651.3125
21326.2311  5589.9932 18758.1387
21474.1504  5589.6904 18778.0449
21328.0906  5589.3882 18716.5859
21203.4213  5589.0854 18583.3047
20755.9116  5588.7832 18390.6426
20193.2078  5588.4810 18152.6641
19626.2248  5588.1787 17883.7891
19106.1223  5587.8765 17597.7070
18945.1021  5587.5747 17306.6016
18224.0493  5587.2729 17020.6758
17823.4544  5586.9707 16747.9023
17425.6418  5586.6689 16493.9707
17049.7276  5586.3672 16262.3506
16918.0983  5586.0654 16054.3750
16617.9100  5585.7642 15869.3867
16660.4362  5585.4624 15704.8633
16394.9724  5585.1611 15556.6074
16403.7684  5584.8599 15418.9727
16382.7485  5584.5586 15285.2021
16383.2251  5584.2573 15147.8965
16250.3488  5583.9561 14999.5996
15861.4939  5583.6553 14833.4551
15849.8683  5583.3545 14643.9092
15811.3627  5583.0537 14427.2510
15523.2497  5582.7529 14181.9883
15254.8369  5582.4521 13908.8945
14907.0203  5582.1514 13610.7852
14448.6909  5581.8511 13292.0625
14204.2047  5581.5503 12958.1074
13722.4571  5581.2500 12614.7031
13212.1285  5580.9497 12267.4980
12885.5883  5580.6494 11921.6445
12245.6150  5580.3491 11581.5645
11690.5863  5580.0493 11250.8555
11397.0382  5579.7495 10932.2988
10957.0590  5579.4492 10627.9219
10640.8144  5579.1494 10339.1113
10347.9341  5578.8496 10066.7178
10025.0116  5578.5503  9811.1563
 9779.5542  5578.2505  9572.5137
 9587.3664  5577.9512  9350.6182
 9516.1284  5577.6514  9145.1074
 9304.8560  5577.3521  8955.4785
 9056.2816  5577.0527  8781.1270
 8850.1963  5576.7534  8621.2988
 8747.9623  5576.4546  8475.4453
 8500.1420  5576.1553  8342.7373
 8392.5574  5575.8564  8222.4219
 8381.7158  5575.5576  8113.7539
 8306.0004  5575.2588  8016.0020
 8244.6996  5574.9600  7928.4624
 8116.0405  5574.6611  7850.4658
 8162.3709  5574.3628  7781.3833
 7992.9350  5574.0645  7720.6318
 7956.6976  5573.7656  7667.6807
 8026.5996  5573.4678  7622.0571
 7868.5213  5573.1694  7583.3438
 7877.7092  5572.8711  7551.1880
 7830.2295  5572.5732  7525.2998
 7907.5788  5572.2749  7505.4521
 7871.8683  5571.9771  7491.4878
 7801.4305  5571.6792  7483.3140
 7805.4287  5571.3813  7480.9063
 7843.2713  5571.0835  7484.3076
 7977.1861  5570.7861  7493.6309
 7946.7594  5570.4883  7509.0557
 8034.7427  5570.1909  7530.8315
 8026.6467  5569.8936  7559.2734
 8010.3080  5569.5962  7594.7637
 8238.8269  5569.2988  7637.7490
 8139.7691  5569.0020  7688.7393
 8565.2221  5568.7051  7748.3018
 8328.8702  5568.4077  7817.0566
 8474.4451  5568.1108  7895.6753
 8704.9530  5567.8140  7984.8682
 8727.5640  5567.5171  8085.3760
 8849.1848  5567.2207  8197.9668
 8959.9246  5566.9243  8323.4121
 9015.8254  5566.6274  8462.4785
 9169.0154  5566.3311  8615.9150
 9333.0907  5566.0347  8784.4238
 9444.0349  5565.7383  8968.6396
 9632.2552  5565.4424  9169.1074
 9980.1407  5565.1460  9386.2314
10148.4704  5564.8501  9620.2451
10316.9232  5564.5542  9871.1465
10446.8184  5564.2583 10138.6289
10536.4431  5563.9624 10422.0000
10881.2737  5563.6665 10720.0703
11283.4579  5563.3711 11031.0332
11557.9781  5563.0752 11352.3379
11782.2551  5562.7798 11680.5391
12113.0417  5562.4844 12011.1914
12475.6570  5562.1890 12338.7734
12658.8709  5561.8936 12656.7012
12869.2313  5561.5986 12957.4824
13075.2523  5561.3032 13233.0156
13603.0288  5561.0083 13475.0967
13817.5513  5560.7134 13676.0723
13746.1223  5560.4185 13829.5801
14188.8017  5560.1235 13931.2715
14230.2984  5559.8291 13979.3594
14145.9187  5559.5347 13974.8730
14202.8067  5559.2397 13921.5625
14010.7473  5558.9453 13825.4873
13893.6974  5558.6509 13694.3369
13743.9137  5558.3564 13536.6680
13424.4327  5558.0625 13361.1680
13317.2563  5557.7681 13176.0352
13101.4742  5557.4741 12988.5332
12970.1552  5557.1802 12804.7285
12809.2480  5556.8862 12629.3516
12622.3075  5556.5923 12465.7793
12515.5469  5556.2988 12316.0635
12341.5410  5556.0049 12180.9922
12299.9752  5555.7109 12060.1709
11988.3964  5555.4180 11952.0986
11899.4832  5555.1240 11854.2676
12093.4825  5554.8306 11763.3027
11980.6138  5554.5376 11675.1494
11731.8439  5554.2441 11585.3398
11786.4689  5553.9512 11489.3301
11799.4040  5553.6582 11382.8936
11671.1283  5553.3652 11262.5225
11386.6790  5553.0723 11125.7783
11338.9856  5552.7793 10971.5195
11176.2653  5552.4863 10799.9727
11009.7554  5552.1938 10612.6211
10645.6875  5551.9014 10411.9531
10549.8542  5551.6089 10201.1201
10547.3663  5551.3164  9983.5859
10320.5520  5551.0239  9762.7939
10106.5193  5550.7314  9541.9365
 9685.3597  5550.4395  9323.7920
 9527.2786  5550.1470  9110.6543
 9333.7011  5549.8555  8904.3262
 9349.9565  5549.5630  8706.1426
 9133.3220  5549.2715  8517.0371
 8876.6034  5548.9795  8337.6006
 8786.8202  5548.6880  8168.1470
 8535.9530  5548.3960  8008.7744
 8231.2668  5548.1045  7859.4121
 8248.0790  5547.8130  7719.8584
 8019.5039  5547.5215  7589.8198
 8019.1074  5547.2305  7468.9326
 7744.9155  5546.9390  7356.7813
 7919.5237  5546.6475  7252.9180
 7615.1331  5546.3564  7156.8730
 7546.2732  5546.0654  7068.1660
 7578.9278  5545.7744  6986.3115
 7431.9111  5545.4839  6910.8301
 7384.3584  5545.1929  6841.2490
 7245.9725  5544.9023  6777.1113
 7311.3790  5544.6118  6717.9761
 7211.3945  5544.3208  6663.4243
 7049.3280  5544.0303  6613.0596
 7078.7312  5543.7402  6566.5107
 6988.0458  5543.4497  6523.4302
 6859.2548  5543.1597  6483.4985
 6825.0196  5542.8691  6446.4209
 6776.6764  5542.5791  6411.9292
 6938.7383  5542.2891  6379.7783
 6757.9588  5541.9990  6349.7480
 6751.8608  5541.7095  6321.6392
 6619.3911  5541.4194  6295.2729
 6637.1502  5541.1299  6270.4902
 6566.5650  5540.8403  6247.1489
 6525.6584  5540.5508  6225.1211
 6541.3073  5540.2612  6204.2847
 6479.0415  5539.9717  6184.5610
 6498.8975  5539.6821  6165.8496
 6513.1999  5539.3931  6148.0718
 6433.6004  5539.1040  6131.1558
 6390.6756  5538.8149  6115.0391
 6397.7979  5538.5259  6099.6646
 6444.5603  5538.2368  6084.9814
 6528.0330  5537.9482  6070.9448
 6533.6532  5537.6592  6057.5117
 6342.2538  5537.3706  6044.6455
 6296.9636  5537.0820  6032.3120
 6367.3312  5536.7935  6020.4790
 6344.9729  5536.5049  6009.1177
 6409.2992  5536.2168  5998.2031
 6294.3768  5535.9282  5987.7085
 6278.9391  5535.6401  5977.6133
 6268.9738  5535.3521  5967.8955
 6288.5355  5535.0640  5958.5361
 6220.2241  5534.7759  5949.5161
 6181.3580  5534.4878  5940.8193
 6097.8499  5534.2002  5932.4307
 6170.4232  5533.9121  5924.3330
 6240.1346  5533.6245  5916.5146
 6060.9980  5533.3369  5908.9614
 6207.6255  5533.0493  5901.6616
 6170.6451  5532.7622  5894.6040
 6091.9655  5532.4746  5887.7764
 6152.3599  5532.1875  5881.1699
 6118.9529  5531.9004  5874.7744
 6064.6774  5531.6128  5868.5806
 6110.4383  5531.3257  5862.5801
 6175.4439  5531.0391  5856.7656
 6131.8313  5530.7520  5851.1284
 6160.0828  5530.4653  5845.6616
 6141.2662  5530.1787  5840.3589
 6025.3952  5529.8916  5835.2124
 6048.8300  5529.6050  5830.2173
 6083.3970  5529.3188  5825.3682
 6074.1533  5529.0322  5820.6577
 6172.7906  5528.7456  5816.0820
 6011.8180  5528.4595  5811.6357
 6037.3337  5528.1733  5807.3145
 6027.6966  5527.8872  5803.1133
 6012.1363  5527.6011  5799.0278
 6063.2116  5527.3154  5795.0552
 6099.3766  5527.0293  5791.1899
 6075.0727  5526.7437  5787.4292
 6078.4579  5526.4580  5783.7695
 6018.0356  5526.1719  5780.2070
 6050.9188  5525.8867  5776.7397
 6042.2997  5525.6011  5773.3633
 6009.1905  5525.3154  5770.0752
 6066.7701  5525.0303  5766.8735
 6036.7253  5524.7451  5763.7549
 6008.7826  5524.4600  5760.7168
 5906.2083  5524.1748  5757.7568
 5988.8176  5523.8896  5754.8730
 6088.3138  5523.6045  5752.0630
 6002.2856  5523.3198  5749.3247
 5981.3009  5523.0352  5746.6563
 5960.1010  5522.7505  5744.0562
 5973.2059  5522.4653  5741.5210
 5901.2508  5522.1812  5739.0513
 5964.9099  5521.8965  5736.6440
 5806.1806  5521.6123  5734.2979
 6001.9196  5521.3276  5732.0112
 5886.0664  5521.0435  5729.7827
 5852.8038  5520.7593  5727.6113
 6004.2620  5520.4751  5725.4956
 5949.0460  5520.1914  5723.4346
 5988.2455  5519.9072  5721.4258
 5961.0491  5519.6235  5719.4697
 5877.1986  5519.3394  5717.5640
 5869.5422  5519.0557  5715.7085
 6006.2935  5518.7725  5713.9023
 5891.9599  5518.4888  5712.1436
 5824.1631  5518.2051  5710.4321
 5867.6025  5517.9219  5708.7676
 5899.5941  5517.6382  5707.1475
 5937.0904  5517.3550  5705.5732
 5957.2168  5517.0723  5704.0430
 5891.1321  5516.7891  5702.5557
 6060.9751  5516.5059  5701.1113
 5709.0363  5516.2231  5699.7095
 6041.6399  5515.9399  5698.3486
 6049.7521  5515.6572  5697.0293
 5926.7676  5515.3745  5695.7505
 6094.6734  5515.0918  5694.5122
 6028.4952  5514.8091  5693.3135
 6002.9093  5514.5269  5692.1548
 5981.8281  5514.2446  5691.0347
 6044.2395  5513.9619  5689.9531
 6047.0081  5513.6797  5688.9106
 5957.0387  5513.3979  5687.9067
 5902.0540  5513.1157  5686.9404
 5873.0980  5512.8335  5686.0117
 5963.1728  5512.5518  5685.1216
 6019.6365  5512.2695  5684.2681
 5840.0205  5511.9878  5683.4526
 5998.8098  5511.7065  5682.6753
 6079.3041  5511.4248  5681.9346
 6035.9501  5511.1431  5681.2314
 5992.9787  5510.8618  5680.5664
 5993.9407  5510.5801  5679.9385
 5939.3791  5510.2988  5679.3481
 5930.6728  5510.0176  5678.7959
 5824.1877  5509.7363  5678.2817
 5851.3205  5509.4556  5677.8062
 5950.8363  5509.1743  5677.3687
 6021.7289  5508.8936  5676.9702
 6037.3337  5508.6123  5676.6108
 5887.8344  5508.3320  5676.2910
 5998.9489  5508.0513  5676.0112
 6038.7873  5507.7705  5675.7710
 6120.7618  5507.4897  5675.5718
 5855.4320  5507.2095  5675.4146
 6029.8926  5506.9292  5675.2988
 5935.8819  5506.6489  5675.2256
 5929.5802  5506.3687  5675.1953
 5985.3181  5506.0884  5675.2090
 5962.8825  5505.8081  5675.2671
 6084.4907  5505.5283  5675.3706
 6050.8794  5505.2480  5675.5205
 6023.2492  5504.9683  5675.7178
 5908.0643  5504.6885  5675.9629
 5951.7381  5504.4087  5676.2573
 6070.3984  5504.1289  5676.6016
 5923.7532  5503.8496  5676.9980
 6100.2011  5503.5703  5677.4473
 6158.6475  5503.2905  5677.9497
 5939.5943  5503.0112  5678.5078
 6061.3911  5502.7319  5679.1226
 5951.5178  5502.4531  5679.7964
 6058.1496  5502.1738  5680.5298
 6055.8674  5501.8950  5681.3252
 5971.8837  5501.6157  5682.1836
 5972.9440  5501.3369  5683.1079
 6103.2436  5501.0581  5684.0996
 6167.6245  5500.7798  5685.1621
 6236.0125  5500.5010  5686.2959
 6231.5147  5500.2227  5687.5044
 6116.2138  5499.9438  5688.7891
 6099.6541  5499.6655  5690.1543
 6006.4274  5499.3872  5691.6021
 6215.8354  5499.1089  5693.1357
 6287.5756  5498.8311  5694.7583
 6165.4987  5498.5527  5696.4727
 6169.7427  5498.2749  5698.2832
 6273.0721  5497.9966  5700.1929
 6171.7501  5497.7188  5702.2070
 6155.0086  5497.4409  5704.3286
 6193.0896  5497.1636  5706.5635
 6166.0569  5496.8857  5708.9150
 6043.0756  5496.6084  5711.3892
 6017.5967  5496.3306  5713.9907
 6133.4952  5496.0532  5716.7266
 6148.7814  5495.7759  5719.6016
 6248.8618  5495.4985  5722.6235
 6351.5397  5495.2217  5725.7983
 6309.1847  5494.9443  5729.1333
 6364.0084  5494.6675  5732.6372
 6207.0993  5494.3906  5736.3179
 6151.2580  5494.1138  5740.1841
 6261.0267  5493.8369  5744.2456
 6336.9642  5493.5601  5748.5127
 6274.0429  5493.2837  5752.9971
 6240.3059  5493.0068  5757.7085
 6253.2368  5492.7305  5762.6621
 6345.7668  5492.4541  5767.8701
 6360.9956  5492.1777  5773.3477
 6364.7156  5491.9019  5779.1104
 6464.0186  5491.6255  5785.1758
 6332.9077  5491.3491  5791.5620
 6430.6802  5491.0732  5798.2900
 6384.9145  5490.7974  5805.3828
 6396.2135  5490.5215  5812.8633
 6365.1167  5490.2456  5820.7598
 6392.6231  5489.9702  5829.1021
 6476.6913  5489.6943  5837.9224
 6418.5563  5489.4189  5844.6025
 6484.4766  5489.1436  5854.5059
 6562.2143  5488.8677  5865.0117
 6536.8282  5488.5928  5876.1724
 6538.4154  5488.3174  5888.0444
 6491.6978  5488.0420  5900.6953
 6389.0053  5487.7671  5914.1982
 6476.9805  5487.4922  5928.6372
 6540.7320  5487.2173  5944.1064
 6497.3228  5486.9424  5960.7129
 6471.0987  5486.6675  5978.5767
 6609.7378  5486.3926  5997.8320
 6621.4638  5486.1182  6018.6318
 6691.0622  5485.8433  6041.1440
 6714.8940  5485.5688  6065.5566
 6689.5950  5485.2944  6092.0776
 6733.1592  5485.0200  6120.9355
 6690.6042  5484.7461  6152.3823
 6696.3877  5484.4717  6186.6890
 6734.6095  5484.1978  6224.1514
 6763.7971  5483.9238  6265.0850
 6888.9315  5483.6494  6309.8257
 6936.3143  5483.3760  6358.7295
 6908.7040  5483.1021  6410.8447
 6986.9082  5482.8281  6469.2046
 7215.3663  5482.5547  6532.8755
 7014.3330  5482.2813  6602.2549
 7233.9177  5482.0073  6677.7383
 7300.7718  5481.7344  6759.7158
 7399.9417  5481.4609  6848.5586
 7409.3267  5481.1875  6944.6147
 7412.5419  5480.9146  7048.1943
 7667.5390  5480.6411  7159.5566
 7751.8195  5480.3682  7278.8940
 7860.4367  5480.0952  7406.3091
 8019.6241  5479.8223  7541.7900
 8018.5612  5479.5493  7685.1753
 8175.9224  5479.2769  7836.1172
 8356.2837  5479.0039  7994.0303
 8496.8450  5478.7314  8158.0381
 8841.9656  5478.4590  8326.9131
 9021.4693  5478.1865  8499.0117
 9187.4941  5477.9141  8672.2285
 9386.0862  5477.6416  8843.9531
 9570.7742  5477.3696  9011.0840
 9663.7377  5477.0977  9170.0801
 9878.4358  5476.8252  9317.0938
10040.0130  5476.5537  9448.1855
10162.6867  5476.2817  9559.6006
10094.4605  5476.0098  9648.1025
10132.0925  5475.7378  9711.3115
10165.4975  5475.4663  9747.9697
 9994.4022  5475.1948  9758.1094
 9800.0031  5474.9233  9743.0664
 9819.3585  5474.6519  9705.3389
 9684.2745  5474.3804  9648.3262
 9710.4692  5474.1089  9575.9971
 9405.9599  5473.8379  9492.5410
 9372.1524  5473.5664  9402.0576
 9250.5124  5473.2959  9308.3242
 9073.8818  5473.0244  9214.6211
 9033.1498  5472.7539  9123.6475
 8997.4544  5472.4829  9037.4766
 8928.1411  5472.2119  8957.5674
 8817.5729  5471.9414  8884.7734
 8851.8130  5471.6709  8819.3828
 8878.2943  5471.4004  8761.1436
 8873.7042  5471.1299  8709.3057
 8723.6868  5470.8594  8662.6357
 8812.2452  5470.5889  8619.5723
 8795.6923  5470.3188  8578.1582
 8667.6727  5470.0483  8536.2539
 8664.8072  5469.7783  8491.6602
 8661.3708  5469.5083  8442.2852
 8667.6749  5469.2383  8386.3301
 8432.8200  5468.9688  8322.4551
 8317.6517  5468.6987  8249.8975
 8350.9235  5468.4292  8168.5332
 8162.2545  5468.1597  8078.8486
 8043.2116  5467.8901  7981.8560
 7950.1449  5467.6206  7878.9473
 7805.9354  5467.3511  7771.7344
 7790.4696  5467.0815  7661.8960
 7549.7987  5466.8125  7551.0449
 7467.6672  5466.5435  7440.6406
 7480.7353  5466.2744  7331.9297
 7373.2818  5466.0049  7225.9331
 7305.2589  5465.7363  7123.4443
 7287.1094  5465.4673  7025.0479
 7270.2633  5465.1982  6931.1494
 7076.8566  5464.9297  6842.0049
 6989.0106  5464.6611  6757.7461
 6941.1417  5464.3926  6678.4082
 6772.3332  5464.1240  6603.9531
 6866.9511  5463.8555  6534.2817
 6732.0118  5463.5874  6469.2559
 6597.6501  5463.3188  6408.7017
 6606.6519  5463.0508  6352.4238
 6595.4972  5462.7827  6300.2109
 6532.4077  5462.5146  6251.8408
 6607.3184  5462.2466  6207.0850
 6330.2475  5461.9785  6165.7144
 6272.5759  5461.7109  6127.5005
 6364.7752  5461.4434  6092.2173
 6365.2549  5461.1753  6059.6455
 6345.9754  5460.9077  6029.5742
 6260.3410  5460.6406  6001.8008
 6281.0454  5460.3730  5976.1323
 6238.6330  5460.1055  5952.3887
 6247.7239  5459.8384  5930.4004
 6262.0588  5459.5708  5910.0098
 6256.8553  5459.3037  5891.0713
 6282.3191  5459.0366  5873.4521
 6192.3715  5458.7700  5857.0303
 6222.2435  5458.5029  5841.6934
 6022.1185  5458.2363  5827.3428
 6136.9556  5457.9692  5813.8872
 6008.3875  5457.7026  5801.2461
 6015.5646  5457.4360  5789.3452
 5986.6651  5457.1694  5769.5229
 5996.0255  5456.9028  5758.9526
 6031.1218  5456.6367  5748.9487
 5964.2141  5456.3701  5739.4634
 5939.3103  5456.1040  5730.4570
 5925.7742  5455.8379  5721.8916
 5877.8992  5455.5718  5713.7344
 5845.2450  5455.3057  5705.9561
 5910.3470  5455.0396  5698.5298
 5995.7192  5454.7739  5691.4326
 6064.0630  5454.5078  5684.6411
 5991.1445  5454.2422  5678.1372
 6080.1935  5453.9766  5671.9023
 6017.8322  5453.7109  5665.9209
 5990.8033  5453.4458  5660.1772
 5970.6981  5453.1802  5654.6577
 5918.6829  5452.9150  5649.3506
 5941.1657  5452.6494  5644.2422
 5896.4262  5452.3843  5639.3242
 5813.7171  5452.1191  5634.5850
 5851.7269  5451.8540  5630.0156
 5923.4169  5451.5894  5625.6079
 5756.6750  5451.3242  5621.3530
 5829.3987  5451.0596  5617.2437
 5893.8891  5450.7949  5609.0044
 5715.5287  5450.5303  5605.1826
 5775.2300  5450.2656  5601.4868
 5825.1314  5450.0010  5597.9097
 5862.5294  5449.7363  5594.4463
 5723.9474  5449.4722  5591.0923
 5780.2149  5449.2080  5587.8418
 5861.5702  5448.9434  5584.6895
 5831.1322  5448.6792  5581.6323
 5796.9458  5448.4155  5578.6660
 5889.7410  5448.1514  5575.7852
 5813.9940  5447.8872  5572.9878
 5707.0154  5447.6235  5570.2695
 5811.9126  5447.3599  5567.6279
 5891.6628  5447.0962  5565.0586
 5678.6633  5446.8325  5562.5591
 5750.7911  5446.5688  5560.1265
 5701.3231  5446.3052  5557.7578
 5689.6724  5446.0420  5555.4517
 5770.7869  5445.7788  5553.2046
 5730.5315  5445.5151  5551.0142
 5719.2916  5445.2524  5548.8794
 5671.0150  5444.9893  5546.7964
 5657.2279  5444.7261  5544.7646
 5698.6912  5444.4629  5542.7813
 5699.9107  5444.2002  5540.8452
 5790.8434  5443.9375  5538.9546
 5711.0484  5443.6748  5537.1074
 5754.1658  5443.4121  5535.3022
 5653.6765  5443.1494  5533.5376
 5660.7676  5442.8867  5531.8120
 5574.6025  5442.6245  5530.1245
 5800.8458  5442.3618  5528.4727
 5643.9323  5442.0996  5526.8569
 5730.5315  5441.8374  5525.2744
 5741.1811  5441.5752  5523.7251
 5747.4679  5441.3130  5522.2075
 5628.5479  5441.0513  5520.7207
 5658.8774  5440.7896  5519.2637
 5646.6695  5440.5273  5517.8350
 5662.7054  5440.2656  5516.4341
 5704.7316  5440.0039  5515.0605
 5663.1126  5439.7422  5513.7124
 5720.8338  5439.4810  5512.3901
 5843.2191  5439.2192  5511.0918
 5714.7811  5438.9580  5509.8174
 5630.8116  5438.6968  5508.5659
 5552.5089  5438.4355  5507.3364
 5679.7218  5438.1743  5506.1284
 5546.1604  5437.9131  5504.9409
 5632.4479  5437.6519  5503.7739
 5605.6624  5437.3911  5502.6274
 5635.5244  5437.1299  5501.4990
 5702.9998  5436.8691  5500.3896
 5784.2222  5436.6084  5499.2983
 5760.9678  5436.3477  5498.2246
 5683.4654  5436.0874  5497.1680
 5642.5270  5435.8267  5496.1279
 5691.1961  5435.5664  5495.1035
 5585.5880  5435.3062  5494.0952
 5674.9301  5435.0454  5493.1016
 5539.0145  5434.7852  5492.1226
 5664.6580  5434.5254  5491.1587
 5554.7414  5434.2651  5490.2085
 5706.1001  5434.0049  5489.2715
 5736.3973  5433.7451  5488.3481
 5606.6313  5433.4854  5487.4375
 5599.4914  5433.2256  5486.5396
 5604.6479  5432.9658  5485.6538
 5582.3174  5432.7061  5484.7798
 5535.8338  5432.4468  5483.9175
 5555.7110  5432.1870  5483.0664
 5613.8318  5431.9277  5482.2266
 5562.9989  5431.6685  5481.3975
 5445.6094  5431.4092  5480.5786
 5613.3227  5431.1499  5483.2471
 5628.3196  5430.8906  5482.4614
 5440.0235  5430.6318  5481.6860
 5591.9552  5430.3730  5480.9204
 5466.5609  5430.1138  5480.1631
 5525.1678  5429.8550  5479.4155
 5540.3829  5429.5962  5478.6768
 5531.4567  5429.3379  5472.5894
 5595.0805  5429.0791  5471.8901
 5557.4591  5428.8208  5471.1997
 5520.1554  5428.5620  5470.5166
 5593.3040  5428.3037  5469.8413
 5602.9270  5428.0454  5469.1738
 5641.8524  5427.7871  5468.5142
 5591.2190  5427.5293  5467.8613
 5626.4492  5427.2710  5467.2158
 5560.6550  5427.0127  5466.5767
 5550.2902  5426.7549  5465.9448
 5550.7984  5426.4971  5465.3198
 5580.1304  5426.2393  5464.7007
 5571.2190  5425.9814  5464.0884
 5514.1260  5425.7241  5463.4824
 5490.8497  5425.4663  5462.8818
 5490.8497  5425.2090  5462.2881
 5503.1521  5424.9517  5461.6997
 5513.3909  5424.6938  5462.8369
 5513.8026  5424.4365  5462.2666
 5584.6190  5424.1797  5461.7017
 5584.3807  5423.9224  5461.1421
 5632.2258  5423.6655  5460.5879
 5569.9948  5423.4087  5460.0386
 5550.2902  5423.1514  5456.8301
 5592.5924  5422.8945  5456.3022
 5653.6400  5422.6377  5455.7793
 5513.6964  5422.3813  5455.2612
 5448.7069  5422.1245  5454.7471
 5544.0571  5421.8682  5454.2378
 5524.6294  5421.6113  5453.7324
 5545.5896  5421.3550  5453.2324
 5565.2003  5421.0986  5452.7358
 5565.2003  5420.8428  5452.2441
 5541.0487  5420.5864  5451.7563
 5520.5299  5420.3301  5451.2720
 5500.5507  5420.0742  5450.7925
 5567.9175  5419.8184  5450.3164
 5499.1764  5419.5625  5449.8442
 5514.8300  5419.3066  5449.3760
 5506.5986  5419.0508  5448.9111
 5432.7092  5418.7949  5448.4497
 5639.3053  5418.5396  5447.9922
 5425.6889  5418.2837  5447.5381
 5429.7426  5418.0283  5447.0874
 5531.2946  5417.7729  5446.6401
 5397.8003  5417.5176  5446.1958
 5440.4995  5417.2627  5445.7554
 5484.7204  5417.0073  5445.3179
 5571.1472  5416.7524  5444.8838
 5520.2988  5416.4971  5444.4521
 5525.4809  5416.2422  5444.0239
 5601.0612  5415.9873  5443.5986
 5506.0280  5415.7324  5443.1758
 5553.1619  5415.4780  5442.7568
 5634.9030  5415.2231  5442.3398
 5506.0198  5414.9688  5441.9263
 5640.8470  5414.7144  5441.5156
 5452.9605  5414.4595  5441.1069
 5580.4524  5414.2051  5440.7012
 5547.9600  5413.9512  5440.2983
 5542.1701  5413.6968  5439.8979
 5454.7631  5413.4424  5439.4995
 5457.5994  5413.1885  5439.1045
 5368.5376  5412.9346  5438.7114
 5373.4523  5412.6807  5438.3213
 5362.9715  5412.4268  5437.9331
 5458.5596  5412.1729  5437.5469
 5644.8568  5411.9194  5437.1641
 5594.9811  5411.6655  5436.7827
 5470.1770  5411.4121  5436.4038
 5520.0052  5411.1587  5436.0273
 5419.5395  5410.9053  5435.6528
 5455.7779  5410.6519  5435.2808
 5419.7964  5410.3984  5434.9102
 5446.8724  5410.1455  5434.5425
 5476.5455  5409.8921  5434.1763
 5440.7471  5409.6392  5433.8125
 5385.0181  5409.3862  5433.4507
 5436.5769  5409.1333  5433.0908
 5439.9709  5408.8804  5432.7329
 5392.1189  5408.6274  5432.3770
 5455.3784  5408.3750  5432.0229
 5418.0648  5408.1221  5431.6709
 5465.1494  5407.8696  5431.3208
 5354.4277  5407.6172  5430.9722
 5415.8862  5407.3647  5430.6255
 5348.1483  5407.1123  5430.2808
 5430.0010  5406.8604  5429.9380
 5436.0047  5406.6079  5429.5967
 5509.9248  5406.3560  5429.2573
 5494.0402  5406.1035  5428.9189
 5493.3203  5405.8516  5428.5830
 5495.5838  5405.5996  5428.2485
 5344.9668  5405.3481  5427.9165
 5349.1304  5405.0962  5427.5850
 5438.1121  5404.8442  5427.2554
 5460.1830  5404.5928  5426.9277
 5435.0744  5404.3413  5426.6016
 5447.3642  5404.0898  5426.2769
 5309.6616  5403.8384  5425.9536
 5374.4381  5403.5869  5425.6318
 5366.6635  5403.3359  5425.3120
 5469.5935  5403.0845  5424.9932
 5460.1374  5402.8335  5424.6763
 5488.1001  5402.5825  5424.3608
 5445.0754  5402.3315  5424.0464
 5434.1104  5402.0806  5423.7339
 5469.2659  5401.8296  5423.4224
 5517.8486  5401.5791  5423.1128
 5434.7547  5401.3286  5422.8047
 5491.9820  5401.0776  5422.4971
 5395.4810  5400.8271  5422.1914
 5459.1573  5400.5767  5421.8872
 5609.1055  5400.3262  5421.5845
 5406.8027  5400.0757  5421.2827
 5447.9720  5399.8257  5420.9824
 5422.9856  5399.5757  5420.6841
 5479.9711  5399.3257  5420.3862
 5427.7104  5399.0752  5420.0898
 5447.6069  5398.8252  5419.7944
 5442.5543  5398.5752  5419.5010
 5438.7298  5398.3257  5419.2090
 5412.7249  5398.0757  5418.9175
 5562.6595  5397.8262  5418.6274
 5523.0423  5397.5767  5418.3389
 5395.2102  5397.3271  5418.0518
 5411.3356  5397.0776  5417.7656
 5402.5757  5396.8281  5417.4805
 5393.1858  5396.5786  5417.1963
 5358.1086  5396.3296  5416.9141
 5532.4667  5396.0806  5416.6328
 5432.0563  5395.8311  5416.3525
 5339.1151  5395.5820  5416.0737
 5351.4667  5395.3335  5415.7964
 5446.7159  5395.0845  5415.5195
 5446.9058  5394.8354  5415.2437
 5420.5386  5394.5869  5414.9697
 5451.7413  5394.3384  5414.6968
 5450.5178  5394.0894  5414.4243
 5470.9083  5393.8408  5414.1533
 5495.2888  5393.5923  5413.8838
 5421.2195  5393.3442  5413.6157
 5392.1273  5393.0957  5413.3477
 5454.1913  5392.8472  5413.0811
 5431.7232  5392.5991  5412.8164
 5434.8854  5392.3516  5412.5527
 5389.9730  5392.1030  5412.2891
 5367.2904  5391.8550  5412.0273
 5475.3749  5391.6069  5411.7661
 5392.8985  5391.3594  5411.5068
 5440.7255  5391.1118  5411.2485
 5371.9390  5390.8638  5410.9907
 5459.9089  5390.6162  5410.7344
 5458.7537  5390.3687  5410.4790
 5451.2913  5390.1211  5410.2246
 5439.7320  5389.8740  5409.9717
 5526.7455  5389.6265  5409.7192
 5517.0940  5389.3794  5409.4688
 5460.2914  5389.1323  5409.2188
 5548.5479  5388.8848  5408.9697
 5357.2471  5388.6377  5408.7217
 5435.4603  5388.3911  5408.4751
 5456.8187  5388.1440  5408.2295
 5447.7725  5387.8970  5407.9844
 5440.8839  5387.6504  5407.7412
 5313.3432  5387.4038  5407.4990
 5366.5214  5387.1572  5407.2573
 5388.1305  5386.9106  5407.0171
 5448.6399  5386.6641  5406.7778
 5440.4878  5386.4180  5406.5396
 5384.0282  5386.1714  5406.3022
 5355.1653  5385.9248  5406.0659
 5339.5327  5385.6787  5405.8311
 5433.4620  5385.4331  5405.5972
 5503.5246  5385.1865  5405.3638
 5376.9338  5384.9404  5405.1318
 5371.2210  5384.6948  5404.9014
 5480.1367  5384.4492  5404.6719
 5324.0517  5384.2031  5404.4429
 5380.7136  5383.9570  5404.2148
 5351.5193  5383.7119  5403.9888
 5508.0460  5383.4663  5403.7632
 5437.2752  5383.2207  5403.5386
 5406.8798  5382.9751  5403.3154
 5361.8674  5382.7300  5403.0933
 5361.3922  5382.4849  5402.8721
 5504.7897  5382.2393  5402.6519
 5386.4334  5381.9941  5402.4326
 5334.9228  5381.7490  5402.2148
 5397.9905  5381.5044  5401.9980
 5316.6316  5381.2593  5401.7822
 5442.5661  5381.0142  5401.5674
 5330.3247  5380.7695  5401.3540
 5479.4913  5380.5249  5401.1416
 5440.9366  5380.2803  5400.9302
 5426.2479  5380.0356  5400.7197
 5351.6908  5379.7910  5400.5107
 5314.0492  5379.5469  5400.3027
 5334.8702  5379.3022  5400.0957
 5453.4078  5379.0576  5399.8896
 5547.8273  5378.8135  5399.6851
 5448.2554  5378.5698  5399.4819
 5336.9683  5378.3257  5399.2798
 5417.0646  5378.0815  5399.0786
 5475.2854  5377.8374  5398.8779
 5335.6926  5377.5938  5398.6797
 5405.3793  5377.3496  5398.4814
 5421.1215  5377.1060  5398.2852
 5424.6919  5376.8623  5398.0898
 5396.6849  5376.6191  5397.8960
 5359.0377  5376.3755  5397.7026
 5454.5738  5376.1318  5397.5107
 5588.9936  5375.8882  5397.3198
 5513.3903  5375.6455  5397.1313
 5458.9610  5375.4019  5396.9429
 5400.2996  5375.1587  5396.7559
 5467.4430  5374.9150  5396.5698
 5345.8232  5374.6724  5396.3857
 5383.8600  5374.4297  5396.2026
 5382.1976  5374.1865  5396.0205
 5342.6710  5373.9434  5395.8398
 5375.8462  5373.7007  5395.6602
 5482.7743  5373.4585  5395.4829
 5513.6325  5373.2158  5395.3062
 5379.4659  5372.9731  5395.1304
 5356.2423  5372.7305  5394.9561
 5387.8644  5372.4883  5394.7837
 5350.6194  5372.2456  5394.6118
 5475.0600  5372.0034  5394.4419
 5359.6177  5371.7612  5394.2729
 5302.9578  5371.5195  5394.1060
 5315.9125  5371.2769  5393.9395
 5363.8367  5371.0352  5393.7754
 5509.5601  5370.7930  5393.6118
 5414.4495  5370.5513  5393.4502
 5397.9900  5370.3096  5393.2900
 5434.4936  5370.0679  5393.1313
 5359.0118  5369.8262  5392.9741
 5450.7942  5369.5850  5392.8184
 5548.2224  5369.3433  5392.6641
 5482.8730  5369.1016  5392.5107
 5457.3954  5368.8604  5392.3594
 5465.6690  5368.6191  5392.2100
 5413.8516  5368.3779  5392.0615
 5352.1178  5368.1362  5391.9146
 5358.9321  5367.8955  5391.7695
 5287.6418  5367.6548  5391.6265
 5313.7830  5367.4136  5391.4844
 5499.8365  5367.1724  5391.3438
 5469.3560  5366.9316  5391.2051
 5505.0376  5366.6914  5391.0684
 5444.4769  5366.4502  5390.9326
 5357.8692  5366.2095  5390.7993
 5420.1467  5365.9692  5390.6675
 5400.7560  5365.7290  5390.5376
 5346.7536  5365.4883  5390.4087
 5354.2133  5365.2480  5390.2827
 5401.8383  5365.0078  5393.9902
 5400.8123  5364.7676  5393.8813
 5368.3000  5364.5273  5393.7739
 5365.8591  5364.2871  5393.6689
 5428.5793  5364.0474  5393.5659
 5443.3147  5363.8076  5393.4648
 5449.6441  5363.5679  5393.3662
 5493.1009  5363.3276  5393.2686
 5361.7866  5363.0879  5393.1738
 5369.0470  5362.8486  5393.0811
 5341.7069  5362.6089  5392.9902
 5374.4898  5362.3691  5392.9014
 5370.3546  5362.1299  5392.8149
 5435.5694  5361.8906  5392.7310
 5384.4685  5361.6514  5392.6489
 5407.1250  5361.4121  5392.5693
 5447.9452  5361.1729  5392.4917
 5449.4642  5360.9341  5392.4165
 5464.3711  5360.6948  5392.3438
 5527.7959  5360.4556  5392.2729
 5511.3152  5360.2168  5392.2046
 5440.6842  5359.9785  5392.1396
 5377.0681  5359.7393  5392.0762
 5283.9819  5359.5005  5392.0151
 5409.1330  5359.2622  5391.9575
 5359.5935  5359.0239  5391.9019
 5480.7529  5358.7852  5391.8491
 5362.4663  5358.5464  5393.7026
 5388.3815  5358.3086  5393.6621
 5347.7986  5358.0703  5393.6245
 5416.1798  5357.8320  5393.5894
 5441.2925  5357.5938  5393.5571
 5376.8679  5357.3555  5393.5273
 5381.3636  5357.1177  5393.5010
 5436.5370  5356.8799  5393.4775
 5454.9346  5356.6416  5393.4570
 5535.8501  5356.4043  5393.4399
 5473.3098  5356.1665  5393.4253
 5359.1513  5355.9287  5393.4141
 5453.5372  5355.6909  5393.4063
 5401.1473  5355.4536  5393.4014
 5488.9962  5355.2163  5393.3999
 5543.8251  5354.9790  5393.4019
 5412.8334  5354.7412  5393.4072
 5454.9047  5354.5044  5393.4160
 5310.5137  5354.2671  5393.4282
 5382.2717  5354.0298  5393.4438
 5369.4349  5353.7930  5393.4639
 5366.7452  5353.5562  5393.4868
 5423.7946  5353.3193  5393.5137
 5448.9281  5353.0820  5393.5439
 5453.2514  5352.8452  5393.5786
 5346.7770  5352.6089  5393.6172
 5436.5208  5352.3721  5393.6592
 5331.2174  5352.1357  5393.7061
 5369.8069  5351.8989  5390.9268
 5374.8886  5351.6626  5390.9932
 5410.2231  5351.4263  5391.0635
 5296.5203  5351.1899  5391.1387
 5376.1657  5350.9536  5391.2178
 5312.1797  5350.7178  5391.3018
 5358.9993  5350.4819  5391.3901
 5348.5690  5350.2456  5391.4824
 5260.2169  5350.0093  5391.5796
 5375.6567  5349.7734  5391.6816
 5453.6490  5349.5381  5391.7891
 5483.9521  5349.3022  5391.9009
 5400.5953  5349.0664  5392.0176
 5318.2650  5348.8311  5392.1396
 5345.2234  5348.5952  5392.2666
 5347.1763  5348.3599  5392.3994
 5367.4616  5348.1245  5392.6494
 5338.1848  5347.8892  5392.7935
 5300.8801  5347.6538  5392.9424
 5388.3647  5347.4185  5393.0977
 5393.5886  5347.1836  5393.2593
 5403.8061  5346.9482  5393.4258
 5443.9784  5346.7134  5393.5986
 5307.8889  5346.4785  5393.7783
 5284.0076  5346.2437  5393.9644
 5307.2777  5346.0088  5394.1558
 5314.7140  5345.7744  5392.9531
 5403.3275  5345.5396  5393.1641
 5452.5721  5345.3047  5393.3818
 5339.8990  5345.0703  5393.6074
 5463.4684  5344.8359  5393.8389
 5337.3144  5344.6016  5394.0776
 5309.1121  5344.3672  5394.3242
 5367.8516  5344.1328  5394.5786
 5443.0665  5343.8984  5394.8398
 5365.3916  5343.6646  5395.1094
 5438.0938  5343.4302  5395.3867
 5368.3272  5343.1963  5395.6729
 5352.5270  5342.9624  5395.9668
 5404.9707  5342.7285  5396.2695
 5444.9644  5342.4946  5396.5811
 5393.0528  5342.2612  5396.9023
 5423.2703  5342.0273  5397.2314
 5377.4927  5341.7939  5400.0962
 5307.7095  5341.5605  5400.4541
 5420.0414  5341.3267  5400.8213
 5352.2087  5341.0933  5401.1987
 5331.3071  5340.8604  5401.5864
 5375.9278  5340.6270  5401.9854
 5269.2072  5340.3936  5402.3945
 5355.2163  5340.1606  5402.8145
 5297.3034  5339.9277  5403.2456
 5265.7551  5339.6948  5403.6890
 5334.0121  5339.4619  5404.1440
 5443.2243  5339.2290  5404.6104
 5314.3892  5338.9961  5405.0894
 5305.2984  5338.7637  5405.5820
 5335.1134  5338.5308  5406.0869
 5363.7926  5338.2983  5406.6050
 5417.0015  5338.0659  5407.1362
 5428.5063  5337.8330  5407.6821
 5457.1733  5337.6006  5408.2427
 5443.9895  5337.3687  5408.8174
 5427.8065  5337.1362  5409.4067
 5526.4778  5336.9043  5410.0127
 5457.7844  5336.6719  5410.6343
 5505.7026  5336.4399  5411.2715
 5436.2044  5336.2080  5411.9248
 5400.7835  5335.9761  5412.5967
 5417.1943  5335.7441  5413.2861
 5328.4779  5335.5122  5415.2178
 5356.2580  5335.2808  5415.9478
 5390.7294  5335.0493  5416.6973
 5409.6370  5334.8174  5417.4658
 5420.1467  5334.5859  5418.2534
 5604.6934  5334.3545  5419.0620
 5398.3062  5334.1230  5419.8931
 5615.2324  5333.8916  5420.7456
 5447.8802  5333.6606  5421.6201
 5343.9715  5333.4297  5422.5171
 5320.6144  5333.1982  5423.4390
 5430.9081  5332.9673  5424.3853
 5484.5176  5332.7363  5425.3555
 5479.4684  5332.5054  5426.3516
 5361.5498  5332.2744  5427.3755
 5425.5805  5332.0435  5428.4268
 5540.8759  5331.8130  5429.5054
 5362.4203  5331.5825  5430.6128
 5329.9343  5331.3521  5431.7515
 5339.3163  5331.1211  5432.9209
 5361.1237  5330.8911  5434.1211
 5345.0357  5330.6606  5435.3540
 5583.3192  5330.4302  5436.6216
 5542.6520  5330.1997  5437.9248
 5595.9954  5329.9697  5439.2622
 5509.7913  5329.7397  5440.6372
 5450.4737  5329.5098  5442.0522
 5506.2393  5329.2793  5443.5063
 5455.5550  5329.0498  5445.0005
 5471.2188  5328.8198  5446.5361
 5567.2714  5328.5898  5448.1177
 5600.3195  5328.3604  5449.7446
 5525.7369  5328.1309  5451.4170
 5496.3709  5327.9014  5453.1367
 5501.1411  5327.6714  5454.9087
 5451.1046  5327.4419  5456.7329
 5508.2535  5327.2129  5458.6089
 5486.0623  5326.9834  5460.5400
 5456.0983  5326.7539  5462.5312
 5390.2040  5326.5249  5464.5820
 5553.5151  5326.2959  5466.6929
 5502.8645  5326.0669  5468.8672
 5454.3658  5325.8379  5471.1108
 5548.1477  5325.6089  5473.4238
 5543.0621  5325.3799  5475.8057
 5529.7232  5325.1514  5478.2622
 5568.4339  5324.9224  5480.7988
 5493.2884  5324.6938  5483.4160
 5566.3559  5324.4653  5486.1143
 5469.5667  5324.2368  5488.8989
 5666.9519  5324.0083  5491.7773
 5539.1502  5323.7798  5494.7500
 5541.0313  5323.5513  5497.8174
 5499.0364  5323.3232  5500.9873
 5499.9945  5323.0952  5504.2676
 5544.2150  5322.8667  5507.6582
 5696.7512  5322.6387  5511.1611
 5553.1670  5322.4106  5514.7852
 5524.7584  5322.1826  5518.5391
 5559.9978  5321.9546  5522.4253
 5556.4804  5321.7271  5526.4453
 5599.7525  5321.4995  5530.6089
 5538.4013  5321.2715  5534.9277
 5635.5197  5321.0439  5539.4048
 5571.2223  5320.8164  5544.0415
 5669.5103  5320.5889  5548.8511
 5701.8247  5320.3618  5553.8481
 5633.9180  5320.1343  5559.0347
 5593.9981  5319.9067  5564.4155
 5542.2294  5319.6797  5570.0059
 5747.2641  5319.4526  5575.8228
 5702.1250  5319.2251  5581.8711
 5621.8022  5318.9985  5588.1577
 5764.1216  5318.7715  5594.6997
 5828.2952  5318.5444  5601.5200
 5778.3784  5318.3174  5608.6265
 5768.8869  5318.0908  5616.0264
 5711.6219  5317.8643  5623.7451
 5766.0564  5317.6377  5631.8096
 5732.1760  5317.4111  5640.2324
 5923.8257  5317.1846  5649.0244
 5703.9540  5316.9580  5658.2300
 5728.3326  5316.7319  5667.8545
 5883.0261  5316.5054  5677.9473
 5831.8795  5316.2788  5688.5298
 5831.3721  5316.0527  5699.6230
 5854.2861  5315.8267  5711.2778
 5898.4648  5315.6006  5723.5488
 5854.8786  5315.3745  5736.4717
 5913.4733  5315.1489  5750.0825
 5957.4555  5314.9229  5764.4531
 5924.7762  5314.6973  5779.6670
 5894.0085  5314.4712  5795.7803
 6082.1250  5314.2456  5812.8564
 6038.0471  5314.0205  5831.0039
 5901.0263  5313.7944  5850.3457
 6033.5816  5313.5688  5870.9780
 6036.8994  5313.3437  5893.0039
 6161.0424  5313.1187  5916.5859
 6178.2162  5312.8931  5941.9102
 6220.9618  5312.6675  5969.1260
 6343.5605  5312.4429  5998.3945
 6253.2197  5312.2178  6029.9531
 6215.1007  5311.9927  6064.0718
 6288.4489  5311.7676  6100.9683
 6423.3897  5311.5430  6140.8691
 6493.8601  5311.3184  6184.1040
 6460.5144  5311.0933  6231.0376
 6546.0322  5310.8682  6281.9551
 6495.9986  5310.6440  6337.1450
 6660.1055  5310.4194  6397.0225
 6638.2855  5310.1948  6462.0400
 6638.5818  5309.9702  6532.5234
 6731.8883  5309.7461  6608.7837
 6732.1435  5309.5220  6691.2910
 6843.3117  5309.2974  6780.5405
 6999.6579  5309.0732  6876.8340
 7109.9589  5308.8491  6980.4248
 7234.7130  5308.6250  7091.7612
 7270.5722  5308.4014  7211.2910
 7294.3530  5308.1772  7339.1636
 7491.5921  5307.9531  7475.4326
 7539.5206  5307.7295  7620.3652
 7695.2492  5307.5059  7774.1636
 7918.2665  5307.2822  7936.5801
 7934.2546  5307.0586  8107.1753
 7917.3946  5306.8350  8285.6768
 8237.6871  5306.6113  8471.6113
 8350.0631  5306.3877  8663.8145
 8598.3453  5306.1646  8860.7568
 8663.5083  5305.9414  9060.9395
 8859.9629  5305.7183  9262.4414
 8956.5189  5305.4951  9462.4307
 9147.2946  5305.2720  9657.6211
 9116.2995  5305.0493  9844.7422
 9248.4464  5304.8262 10020.1787
 9514.1239  5304.6030 10179.7520
 9643.6475  5304.3804 10319.4336
 9890.5171  5304.1577 10435.8887
 9914.1907  5303.9346 10526.3223
10006.0060  5303.7119 10588.6270
 9807.4798  5303.4897 10621.9473
10007.1551  5303.2671 10626.7441
10011.6742  5303.0444 10604.5684
 9994.1363  5302.8223 10558.0430
 9939.6078  5302.6001 10490.7168
 9998.7717  5302.3779 10406.5332
 9944.3765  5302.1553 10309.5898
 9768.7435  5301.9331 10204.1484
 9622.3670  5301.7114 10094.2471
 9473.5830  5301.4893  9983.2617
 9448.6296  5301.2671  9874.0459
 9276.4836  5301.0454  9769.1475
 9298.2131  5300.8237  9670.5176
 9090.1831  5300.6021  9579.3252
 9144.6206  5300.3799  9496.2402
 9107.0634  5300.1587  9421.6152
 9036.6887  5299.9370  9355.2842
 8992.7223  5299.7153  9296.4775
 8856.8349  5299.4941  9244.0381
 8873.6999  5299.2725  9196.5410
 8757.3667  5299.0513  9152.2109
 8705.8265  5298.8301  9108.9307
 8752.5172  5298.6089  9064.4375
 8764.6492  5298.3877  9016.5439
 8773.4382  5298.1670  8963.2129
 8749.0656  5297.9458  8902.5938
 8726.7398  5297.7246  8833.2344
 8732.7144  5297.5039  8754.3652
 8357.4184  5297.2832  8665.8457
 8421.6058  5297.0625  8567.9414
 8314.4135  5296.8418  8461.3965
 8267.2390  5296.6211  8347.5859
 8100.5722  5296.4004  8228.1865
 8056.1411  5296.1802  8104.7520
 8015.2335  5295.9595  7978.8193
 7854.1059  5295.7393  7852.1074
 7719.2991  5295.5190  7726.1777
 7673.5776  5295.2988  7602.1104
 7561.1019  5295.0786  7480.7813
 7342.0440  5294.8584  7363.1230
 7226.5152  5294.6387  7249.8613
 7206.2326  5294.4185  7141.2988
 7136.9255  5294.1987  7037.6143
 6974.9199  5293.9785  6939.0977
 7035.9019  5293.7588  6845.9209
 6937.1380  5293.5391  6757.9697
 6843.3337  5293.3193  6675.0908
 6684.2329  5293.0996  6597.2700
 6794.3377  5292.8804  6524.4360
 6532.4807  5292.6611  6456.3252
 6495.0993  5292.4414  6392.6748
 6466.0133  5292.2222  6333.3530
 6473.2809  5292.0029  6278.1968
 6484.8722  5291.7837  6226.9141
 6414.5237  5291.5645  6179.2295
 6319.5280  5291.3452  6134.9717
 6345.6941  5291.1265  6093.9614
 6261.4178  5290.9072  6055.9277
 6195.2118  5290.6885  6020.6226
 6183.0946  5290.4692  5987.8823
 6128.7157  5290.2505  5957.5435
 6184.3287  5290.0322  5929.3828
 6034.3964  5289.8135  5903.1973
 5977.1127  5289.5947  5878.8530
 6042.9591  5289.3760  5856.1963
 6128.8489  5289.1577  5835.1064
 6045.9395  5288.9395  5815.4258
 5961.1427  5288.7207  5797.0137
 5940.1956  5288.5024  5779.7822
 5844.8085  5288.2842  5763.6460
 5767.3018  5288.0659  5748.4941
 5791.0033  5287.8481  5734.2290
 5907.3576  5287.6299  5720.7915
 5810.9473  5287.4121  5708.1274
 5753.6543  5287.1943  5696.1606
 5800.9881  5286.9761  5684.8237
 5727.2017  5286.7583  5674.0947
 5751.7400  5286.5405  5663.9131
 5882.7874  5286.3232  5654.2407
 5773.5536  5286.1055  5645.0308
 5803.9321  5285.8877  5636.2627
 5670.8811  5285.6704  5627.9155
 5710.5368  5285.4531  5619.9531
 5758.0535  5285.2354  5612.3433
 5728.1546  5285.0181  5605.0732
 5756.5095  5284.8008  5598.1309
 5727.2017  5284.5840  5591.4893
 5745.3764  5284.3667  5585.1250
 5717.3395  5284.1494  5579.0308
 5759.2896  5283.9326  5573.1982
 5728.4507  5283.7158  5567.6074
 5683.3787  5283.4990  5562.2407
 5738.2511  5283.2817  5557.0923
 5713.1099  5283.0654  5552.1587
 5747.3853  5282.8486  5547.4229
 5723.1019  5282.6318  5542.8716
 5668.4882  5282.4155  5538.5020
 5600.0173  5282.1992  5534.3091
 5564.0209  5281.9829  5530.2822
 5526.9964  5281.7661  5526.4087
 5612.0463  5281.5498  5522.6875
 5565.9398  5281.3335  5519.1157
 5573.4284  5281.1177  5515.6841
 5659.8292  5280.9014  5512.3887
 5640.2130  5280.6851  5509.2163
 5643.3280  5280.4692  5506.1719
 5673.4256  5280.2534  5503.2461
 5646.8516  5280.0376  5500.4331
 5459.4948  5279.8213  5497.7305
 5595.0677  5279.6060  5495.1382
 5583.7586  5279.3901  5492.6489
 5512.8473  5279.1743  5490.2573
 5513.9444  5278.9590  5487.9629
 5580.7887  5278.7432  5485.7637
 5588.8045  5278.5283  5483.6558
 5478.5691  5278.3125  5481.6323
 5519.6226  5278.0972  5479.6953
 5510.0044  5277.8818  5477.8423
 5618.1354  5277.6670  5476.0703
 5557.8957  5277.4517  5474.3740
 5539.4353  5277.2363  5472.7544
 5701.4744  5277.0215  5471.2104
 5527.7508  5276.8066  5469.7388
 5654.0310  5276.5918  5468.3364
 5621.7723  5276.3770  5467.0029
 5611.7441  5276.1621  5465.7378
 5541.5818  5275.9473  5464.5386
 5521.0436  5275.7329  5463.4033
 5546.3380  5275.5181  5462.3306
 5633.4501  5275.3037  5461.3213
 5581.8665  5275.0894  5460.3730
 5634.7731  5274.8745  5459.4829
 5615.2131  5274.6602  5458.6528
 5598.3315  5274.4463  5457.8813
 5657.3064  5274.2319  5457.1665
 5616.9943  5274.0176  5456.5078
 5569.1798  5273.8032  5455.9048
 5692.6909  5273.5894  5455.3574
 5626.8329  5273.3755  5454.8647
 5532.5062  5273.1616  5454.4253
 5582.1880  5272.9478  5454.0400
 5537.1892  5272.7339  5453.7075
 5547.5146  5272.5205  5453.4287
 5476.6951  5272.3066  5453.2012
 5523.5210  5272.0928  5453.0264
 5570.8666  5271.8794  5452.9043
 5663.8035  5271.6660  5452.8335
 5656.8012  5271.4521  5452.8145
 5631.3131  5271.2388  5452.8481
 5634.7728  5271.0259  5452.9336
 5448.9763  5270.8125  5453.0703
 5696.7602  5270.5991  5453.2598
 5484.4709  5270.3862  5453.5020
 5640.6480  5270.1729  5453.7959
 5529.0845  5269.9600  5454.1431
 5579.4285  5269.7471  5454.5439
 5586.6553  5269.5342  5454.9985
 5601.8166  5269.3213  5455.5063
 5552.8638  5269.1089  5456.0688
 5623.0330  5268.8960  5456.6875
 5651.7950  5268.6831  5457.3613
 5598.8980  5268.4707  5458.0918
 5627.3373  5268.2583  5458.8789
 5766.5043  5268.0454  5459.7246
 5593.5291  5267.8330  5460.6299
 5568.4339  5267.6206  5461.5937
 5606.4708  5267.4087  5462.6191
 5609.4270  5267.1963  5463.7070
 5661.1663  5266.9839  5464.8584
 5696.5853  5266.7720  5466.0728
 5532.1837  5266.5601  5467.3525
 5553.0874  5266.3481  5468.7012
 5576.8880  5266.1357  5470.1177
 5603.8521  5265.9243  5471.6030
 5606.1429  5265.7124  5473.1597
 5740.7012  5265.5005  5474.7920
 5714.6053  5265.2891  5476.5000
 5669.2177  5265.0771  5478.2822
 5607.7981  5264.8657  5481.7935
 5484.1105  5264.6543  5483.7446
 5677.7879  5264.4424  5485.7788
 5409.7851  5264.2314  5487.8979
 5544.0812  5264.0200  5490.1045
 5638.5454  5263.8086  5492.4053
 5658.3668  5263.5972  5494.7998
 5618.1074  5263.3862  5497.2891
 5533.1775  5263.1753  5499.8784
 5627.6806  5262.9644  5502.5737
 5743.7607  5262.7534  5505.3760
 5657.7881  5262.5420  5508.2886
 5569.8508  5262.3315  5511.3125
 5609.7173  5262.1206  5514.4541
 5626.1853  5261.9097  5517.7217
 5748.1868  5261.6992  5521.1172
 5603.1172  5261.4883  5524.6396
 5616.5898  5261.2783  5528.2998
 5761.3548  5261.0674  5532.1050
 5623.0259  5260.8569  5536.0581
 5808.1750  5260.6465  5540.1602
 5723.0866  5260.4365  5544.4219
 5685.2744  5260.2261  5548.8545
 5711.5159  5260.0156  5553.4604
 5661.4935  5259.8057  5558.2417
 5781.0664  5259.5957  5563.2109
 5733.3572  5259.3857  5568.3823
 5712.8913  5259.1758  5573.7588
 5806.3560  5258.9658  5580.1616
 5818.7751  5258.7559  5585.9731
 5862.2811  5258.5464  5592.0269
 5860.5877  5258.3364  5598.3257
 5807.3652  5258.1270  5604.8760
 5944.1454  5257.9175  5611.6958
 5948.5177  5257.7075  5618.8066
 5959.6741  5257.4980  5626.2168
 5967.8207  5257.2886  5633.9321
 5833.6106  5257.0796  5641.9780
 5817.2020  5256.8701  5650.3804
 5791.3571  5256.6606  5659.1504
 5862.3840  5256.4517  5668.2993
 5879.6162  5256.2427  5677.8579
 6007.5064  5256.0332  5687.8623
 5933.3019  5255.8242  5698.3296
 5844.9589  5255.6152  5709.2759
 5892.4538  5255.4067  5720.7451
 6098.4118  5255.1978  5732.7847
 5959.5071  5254.9888  5745.4214
 6022.7046  5254.7803  5758.6841
 6027.8914  5254.5718  5772.6323
 6086.8750  5254.3628  5787.3354
 6064.4638  5254.1543  5802.8379
 6303.2003  5253.9458  5819.1855
 6208.3958  5253.7378  5836.4683
 6184.4119  5253.5293  5854.7861
 6188.3697  5253.3208  5874.2129
 6221.4678  5253.1123  5894.8257
 6233.8115  5252.9043  5916.7568
 6275.5626  5252.6963  5940.1587
 6357.2157  5252.4878  5965.1455
 6511.2989  5252.2803  5991.8418
 6431.5211  5252.0723  6020.4424
 6367.7600  5251.8643  6051.1699
 6417.8701  5251.6563  6084.1987
 6503.6721  5251.4487  6119.7119
 6622.1579  5251.2407  6157.9883
 6611.8774  5251.0332  6199.3369
 6594.1749  5250.8257  6244.0010
 6730.4458  5250.6182  6292.2285
 6878.9279  5250.4106  6344.3896
 6927.8614  5250.2031  6400.8877
 6991.8633  5249.9956  6462.0259
 6986.8699  5249.7886  6528.1021
 7057.8145  5249.5811  6599.5645
 7212.6498  5249.3740  6676.8945
 7237.6087  5249.1665  6760.4170
 7347.0871  5248.9600  6850.4336
 7428.9742  5248.7529  6947.4268
 7508.5801  5248.5459  7051.9033
 7636.0814  5248.3389  7164.1338
 7743.1441  5248.1318  7284.3306
 7898.4720  5247.9253  7412.9253
 8100.8296  5247.7183  7550.3408
 8128.7968  5247.5117  7696.6523
 8331.8799  5247.3052  7851.8203
 8456.1063  5247.0986  8016.0391
 8613.0957  5246.8921  8189.4243
 8840.5219  5246.6855  8371.5723
 9135.2797  5246.4795  8561.8604
 9328.0931  5246.2729  8759.8418
 9536.1060  5246.0664  8964.8389
 9917.3605  5245.8604  9175.4082
 9970.6697  5245.6543  9389.7090
10087.0860  5245.4482  9605.9521
10522.3404  5245.2422  9821.9082
10676.4231  5245.0361 10034.4102
10929.8009  5244.8301 10240.0176
11180.4071  5244.6245 10434.9600
11321.9676  5244.4185 10615.6328
11572.0477  5244.2129 10777.8203
11773.2959  5244.0073 10917.5977
11859.9770  5243.8018 11031.8496
11862.1010  5243.5957 11118.1113
11882.2859  5243.3901 11174.6797
11794.2297  5243.1851 11201.1367
11592.5290  5242.9795 11198.3516
11524.0326  5242.7744 11168.2168
11391.7648  5242.5688 11113.6367
11237.0625  5242.3638 11038.3594
11102.0699  5242.1587 10946.4355
10982.9164  5241.9531 10842.0059
10600.6218  5241.7480 10729.3662
10505.3162  5241.5435 10612.5576
10601.1373  5241.3384 10494.9463
10491.1738  5241.1333 10379.3965
10210.4453  5240.9287 10268.4766
10081.5602  5240.7236 10164.1875
10143.9939  5240.5190 10067.7471
10110.0411  5240.3145  9979.8887
10034.1203  5240.1099  9901.0586
 9821.0396  5239.9053  9831.1895
 9767.7848  5239.7012  9769.6191
 9735.5016  5239.4966  9715.2949
 9976.1348  5239.2920  9666.9131
 9994.1753  5239.0879  9622.8701
 9838.6484  5238.8838  9580.9746
 9967.8004  5238.6792  9539.0762
 9822.6218  5238.4751  9494.9473
 9827.4091  5238.2710  9446.4336
 9714.5071  5238.0669  9391.4883
 9638.3034  5237.8628  9328.3770
 9459.0818  5237.6592  9255.9678
 9395.7189  5237.4551  9173.7168
 9353.0569  5237.2515  9081.5049
 9274.8529  5237.0479  8979.7295
 9153.2409  5236.8438  8869.4824
 8840.2342  5236.6401  8752.1367
 8882.1162  5236.4365  8629.4375
 8644.2010  5236.2334  8502.9707
 8543.3250  5236.0298  8374.2988
 8206.1678  5235.8262  8245.1621
 8335.2463  5235.6230  8117.1455
 8099.5205  5235.4199  7991.3535
 7999.9984  5235.2163  7868.6875
 7897.5183  5235.0132  7750.1230
 7890.0483  5234.8101  7636.4258
 7623.0019  5234.6074  7527.9443
 7483.5145  5234.4043  7424.9063
 7429.2919  5234.2012  7327.6519
 7350.6058  5233.9980  7236.4019
 7338.4362  5233.7954  7151.0933
 7271.5710  5233.5928  7071.6289
 7093.2288  5233.3896  6998.0444
 7232.9033  5233.1870  6930.3145
 6938.5990  5232.9849  6868.2344
 7069.6519  5232.7822  6811.6040
 7073.6678  5232.5796  6760.3413
 6936.9043  5232.3770  6714.3315
 6980.2676  5232.1748  6673.3535
 6830.1010  5231.9722  6637.2056
 6884.3733  5231.7700  6605.7754
 6871.1056  5231.5679  6578.9331
 6794.9481  5231.3657  6556.4961
 6799.5908  5231.1636  6538.3086
 6772.3469  5230.9614  6524.2686
 6823.8418  5230.7598  6514.2681
 6654.4729  5230.5576  6508.1826
 6672.6339  5230.3560  6505.9185
 6800.4410  5230.1538  6507.3979
 6657.4711  5229.9521  6512.5386
 6828.3804  5229.7505  6521.2773
 6702.6552  5229.5488  6533.5742
 6738.2388  5229.3472  6549.3809
 6719.3407  5229.1455  6568.6455
 6799.3766  5228.9443  6591.3755
 6740.4015  5228.7427  6617.6138
 6752.9628  5228.5410  6647.3818
 6811.4510  5228.3398  6680.7188
 6785.2869  5228.1387  6717.7710
 6882.9242  5227.9375  6758.7432
 6927.9240  5227.7363  6803.7954
 7095.5869  5227.5352  6853.1074
 7136.1528  5227.3345  6906.9873
 7175.2092  5227.1333  6965.7822
 7269.3833  5226.9321  7029.7197
 7479.3719  5226.7314  7098.9956
 7549.5631  5226.5308  7173.9219
 7783.9653  5226.3301  7254.7979
 7845.3694  5226.1289  7341.6934
 7890.3796  5225.9287  7434.5840
 8014.7458  5225.7280  7533.5498
 8166.7161  5225.5273  7638.5874
 8360.0129  5225.3267  7749.3428
 8546.2507  5225.1265  7865.2783
 8706.8011  5224.9263  7985.9238
 8856.1696  5224.7256  8110.6123
 9092.1925  5224.5254  8238.1680
 9038.5341  5224.3252  8367.1250
 9570.6274  5224.1250  8496.0205
 9675.1682  5223.9253  8623.0918
10028.7640  5223.7251  8746.0254
 9922.7725  5223.5249  8862.2949
10235.5633  5223.3252  8969.5068
10228.5697  5223.1255  9065.2031
10179.0105  5222.9253  9146.8330
10284.6303  5222.7256  9212.2080
10310.6330  5222.5259  9259.7842
10328.5537  5222.3262  9288.5586
10357.2934  5222.1265  9298.1719
10114.7881  5221.9272  9289.1025
10192.8397  5221.7275  9262.5537
 9940.5820  5221.5283  9220.2793
 9881.0680  5221.3286  9164.5791
 9746.2730  5221.1294  9098.1152
 9584.0633  5220.9307  9023.5332
 9229.9107  5220.7310  8943.4023
 9231.7160  5220.5317  8860.3125
 9244.4647  5220.3330  8776.6064
 9093.0207  5220.1338  8694.1309
 8942.1461  5219.9346  8614.3965
 8923.8244  5219.7358  8538.7529
 8792.5785  5219.5371  8468.1875
 8739.9135  5219.3384  8403.1992
 8731.5382  5219.1392  8344.0059
 8614.7874  5218.9404  8290.6650
 8685.4960  5218.7422  8242.9326
 8531.3342  5218.5435  8200.1904
 8636.5812  5218.3447  8161.6025
 8498.0277  5218.1460  8126.1968
 8540.2948  5217.9478  8092.8037
 8449.3732  5217.7495  8060.0439
 8395.4011  5217.5513  8026.4663
 8505.8409  5217.3525  7990.6904
 8479.7667  5217.1548  7951.4375
 8411.1757  5216.9565  7907.5283
 8342.7255  5216.7583  7858.0264
 8287.1965  5216.5601  7802.4189
 8168.5729  5216.3623  7740.5791
 8061.5364  5216.1646  7672.6055
 7921.7492  5215.9663  7598.8945
 7853.6788  5215.7686  7520.2607
 7761.5678  5215.5708  7437.7256
 7648.3225  5215.3730  7352.2344
 7463.7159  5215.1753  7264.7461
 7337.8398  5214.9775  7176.3770
 7278.2552  5214.7803  7088.1621
 7129.3087  5214.5830  7000.8301
 7035.4248  5214.3853  6914.9854
 6856.8011  5214.1875  6831.2954
 6751.6017  5213.9907  6750.2969
 6669.3209  5213.7935  6672.2314
 6581.0793  5213.5962  6597.2588
 6542.4542  5213.3984  6525.6245
 6454.9546  5213.2017  6457.4912
 6386.5546  5213.0049  6392.8125
 6355.3224  5212.8076  6331.5122
 6332.5242  5212.6104  6273.6172
 6148.1618  5212.4136  6219.1128
 6082.4329  5212.2168  6167.7852
 6043.5317  5212.0200  6119.6348
 6072.2686  5211.8232  6074.4336
 6086.7967  5211.6265  6032.1045
 6000.8598  5211.4297  5992.5498
 6095.1001  5211.2334  5955.5825
 5974.5684  5211.0366  5921.0225
 5940.7069  5210.8398  5888.7671
 5885.9140  5210.6436  5858.7070
 5848.0655  5210.4473  5830.6665
 5797.1027  5210.2510  5804.4819
 5763.9295  5210.0547  5780.0542
 5835.6173  5209.8584  5757.2798
 5759.1109  5209.6626  5736.0112
 5746.0446  5209.4663  5716.1133
 5729.1648  5209.2700  5697.5015
 5677.2860  5209.0742  5680.0928
 5583.5481  5208.8784  5663.7720
 5639.8706  5208.6821  5648.4341
 5674.2762  5208.4863  5634.0166
 5576.8880  5208.2905  5620.4580
 5599.4257  5208.0952  5607.6743
 5577.1313  5207.8994  5595.5884
 5500.0740  5207.7036  5584.1572
 5588.8987  5207.5078  5573.3398
 5603.4415  5207.3125  5563.0762
 5526.3410  5207.1172  5553.3130
 5538.5613  5206.9214  5544.0215
 5568.8794  5206.7261  5535.1768
 5595.3008  5206.5313  5526.7373
 5425.3499  5206.3354  5518.6636
 5598.7184  5206.1406  5510.9409
 5576.9900  5205.9453  5503.5522
 5509.0448  5205.7505  5496.4688
 5388.2298  5205.5552  5489.6626
 5428.7648  5205.3604  5483.1250
 5461.9279  5205.1650  5476.8457
 5455.0869  5204.9707  5470.8047
 5439.7733  5204.7754  5464.9795
 5508.8789  5204.5806  5459.3672
 5455.8882  5204.3862  5453.9604
 5463.8827  5204.1914  5448.7432
 5439.0740  5203.9966  5443.7002
 5420.1467  5203.8022  5438.8291
 5483.9426  5203.6079  5434.1255
 5483.4713  5203.4136  5429.5762
 5364.1806  5203.2187  5425.1694
 5332.4535  5203.0244  5420.9043
 5266.6887  5202.8301  5416.7778
 5400.6343  5202.6362  5412.7803
 5504.2288  5202.4419  5408.9004
 5380.3942  5202.2476  5405.1387
 5288.3993  5202.0537  5401.4932
 5287.8821  5201.8599  5397.9556
 5283.1934  5201.6655  5394.5171
 5359.6244  5201.4717  5391.1787
 5464.4228  5201.2778  5387.9385
 5477.3627  5201.0840  5384.7891
 5346.3957  5200.8901  5381.7246
 5259.4881  5200.6963  5378.7446
 5296.4322  5200.5029  5375.8491
 5350.3253  5200.3096  5373.0313
 5303.9632  5200.1157  5370.2852
 5431.2404  5199.9219  5367.6118
 5353.4787  5199.7285  5365.0112
 5341.4358  5199.5356  5362.4780
 5279.0477  5199.3418  5360.0059
 5214.3448  5199.1484  5357.5972
 5351.4136  5198.9556  5355.2515
 5428.2279  5198.7622  5352.9634
 5348.0454  5198.5688  5350.7295
 5344.4452  5198.3760  5348.5503
 5373.2065  5198.1831  5346.4258
 5301.4654  5197.9902  5344.3521
 5241.9645  5197.7974  5342.3252
 5355.5911  5197.6040  5340.3457
 5436.7541  5197.4111  5338.4175
 5334.8991  5197.2188  5336.5317
 5219.0440  5197.0259  5334.6865
 5291.8028  5196.8330  5332.8838
 5345.3784  5196.6406  5331.1235
 5219.9180  5196.4482  5329.4028
 5298.4723  5196.2554  5327.7183
 5293.1465  5196.0630  5326.0713
 5304.7011  5195.8706  5324.4619
 5334.0504  5195.6782  5322.8877
 5290.5692  5195.4863  5321.3462
 5246.8553  5195.2939  5319.8379
 5325.2747  5195.1016  5318.3628
 5239.6658  5194.9097  5313.3809
 5240.1486  5194.7173  5311.9800
 5238.7522  5194.5254  5310.6094
 5258.9095  5194.3335  5309.2686
 5272.7882  5194.1416  5307.9561
 5247.7070  5193.9497  5306.6694
 5312.4492  5193.7578  5305.4102
 5203.0675  5193.5659  5304.1777
 5169.7051  5193.3745  5302.9712
 5165.9686  5193.1826  5301.7876
 5257.4427  5192.9907  5300.6289
 5253.2322  5192.7993  5299.4951
 5195.7920  5192.6079  5298.3843
 5225.3602  5192.4165  5297.2954
 5314.5955  5192.2246  5296.2280
 5270.2816  5192.0337  5295.1841
 5211.2240  5191.8423  5294.1626
 5286.4688  5191.6509  5293.1592
 5219.0543  5191.4595  5292.1763
 5269.0008  5191.2686  5291.2148
 5112.0752  5191.0776  5290.2725
 5158.9774  5190.8862  5289.3481
 5273.8607  5190.6953  5288.4434
 5237.9492  5190.5044  5287.5571
 5230.2393  5190.3135  5286.6895
 5363.4981  5190.1230  5285.8394
 5347.9543  5189.9321  5285.0063
 5292.1558  5189.7412  5284.1909
 5244.8877  5189.5508  5281.6362
 5285.7882  5189.3599  5280.8604
 5200.2909  5189.1694  5280.1016
 5175.9926  5188.9790  5279.3589
 5277.3255  5188.7886  5278.6328
 5268.3531  5188.5977  5277.9209
 5311.6986  5188.4072  5277.2251
 5324.2832  5188.2168  5276.5444
 5243.2665  5188.0269  5275.8799
 5280.3308  5187.8364  5275.2300
 5259.2724  5187.6465  5274.5942
 5213.7154  5187.4561  5273.9731
 5245.7116  5187.2661  5273.3667
 5173.4289  5187.0762  5272.7749
 5233.9199  5186.8862  5272.1968
 5209.9610  5186.6963  5271.6328
 5167.4973  5186.5063  5271.0830
 5230.5112  5186.3164  5270.5469
 5262.4775  5186.1265  5270.0244
 5108.3152  5185.9370  5269.5156
 5327.8534  5185.7476  5269.0210
 5239.7311  5185.5576  5268.5396
 5292.0602  5185.3682  5268.0713
 5177.4187  5185.1787  5267.6167
 5251.1126  5184.9893  5267.1758
 5215.0130  5184.7998  5266.7480
 5131.7100  5184.6104  5266.3335
 5174.1010  5184.4209  5265.9326
 5185.0042  5184.2319  5265.5454
 5199.2997  5184.0425  5265.1714
 5279.4242  5183.8535  5264.8110
 5390.3705  5183.6641  5264.4634
 5311.0629  5183.4751  5264.1304
 5150.6753  5183.2861  5263.8110
 5294.6241  5183.0972  5263.5054
 5256.4411  5182.9082  5263.2134
 5224.2905  5182.7197  5262.9365
 5231.4845  5182.5308  5262.6729
 5244.9779  5182.3418  5262.4238
 5294.5100  5182.1533  5262.1899
 5279.4012  5181.9648  5261.9712
 5201.4682  5181.7759  5261.7671
 5148.6212  5181.5874  5261.5791
 5154.8658  5181.3989  5261.4072
 5185.3482  5181.2104  5261.2515
 5210.8178  5181.0220  5261.1128
 5238.7522  5180.8335  5260.9912
 5170.2195  5180.6455  5260.8882
 5265.9694  5180.4570  5260.8027
 5239.6728  5180.2690  5260.7373
 5156.7106  5180.0811  5260.6919
 5181.3295  5179.8926  5260.6665
 5253.1876  5179.7046  5260.6631
 5154.8983  5179.5166  5260.6821
 5133.6382  5179.3286  5260.7251
 5249.2531  5179.1406  5260.7925
 5115.5511  5178.9531  5260.8857
 5201.4450  5178.7651  5261.0054
 5245.7743  5178.5771  5261.1533
 5193.4797  5178.3896  5261.3315
 5189.9599  5178.2021  5261.5396
 5214.6801  5178.0146  5261.7803
 5262.2497  5177.8271  5262.0547
 5279.3472  5177.6392  5262.3638
 5188.2235  5177.4521  5262.7100
 5233.8612  5177.2646  5263.0928
 5187.1725  5177.0771  5263.5161
 5192.2010  5176.8896  5263.9795
 5086.1033  5176.7026  5264.4849
 5282.9736  5176.5156  5265.0327
 5203.0597  5176.3281  5265.6255
 5301.4171  5176.1411  5266.2632
 5266.6068  5175.9541  5266.9453
 5197.8128  5175.7671  5267.6729
 5228.0648  5175.5801  5268.4473
 5223.9064  5175.3931  5269.2666
 5278.5183  5175.2065  5270.1294
 5219.1824  5175.0200  5271.0342
 5178.6348  5174.8330  5271.9795
 5141.9878  5174.6460  5272.9604
 5250.6587  5174.4595  5273.9722
 5167.3755  5174.2729  5275.0093
 5228.4426  5174.0864  5276.0659
 5297.5502  5173.8999  5277.1328
 5261.5038  5173.7134  5278.1978
 5299.2251  5173.5273  5279.2529
 5301.0485  5173.3408  5280.2871
 5318.4124  5173.1543  5281.2876
 5267.7355  5172.9683  5282.2432
 5327.1240  5172.7817  5283.1445
 5225.1648  5172.5957  5283.9863
 5167.1425  5172.4097  5284.7622
 5150.0000  5172.2236  5285.4697
 5087.7186  5172.0376  5286.1128
 5262.8704  5171.8516  5286.6973
 5091.2218  5171.6655  5287.2319
 5394.2347  5171.4800  5287.7266
 5332.4182  5171.2939  5288.1953
 5180.2870  5171.1084  5288.6523
 5126.2464  5170.9224  5289.1113
 5161.9179  5170.7368  5289.5845
 5178.0736  5170.5513  5290.0859
 5148.2321  5170.3657  5290.6274
 5221.3612  5170.1802  5291.2178
 5185.1530  5169.9946  5291.8647
 5226.7445  5169.8096  5292.5762
 5355.4134  5169.6240  5293.3574
 5296.9519  5169.4385  5294.2119
 5319.2985  5169.2534  5295.1421
 5288.9702  5169.0684  5296.1489
 5328.2921  5168.8828  5297.2344
 5226.4357  5168.6978  5298.3965
 5196.7147  5168.5127  5299.6318
 5222.3379  5168.3276  5300.9390
 5172.7377  5168.1426  5302.3154
 5252.6998  5167.9575  5303.7563
 5167.6799  5167.7729  5305.2554
 5225.7230  5167.5884  5306.8096
 5329.3493  5167.4033  5308.4175
 5310.3722  5167.2183  5310.0742
 5302.9894  5167.0337  5311.7773
 5331.0306  5166.8491  5313.5293
 5350.8876  5166.6646  5315.3335
 5384.0818  5166.4800  5317.1924
 5347.5715  5166.2954  5319.1099
 5267.5749  5166.1113  5321.0962
 5366.6095  5165.9268  5323.1611
 5327.0610  5165.7422  5325.3135
 5352.1989  5165.5581  5327.5601
 5282.6731  5165.3740  5329.9146
 5326.8480  5165.1895  5332.3892
 5214.2306  5165.0054  5334.9932
 5284.2473  5164.8213  5337.7358
 5331.6367  5164.6372  5340.6245
 5325.0610  5164.4531  5343.6719
 5346.8522  5164.2690  5346.8931
 5393.3344  5164.0850  5350.2935
 5280.9476  5163.9014  5353.8818
 5319.6452  5163.7178  5357.6714
 5255.6821  5163.5337  5361.6782
 5297.1173  5163.3501  5365.9126
 5466.9150  5163.1665  5370.3823
 5442.3730  5162.9829  5375.1069
 5414.3470  5162.7993  5380.1079
 5355.1653  5162.6157  5385.3994
 5341.7277  5162.4321  5390.9937
 5320.2981  5162.2490  5396.9194
 5360.4772  5162.0654  5403.2070
 5357.2039  5161.8818  5409.8784
 5384.0837  5161.6987  5416.9556
 5424.8137  5161.5156  5424.4785
 5482.6852  5161.3325  5432.4946
 5435.9855  5161.1494  5441.0361
 5474.2157  5160.9663  5450.1396
 5386.9968  5160.7832  5459.8643
 5290.0543  5160.6001  5470.2778
 5400.6071  5160.4170  5481.4321
 5448.1355  5160.2344  5493.3818
 5385.8095  5160.0518  5506.2114
 5410.0829  5159.8687  5520.0176
 5461.7813  5159.6855  5534.8745
 5592.0675  5159.5034  5550.8594
 5574.8981  5159.3208  5568.0874
 5555.2790  5159.1377  5586.6890
 5584.5226  5158.9551  5606.7617
 5599.9956  5158.7729  5628.4028
 5569.6654  5158.5903  5651.7612
 5656.7254  5158.4082  5677.0000
 5685.6053  5158.2256  5704.2324
 5602.2885  5158.0430  5733.5684
 5750.5077  5157.8608  5765.1826
 5721.6052  5157.6787  5799.2607
 5916.2002  5157.4966  5835.9165
 5864.1931  5157.3145  5875.2515
 5866.3671  5157.1323  5917.4473
 5853.6250  5156.9502  5962.6909
 5928.1129  5156.7681  6011.0659
 5920.9949  5156.5864  6062.6309
 5928.6649  5156.4043  6117.5366
 5969.4394  5156.2227  6175.9307
 6047.8599  5156.0405  6237.8101
 6159.0912  5155.8589  6303.1265
 6255.4499  5155.6772  6371.9312
 6253.2197  5155.4956  6444.2407
 6286.2858  5155.3140  6519.8589
 6411.1912  5155.1323  6598.5029
 6466.2327  5154.9512  6679.9727
 6546.3662  5154.7695  6763.9751
 6371.9449  5154.5879  6849.9175
 6522.5318  5154.4067  6937.0620
 6828.3897  5154.2256  7024.7100
 6801.0926  5154.0439  7112.0049
 6820.5856  5153.8628  7197.7383
 6939.9883  5153.6816  7280.5576
 7039.5014  5153.5005  7359.1748
 7080.4873  5153.3193  7432.2085
 7100.4009  5153.1382  7498.0928
 7115.7658  5152.9570  7555.3613
 7185.8856  5152.7764  7602.8452
 7242.9930  5152.5952  7639.5840
 7372.3767  5152.4146  7664.8564
 7159.8427  5152.2339  7678.3867
 7228.3495  5152.0532  7680.3623
 7078.2907  5151.8721  7671.3359
 7033.0243  5151.6914  7652.2388
 7223.3997  5151.5107  7624.3442
 7070.7970  5151.3306  7589.0781
 7029.0640  5151.1499  7547.9463
 6853.5429  5150.9692  7502.5664
 6838.4252  5150.7891  7454.5156
 6793.7543  5150.6084  7405.1528
 6667.6249  5150.4282  7355.6763
 6662.7571  5150.2476  7307.2100
 6663.3883  5150.0674  7260.6875
 6662.4772  5149.8872  7216.7412
 6556.0888  5149.7070  7175.8281
 6473.3265  5149.5269  7138.3193
 6480.7856  5149.3472  7104.4004
 6543.1928  5149.1670  7074.0161
 6562.7911  5148.9868  7046.9736
 6493.7905  5148.8071  7022.9946
 6456.2058  5148.6270  7001.6489
 6537.7783  5148.4473  6982.3359
 6658.4767  5148.2676  6964.3506
 6552.3256  5148.0879  6946.9429
 6501.1671  5147.9082  6929.3027
 6593.6524  5147.7285  6910.5688
 6563.2720  5147.5488  6889.9067
 6591.5212  5147.3691  6866.5977
 6439.3806  5147.1899  6840.0625
 6486.7247  5147.0103  6809.8359
 6388.5290  5146.8311  6775.6318
 6230.0100  5146.6514  6737.4385
 6418.8291  5146.4722  6695.4629
 6378.3802  5146.2930  6649.9980
 6251.3879  5146.1138  6601.4634
 6173.5349  5145.9346  6550.4771
 6159.1200  5145.7554  6500.0894
 6251.4062  5145.5762  6446.1445
 6152.9224  5145.3970  6391.5537
 6030.4867  5145.2183  6336.9360
 5981.5776  5145.0391  6282.8462
 6017.8134  5144.8604  6229.6494
 6040.8417  5144.6812  6177.6392
 5804.0677  5144.5024  6127.1548
 5827.0633  5144.3237  6078.4639
 5763.5316  5144.1450  6031.6694
 5734.2701  5143.9663  5986.8340
 5712.3028  5143.7876  5944.0786
 5598.9705  5143.6094  5903.4824
 5633.3616  5143.4307  5865.0044
 5513.5874  5143.2520  5828.5938
 5523.0797  5143.0737  5794.2627
 5524.2404  5142.8950  5761.9990
 5500.7259  5142.7168  5731.7100
 5517.8307  5142.5386  5703.3027
 5495.3638  5142.3604  5676.7427
 5391.2513  5142.1821  5651.9561
 5361.3922  5142.0039  5628.8921
 5389.5576  5141.8257  5607.4453
 5556.2881  5141.6475  5587.5190
 5441.2572  5141.4692  5569.0605
 5449.3519  5141.2915  5552.0122
 5359.3308  5141.1138  5536.2803
 5301.5425  5140.9355  5521.7788
 5253.8735  5140.7578  5508.4590
 5358.7573  5140.5801  5496.2686
 5357.8044  5140.4023  5486.3071
 5322.3886  5140.2246  5476.1626
 5353.2566  5140.0469  5466.9663
 5392.6369  5139.8691  5454.7749
 5367.2160  5139.6914  5447.3550
 5301.9970  5139.5142  5440.7422
 5282.3262  5139.3364  5434.9077
 5312.8799  5139.1592  5429.8252
 5319.8507  5138.9819  5425.4575
 5431.1952  5138.8042  5421.7754
 5292.6102  5138.6270  5418.7598
 5330.9479  5138.4497  5416.3916
 5295.2511  5138.2725  5414.6470
 5308.6567  5138.0952  5413.5078
 5399.1501  5137.9180  5412.9570
 5374.1225  5137.7412  5412.9780
 5285.9999  5137.5640  5413.5493
 5235.8444  5137.3867  5414.6538
 5239.3904  5137.2100  5416.2690
 5311.2725  5137.0332  5418.3643
 5320.6446  5136.8564  5420.9106
 5362.9966  5136.6792  5423.8735
 5302.4582  5136.5024  5427.2061
 5509.8122  5136.3257  5430.8486
 5440.2058  5136.1494  5434.7397
 5335.4675  5135.9727  5438.8057
 5509.3896  5135.7959  5442.9526
 5505.4921  5135.6196  5447.0737
 5413.8259  5135.4429  5451.0576
 5490.5962  5135.2666  5454.7861
 5468.4473  5135.0898  5458.1226
 5416.1620  5134.9136  5460.9355
 5344.8453  5134.7373  5461.1660
 5296.4227  5134.5610  5462.5918
 5366.3970  5134.3848  5463.1743
 5484.7097  5134.2085  5462.8564
 5452.2937  5134.0327  5461.6133
 5483.4762  5133.8564  5459.4512
 5414.3172  5133.6802  5456.4155
 5431.7765  5133.5044  5452.5874
 5442.7428  5133.3281  5448.0645
 5442.1258  5133.1523  5442.9604
 5398.5624  5132.9761  5437.4077
 5314.3462  5132.8008  5431.5469
 5272.4991  5132.6250  5425.4961
 5315.6191  5132.4492  5419.3691
 5358.4104  5132.2734  5413.2764
 5368.0648  5132.0977  5407.3159
 5346.4976  5131.9224  5401.5557
 5363.3234  5131.7466  5396.0479
 5394.3623  5131.5708  5390.8418
 5298.5048  5131.3955  5385.9717
 5325.4018  5131.2202  5381.4453
 5268.7477  5131.0444  5377.2568
 5272.2367  5130.8691  5373.4009
 5309.3921  5130.6938  5369.8540
 5171.4319  5130.5186  5366.5767
 5397.7501  5130.3433  5363.5171
 5300.2398  5130.1685  5360.6235
 5296.3525  5129.9932  5357.8320
 5430.8803  5129.8184  5355.0708
 5347.6013  5129.6431  5352.2632
 5242.9494  5129.4678  5349.3418
 5205.3609  5129.2930  5346.2437
 5276.5049  5129.1182  5342.9092
 5311.2092  5128.9434  5339.2896
 5206.7089  5128.7686  5335.3608
 5252.1934  5128.5938  5331.1162
 5199.6533  5128.4189  5326.5571
 5238.0139  5128.2441  5321.7012
 5197.6560  5128.0693  5316.5869
 5151.0583  5127.8950  5311.2656
 5081.7115  5127.7207  5305.7817
 5170.4960  5127.5459  5300.1816
 5115.2575  5127.3716  5294.5244
 5109.3165  5127.1968  5288.8643
 5160.0764  5127.0229  5283.2402
 5173.6702  5126.8481  5277.6831
 5120.9213  5126.6738  5272.2334
 5167.9335  5126.5000  5266.9219
 5160.7076  5126.3257  5261.7627
 5118.5592  5126.1514  5256.7666
 5072.8463  5125.9771  5251.9497
 5063.8241  5125.8032  5247.2114
 5109.9248  5125.6294  5242.7773
 5272.2660  5125.4551  5238.5303
 4857.2066  5125.2812  5234.4756
 5103.0973  5125.1074  5230.6133
 5139.7956  5124.9336  5226.9360
 5223.9380  5124.7598  5223.4360
 5153.6383  5124.5859  5220.1104
 5201.4682  5124.4121  5216.9570
 5137.3728  5124.2383  5213.9658
 5125.8077  5124.0649  5211.1265
 5080.2903  5123.8911  5208.4351
 4987.2922  5123.7178  5205.8872
 5115.3357  5123.5439  5203.4717
 5134.1547  5123.3706  5201.1802
 5120.8056  5123.1973  5199.0073
 5092.2918  5123.0239  5196.9482
 5040.8422  5122.8506  5194.9937
 5038.0844  5122.6772  5193.1353
 5039.5408  5122.5039  5191.3682
 5155.1212  5122.3887  5189.7466
 5072.2447  5122.0996  5188.0303
 5082.0887  5121.9844  5186.5605
 5100.6485  5121.8115  5185.1016
 4990.1419  5121.6382  5183.7075
 5072.1772  5121.4653  5182.3735
 4980.8657  5121.2925  5181.0933
 4995.6498  5121.1191  5179.8633
 5020.7192  5120.9468  5178.6831
 5012.4768  5120.7739  5177.4897
 4951.0916  5120.6011  5173.8770
 5034.8604  5120.4282  5172.8271
 4979.2524  5120.2554  5171.8135
 5066.0629  5120.0825  5170.8335
 5122.7460  5119.9102  5169.8853
 5107.9687  5119.7378  5168.9648
 5024.9944  5119.5649  5168.0708
 4935.2111  5119.3926  5167.2041
 5009.2306  5119.2202  5166.3608
 5027.9301  5119.0479  5165.5400
 4998.7233  5118.8755  5164.7402
 5088.1443  5118.7031  5163.9614
 5067.2137  5118.5308  5163.2017
 5053.3121  5118.3584  5162.4595
 4919.8030  5118.1860  5161.7344
 4986.0127  5118.0142  5161.0273
 5119.5322  5117.8423  5160.3354
 4973.4601  5117.6699  5159.6577
 5051.2156  5117.4980  5158.9951
 5049.9833  5117.3262  5158.3467
 5010.4401  5117.1543  5157.7114
 4991.2959  5116.9824  5157.0884
 5111.8612  5116.8105  5156.4775
 5083.4009  5116.6387  5155.8789
 4995.0311  5116.4668  5155.2915
 5043.1988  5116.2954  5154.7148
 5042.9470  5116.1235  5154.1479
 5001.4916  5115.9517  5153.5918
 4992.2260  5115.7803  5153.0459
 4991.6323  5115.6084  5152.5088
 5068.2197  5115.4370  5150.7339
 4972.4268  5115.2656  5150.2197
 4920.4494  5115.0942  5149.7139
 5008.0511  5114.9229  5149.2158
 4970.1307  5114.7515  5148.7261
 5020.0125  5114.5801  5148.2441
 4962.2796  5114.4092  5147.7700
 5075.9510  5114.2378  5147.3022
 5032.0087  5114.0664  5146.8418
 4930.9391  5113.8955  5146.3887
 4944.0287  5113.7246  5145.9424
 5009.4410  5113.5532  5145.5015
 4980.9104  5113.3823  5145.0674
 4990.5091  5113.2114  5144.6396
 5009.7637  5113.0405  5144.2178
 4873.7646  5112.8696  5143.8018
 4909.9399  5112.6987  5143.3906
 4969.3535  5112.5278  5142.9854
 5064.1817  5112.3574  5142.5859
 4965.0363  5112.1865  5142.1909
 4918.4276  5112.0156  5141.8013
 4944.9217  5111.8452  5141.4165
 5047.3946  5111.6748  5141.0371
 5039.2414  5111.5039  5140.6611
 4978.7212  5111.3335  5140.2905
 4905.0334  5111.1631  5139.9248
 4924.1922  5110.9927  5139.5630
 4971.5122  5110.8223  5139.2051
 5010.4692  5110.6519  5138.8516
 4940.2847  5110.4819  5138.5024
 4960.2769  5110.3115  5138.1572
 4943.8300  5110.1416  5137.8159
 5047.2302  5109.9712  5137.4780
 5038.5338  5109.8013  5137.1440
 5133.3652  5109.6313  5136.8140
 5011.2440  5109.4609  5136.4868
 4960.2999  5109.2910  5136.1636
 4938.3812  5109.1211  5135.8442
 4978.8139  5108.9512  5135.5278
 4932.7439  5108.7813  5135.2144
 4902.8826  5108.6113  5134.9043
 4925.2011  5108.4414  5134.5977
 4895.7252  5108.2720  5134.2944
 4920.9800  5108.1021  5133.9937
 5022.5658  5107.9321  5133.6958
 4962.5617  5107.7627  5133.4014
 4863.6559  5107.5933  5133.1099
 4992.3842  5107.4238  5132.8213
 5056.5879  5107.2544  5132.5352
 4876.5497  5107.0850  5132.2520
 4921.2188  5106.9155  5131.9712
 4884.3658  5106.7461  5131.6934
 4852.1332  5106.5767  5131.4180
 4884.1216  5106.4072  5131.1450
 4952.2027  5106.2383  5130.8755
 4901.0832  5106.0688  5130.6074
 4931.4153  5105.8994  5130.3423
 4960.4244  5105.7305  5130.0796
 4911.1903  5105.5615  5129.8193
 4916.9009  5105.3926  5129.5615
 4868.8331  5105.2231  5129.3057
 4941.7857  5105.0542  5129.0522
 4965.8555  5104.8857  5128.8022
 5054.4616  5104.7168  5128.5532
 5002.0827  5104.5479  5128.3066
 5012.6786  5104.3789  5128.0625
 4902.8826  5104.2104  5127.8208
 4878.6887  5104.0415  5127.5806
 4859.4567  5103.8726  5127.3423
 4958.2993  5103.7041  5127.1069
 4931.8770  5103.5356  5126.8735
 4951.3858  5103.3672  5126.6421
 5028.2829  5103.1982  5126.4126
 5053.7187  5103.0298  5126.1851
 5008.9204  5102.8618  5125.9604
 4883.1503  5102.6934  5125.7373
 4849.5537  5102.5249  5125.5161
 4866.0159  5102.3564  5125.2969
 4888.1840  5102.1885  5125.0796
 4849.1162  5102.0200  5124.8643
 4968.5602  5101.8516  5124.6509
 4976.7964  5101.6836  5124.4399
 4935.4263  5101.5156  5124.2310
 5017.8097  5101.3477  5124.0239
 4961.9372  5101.1797  5123.8184
 4942.5857  5101.0112  5123.6147
 4966.8475  5100.8438  5123.4141
 5033.8024  5100.6758  5123.2148
 5031.7509  5100.5078  5123.0171
 5005.9789  5100.3398  5122.8218
 4985.0975  5100.1724  5122.6289
 5067.9127  5100.0044  5122.4380
 4882.8527  5099.8364  5122.2485
 4913.7438  5099.6689  5122.0620
 4819.1934  5099.5015  5121.8774
 4817.8306  5099.3340  5121.6948
 4884.9144  5099.1660  5121.5142
 4930.4768  5098.9985  5121.3364
 4922.2268  5098.8311  5121.1606
 4948.2187  5098.6641  5120.9878
 4905.4810  5098.4966  5120.8169
 4909.7611  5098.3291  5120.6489
 4975.4726  5098.1616  5120.4834
 4918.9924  5097.9946  5120.3208
 4772.4004  5097.8271  5120.1611
 4912.4391  5097.6602  5120.0044
 4874.3863  5097.4927  5119.8506
 4938.9306  5097.3262  5119.7012
 4959.0757  5097.1587  5119.5537
 4819.7613  5096.9917  5119.4106
 4957.2542  5096.8247  5119.2710
 4977.5640  5096.6582  5119.1362
 4788.8298  5096.4907  5119.0044
 4846.1628  5096.3242  5118.8774
 4898.2001  5096.1572  5118.7549
 4866.4509  5095.9907  5118.6372
 4919.1118  5095.8237  5118.5244
 4965.5686  5095.6567  5118.4165
 4928.1583  5095.4902  5118.3145
 4883.2656  5095.3237  5118.2178
 4864.6924  5095.1572  5118.1270
 4933.5462  5094.9902  5118.0415
 4922.6301  5094.8242  5117.9629
 4898.1564  5094.6577  5117.8901
 4972.9325  5094.4912  5117.8242
 4977.6597  5094.3247  5117.7646
 5025.3413  5094.1582  5117.7114
 4947.7536  5093.9922  5117.6650
 4957.0014  5093.8257  5117.6250
 4954.7057  5093.6597  5117.5923
 4961.2302  5093.4932  5117.5645
 5030.8952  5093.3271  5117.5435
 4928.3876  5093.1611  5117.5283
 4844.4288  5092.9951  5117.5176
 4864.2256  5092.8291  5117.5112
 4960.2718  5092.6631  5117.5083
 4892.5970  5092.4971  5117.5078
 4971.3150  5092.3311  5117.5078
 5020.7239  5092.1650  5117.5068
 4918.0016  5091.9995  5117.5039
 5038.3196  5091.8335  5117.4961
 4937.5296  5091.6680  5117.4824
 4917.6786  5091.5020  5117.4590
 4887.5309  5091.3364  5117.4253
 4982.7480  5091.1709  5117.3789
 4956.4797  5091.0054  5117.3188
 4957.7975  5090.8398  5117.2427
 4989.4498  5090.6743  5117.1504
 4892.2225  5090.5088  5117.0420
 5011.2558  5090.3433  5116.9180
 4896.3981  5090.1777  5116.7793
 4854.3444  5090.0127  5116.6279
 4970.6049  5089.8472  5116.4648
 4981.4999  5089.6816  5116.2930
 4904.2391  5089.5166  5116.1147
 5056.0231  5089.3516  5115.9321
 4982.0746  5089.1860  5115.7466
 4816.0189  5089.0210  5115.5615
 4967.4811  5088.8560  5115.3779
 4895.6774  5088.6909  5115.1973
 4861.5500  5088.5259  5115.0210
 4901.1024  5088.3608  5114.8501
 4884.4856  5088.1958  5114.6851
 4922.7916  5088.0313  5114.5273
 4956.6632  5087.8662  5114.3765
 4917.1483  5087.7012  5114.2319
 4948.8184  5087.5366  5114.0947
 4961.2581  5087.3721  5113.9644
 4902.1341  5087.2070  5113.8389
 4944.0545  5087.0425  5113.7192
 4984.1660  5086.8779  5113.6035
 4918.9359  5086.7134  5113.4912
 4977.3277  5086.5488  5113.3809
 4952.6153  5086.3843  5113.2715
 5009.0138  5086.2197  5113.1616
 4951.6366  5086.0557  5113.0503
 4933.2311  5085.8911  5112.9365
 4891.0867  5085.7266  5112.8188
 4977.3933  5085.5625  5112.6982
 4968.5281  5085.3984  5112.5728
 4939.1980  5085.2339  5112.4429
 4903.5499  5085.0693  5112.3086
 4926.4187  5084.9053  5112.1719
 4963.4139  5084.7412  5112.0317
 4945.8062  5084.5771  5111.8896
 4904.4869  5084.4131  5111.7471
 4937.7960  5084.2490  5111.6035
 4896.9083  5084.0854  5111.4619
 4776.8807  5083.9214  5111.3208
 4860.0608  5083.7573  5111.1826
 4942.1097  5083.5938  5111.0474
 4871.0772  5083.4297  5110.9155
 4924.2406  5083.2661  5110.7886
 4989.5103  5083.1021  5110.6650
 4894.8105  5082.9385  5110.5469
 4925.3945  5082.7749  5110.4336
 4908.6270  5082.6113  5110.3252
 4883.2063  5082.4473  5110.2222
 4901.4574  5082.2842  5110.1245
 4937.7791  5082.1206  5110.0322
 5047.9840  5081.9570  5109.9448
 4919.6375  5081.7935  5109.8633
 4927.8275  5081.6304  5109.7866
 4894.2493  5081.4668  5109.7153
 4949.1568  5081.3037  5109.6489
 4965.4388  5081.1401  5109.5874
 4971.4769  5080.9771  5109.5313
 4951.9610  5080.8140  5109.4800
 4977.0458  5080.6504  5109.4331
 4913.3414  5080.4873  5109.3911
 4952.6107  5080.3242  5109.3535
 4894.7398  5080.1616  5109.3213
 4809.4007  5079.9980  5109.2920
 4842.5013  5079.8354  5109.2686
 4894.8783  5079.6724  5109.2485
 4979.7896  5079.5093  5109.2324
 4905.4751  5079.3467  5109.2217
 4798.9693  5079.1836  5109.2139
 4903.1836  5079.0205  5109.2104
 4946.9517  5078.8579  5109.2114
 4847.9736  5078.6953  5109.2158
 4863.3605  5078.5327  5109.2246
 4860.9480  5078.3701  5109.2373
 4925.2898  5078.2075  5109.2534
 4865.7317  5078.0449  5109.2734
 4776.3943  5077.8823  5109.2979
 4788.0410  5077.7197  5109.3257
 4946.2352  5077.5571  5109.3569
 4813.8701  5077.3950  5109.3926
 4958.7371  5077.2329  5109.4326
 4857.0665  5077.0703  5109.4756
 4959.0757  5076.9082  5109.5229
 4934.3694  5076.7456  5109.5737
 4875.8048  5076.5835  5109.6289
 5027.9408  5076.4214  5109.6885
 5019.2177  5076.2593  5109.7515
 4932.3999  5076.0972  5109.8184
 4882.1469  5075.9351  5109.8896
 4961.8253  5075.7729  5109.9653
 4914.4023  5075.6108  5110.0444
 4932.3403  5075.4492  5110.1284
 4861.7523  5075.2871  5110.2168
 4961.6544  5075.1250  5110.3091
 4877.9135  5074.9634  5110.4062
 4894.9247  5074.8018  5110.5078
 4926.1992  5074.6396  5110.6006
 5010.0512  5074.4780  5110.7114
 4955.5611  5074.3164  5110.8271
 5019.5384  5074.1543  5110.9468
 4846.1721  5073.9927  5111.0723
 4810.5266  5073.8311  5112.8711
 4858.5026  5073.6694  5113.0112
 4915.5763  5073.5083  5113.1572
 4848.6512  5073.3467  5113.3076
 4879.4005  5073.1851  5113.4639
 4977.2742  5073.0239  5113.6255
 4876.7749  5072.8628  5113.7925
 4940.4028  5072.7012  5113.9648
 4924.0523  5072.5396  5114.1431
 5030.4457  5072.3784  5114.3271
 4911.8690  5072.2173  5114.5171
 5043.9656  5072.0562  5114.7139
 5024.4742  5071.8950  5114.9160
 4916.4949  5071.7339  5115.1245
 4859.5265  5071.5728  5115.3394
 4901.7099  5071.4116  5115.5610
 4934.6265  5071.2505  5115.7896
 5038.1074  5071.0898  5116.0249
 5036.3696  5070.9287  5116.2666
 4998.4145  5070.7681  5116.5161
 4987.2922  5070.6069  5116.7725
 4940.1917  5070.4463  5117.0361
 4874.9594  5070.2856  5117.3071
 5013.6924  5070.1245  5117.5859
 4899.3954  5069.9639  5117.8735
 4897.1744  5069.8032  5118.1680
 5007.9343  5069.6426  5118.4644
 4981.7332  5069.4819  5118.7759
 4930.9550  5069.3213  5119.0962
 4917.7090  5069.1611  5119.4253
 4939.4207  5069.0005  5119.7627
 4894.7291  5068.8398  5120.1099
 4881.1460  5068.6797  5121.2949
 4961.5891  5068.5190  5121.6631
 4912.1337  5068.3589  5122.0410
 4953.8184  5068.1987  5122.4297
 4802.8949  5068.0381  5122.8286
 4924.2422  5067.8779  5123.2373
 4870.9826  5067.7178  5123.6567
 4873.8719  5067.5576  5124.0884
 4869.2443  5067.3975  5124.5308
 5088.4045  5067.2373  5124.9839
 4985.5258  5067.0771  5125.4492
 4953.9905  5066.9175  5125.9277
 4902.8826  5066.7573  5126.4180
 4924.4656  5066.5972  5126.9204
 4916.3321  5066.4375  5127.4360
 4844.1825  5066.2778  5127.9658
 4902.8826  5066.1177  5128.5088
 4921.9508  5065.9580  5129.0659
 4935.7925  5065.7983  5129.6372
 4874.7914  5065.6382  5130.2236
 4893.9579  5065.4785  5130.8252
 4897.1883  5065.3188  5131.4419
 4877.1559  5065.1597  5132.0752
 5120.1478  5065.0000  5132.7251
 4862.6092  5064.8403  5133.3921
 4988.0602  5064.6807  5134.0752
 4917.0551  5064.5215  5134.7764
 5043.9484  5064.3618  5135.4966
 4957.7829  5064.2021  5136.2354
 4956.9717  5064.0430  5136.9932
 4950.5287  5063.8838  5137.7705
 4972.7315  5063.7241  5138.5688
 4936.9502  5063.5649  5139.3887
 4949.1841  5063.4058  5140.2295
 4983.5604  5063.2466  5141.0918
 4968.3574  5063.0874  5141.9785
 5049.2619  5062.9282  5142.8887
 4994.6757  5062.7690  5143.8218
 4981.4999  5062.6104  5144.7803
 4861.7216  5062.4512  5145.7651
 4985.6290  5062.2920  5146.7769
 4887.8988  5062.1333  5147.8149
 5009.4154  5061.9746  5148.8809
 4940.9970  5061.8154  5149.9766
 5043.9656  5061.6567  5151.1030
 5038.1074  5061.4976  5152.2583
 5029.5015  5061.3394  5153.4468
 4993.4835  5061.1802  5154.6680
 5023.6837  5061.0215  5155.9243
 4958.1127  5060.8628  5157.2134
 4909.2083  5060.7046  5158.5396
 4968.1062  5060.5459  5159.9043
 4923.4508  5060.3872  5161.3076
 5007.1718  5060.2285  5162.7490
 5077.9736  5060.0703  5164.2324
 5020.1109  5059.9116  5165.7598
 5035.2837  5059.7534  5167.3315
 4976.8456  5059.5947  5168.9473
 5079.9013  5059.4365  5170.6104
 5118.3230  5059.2783  5172.3242
 5071.7411  5059.1201  5174.0894
 5067.0120  5058.9614  5175.9067
 5170.4842  5058.8037  5177.7773
 5005.9305  5058.6455  5179.7041
 4981.9386  5058.4873  5181.6914
 5064.2952  5058.3291  5183.7402
 5003.8061  5058.1709  5185.8491
 4918.1849  5058.0132  5188.0244
 4930.4654  5057.8550  5190.2700
 5042.5594  5057.6968  5192.5859
 4998.4181  5057.5391  5194.9736
 5018.0699  5057.3813  5197.4375
 4972.9337  5057.2231  5199.9834
 5082.2986  5057.0654  5202.6128
 5114.7044  5056.9077  5205.3252
 5017.5742  5056.7500  5208.1270
 5009.6744  5056.5923  5211.0254
 5045.7574  5056.4346  5214.0215
 5124.2324  5056.2769  5217.1157
 5063.4747  5056.1196  5218.6401
 5096.4782  5055.9619  5221.9604
 5105.8947  5055.8042  5225.3960
 5120.5939  5055.6470  5228.9492
 5115.8311  5055.4893  5232.6274
 5128.8107  5055.3320  5236.4424
 5095.0347  5055.1743  5240.3950
 5103.2347  5055.0171  5244.4883
 5122.2173  5054.8599  5248.7334
 5185.2629  5054.7026  5253.1416
 5204.6915  5054.5454  5257.7178
 5134.6911  5054.3882  5262.4639
 5087.0422  5054.2310  5267.3940
 5159.9031  5054.0737  5272.5244
 5211.5481  5053.9165  5277.8604
 5135.9014  5053.7593  5283.4058
 5178.2639  5053.6025  5289.1807
 5086.3833  5053.4453  5295.2031
 5166.5918  5053.2881  5301.4824
 5242.1632  5053.1313  5308.0273
 5102.1295  5052.9746  5314.8613
 5155.9986  5052.8179  5322.0112
 5197.0640  5052.6606  5329.4902
 5201.4841  5052.5039  5337.3125
 5332.1350  5052.3472  5345.5107
 5290.2342  5052.1904  5354.1226
 5297.3423  5052.0337  5363.1689
 5306.9675  5051.8770  5372.6724
 5254.2907  5051.7207  5382.6797
 5303.6146  5051.5640  5393.2422
 5282.4554  5051.4072  5404.3940
 5428.8125  5051.2505  5415.3389
 5397.8917  5051.0942  5427.8101
 5279.8269  5050.9375  5441.0454
 5301.4245  5050.7813  5455.0972
 5333.3763  5050.6250  5470.0186
 5418.5616  5050.4688  5485.9019
 5485.7438  5050.3120  5502.8486
 5533.1466  5050.1558  5520.9336
 5585.8310  5049.9995  5540.2329
 5583.1920  5049.8433  5560.8701
 5627.5189  5049.6870  5582.9834
 5634.2337  5049.5308  5606.6714
 5621.9930  5049.3750  5632.0337
 5610.9591  5049.2187  5659.2295
 5597.5577  5049.0630  5688.4346
 5673.4485  5048.9067  5719.7686
 5694.2890  5048.7505  5753.3486
 5841.4452  5048.5947  5789.3696
 5928.8599  5048.4390  5828.0376
 5810.3320  5048.2827  5869.4839
 5865.3191  5048.1270  5913.8291
 5899.3126  5047.9712  5961.2871
 5987.8321  5047.8154  6012.0859
 6015.7310  5047.6597  6066.3428
 5984.9450  5047.5039  6124.1558
 6169.5555  5047.3481  6185.7363
 6233.7573  5047.1929  6251.3037
 6202.1916  5047.0371  6320.9238
 6298.7712  5046.8813  6394.6279
 6466.8708  5046.7261  6472.5820
 6536.7607  5046.5703  6554.9434
 6694.6411  5046.4150  6641.6606
 6758.6430  5046.2593  6732.6206
 6814.5356  5046.1040  6827.8564
 6736.6080  5045.9487  6927.3569
 6960.7723  5045.7935  7030.8257
 6999.5570  5045.6377  7137.8594
 7188.6212  5045.4829  7248.1865
 7157.7293  5045.3276  7361.4263
 7400.2844  5045.1719  7476.8145
 7508.9862  5045.0171  7593.4302
 7582.7843  5044.8618  7710.4351
 7573.8887  5044.7065  7826.8232
 7580.4777  5044.5518  7941.1587
 7750.8639  5044.3965  8051.8486
 7919.4011  5044.2417  8157.4229
 7793.3376  5044.0864  8256.2959
 7980.5208  5043.9316  8346.6338
 8088.9175  5043.7769  8426.6875
 8051.1485  5043.6221  8495.0430
 8043.8408  5043.4673  8550.4727
 8189.9452  5043.3120  8591.9385
 8077.0537  5043.1572  8618.8594
 8026.6557  5043.0029  8631.1777
 8237.6706  5042.8481  8629.2266
 8203.6499  5042.6934  8613.7695
 8138.8241  5042.5386  8586.0127
 8013.3216  5042.3843  8547.4209
 7892.0233  5042.2295  8499.6250
 7903.3416  5042.0747  8444.4727
 7782.0977  5041.9204  8383.8721
 7815.7490  5041.7661  8319.5498
 7794.0596  5041.6113  8253.1016
 7693.7381  5041.4570  8186.1123
 7626.6382  5041.3027  8119.9805
 7475.9691  5041.1484  8055.7554
 7571.6216  5040.9941  7994.2881
 7500.7353  5040.8398  7936.3657
 7456.1663  5040.6855  7882.5625
 7367.4970  5040.5313  7833.1436
 7341.8458  5040.3770  7788.2139
 7349.6491  5040.2227  7747.8105
 7317.5627  5040.0688  7711.7910
 7350.2348  5039.9146  7679.7710
 7272.7631  5039.7607  7651.2402
 7214.5588  5039.6064  7625.6113
 7226.8027  5039.4526  7602.1377
 7289.7185  5039.2983  7579.8418
 7351.6403  5039.1445  7558.0615
 7365.9708  5038.9907  7535.6499
 7221.9200  5038.8369  7511.6445
 7086.0752  5038.6831  7485.1338
 7207.8409  5038.5293  7455.2451
 7094.1161  5038.3755  7421.2285
 7098.0894  5038.2217  7382.5815
 7097.8780  5038.0679  7339.0327
 7028.4134  5037.9146  7290.4434
 6933.5242  5037.7607  7236.8711
 6819.1493  5037.6069  7178.6885
 6897.4913  5037.4536  7116.4531
 6788.2950  5037.3003  7050.7183
 6678.3613  5037.1465  6982.1006
 6610.1460  5036.9932  6911.4043
 6545.4632  5036.8398  6839.4380
 6627.8295  5036.6865  6766.8213
 6325.9679  5036.5327  6694.1133
 6366.1028  5036.3794  6621.9634
 6341.9442  5036.2261  6550.9375
 6188.5693  5036.0732  6481.3682
 6205.1698  5035.9199  6413.5146
 6068.4230  5035.7666  6347.7178
 5989.2384  5035.6133  6284.2451
 6041.5838  5035.4604  6223.1685
 5998.7530  5035.3071  6164.5225
 5971.8578  5035.1538  6110.0371
 5922.2689  5035.0010  6056.5874
 5772.5499  5034.8481  6005.7095
 5841.7400  5034.6948  5957.3257
 5829.6167  5034.5420  5911.4512
 5627.9322  5034.3892  5868.0010
 5770.0828  5034.2363  5827.0015
 5679.4159  5034.0835  5788.2617
 5500.4811  5033.9307  5751.7437
 5683.6242  5033.7778  5717.3936
 5575.3920  5033.6250  5685.0791
 5607.8288  5033.4722  5654.6733
 5521.2903  5033.3193  5626.1157
 5464.3658  5033.1670  5599.3389
 5546.4781  5033.0146  5574.2144
 5570.0626  5032.8618  5550.6226
 5505.6469  5032.7090  5528.4990
 5471.4366  5032.5566  5507.7754
 5458.0763  5032.4043  5488.3389
 5477.6764  5032.2515  5470.0850
 5487.1018  5032.0991  5452.9556
 5332.9823  5031.9468  5436.8896
 5567.8975  5031.7944  5421.7944
 5404.4255  5031.6421  5407.5859
 5368.0582  5031.4897  5394.2148
 5316.3947  5031.3374  5381.6328
 5205.0704  5031.1855  5369.7690
 5196.4750  5031.0332  5358.5562
 5250.7603  5030.8809  5347.9590
 5413.8516  5030.7285  5337.9419
 5292.6081  5030.5767  5328.4512
 5269.9210  5030.4243  5319.4370
 5248.0149  5030.2725  5310.8755
 5176.8213  5030.1206  5303.5386
 5262.6546  5029.9688  5295.7949
 5143.6494  5029.8164  5288.4038
 5223.0379  5029.6646  5281.3491
 5167.5724  5029.5127  5274.6147
 5111.5232  5029.3608  5268.1719
 5158.2415  5029.2090  5261.9951
 5224.2748  5029.0571  5256.0742
 5077.9527  5028.9053  5250.3984
 4978.5199  5028.7539  5244.9478
 5051.2777  5028.6021  5239.7026
 5132.9071  5028.4502  5234.6572
 5180.2810  5028.2988  5229.8052
 5122.8696  5028.1470  5225.1299
 5179.9627  5027.9956  5220.6191
 5125.0642  5027.8438  5216.2671
 5216.8929  5027.6924  5212.0713
 5034.0063  5027.5410  5208.0190
 5080.9926  5027.3896  5204.0991
 5103.3106  5027.2378  5200.3096
 5098.4188  5027.0864  5196.6484
 4977.2916  5026.9355  5193.1055
 5014.3205  5026.7842  5189.6724
 5003.3540  5026.6323  5186.3462
 5069.0145  5026.4814  5183.1284
 5085.5454  5026.3301  5180.0088
 5078.2096  5026.1787  5176.9805
 5066.8952  5026.0278  5174.0439
 5066.5311  5025.8765  5171.1968
 4967.1263  5025.7256  5168.4336
 5062.9037  5025.5742  5165.7476
 5001.3140  5025.4233  5163.1387
 5102.0772  5025.2725  5160.6069
 4926.4951  5025.1216  5158.1460
 5064.8939  5024.9702  5155.7510
 4977.4135  5024.8193  5153.4219
 5038.1074  5024.6685  5151.1587
 5059.5755  5024.5181  5148.9570
 5104.7506  5024.3667  5146.8110
 5129.5759  5024.2158  5144.7222
 5083.2164  5024.0654  5142.6904
 5090.0850  5023.9146  5140.7114
 5029.0985  5023.7637  5138.7808
 4992.1377  5023.6133  5136.8999
 4912.7033  5023.4624  5135.0679
 5082.2889  5023.3120  5133.2817
 4926.5851  5023.1616  5131.5386
 5008.3699  5023.0107  5129.8374
 4930.9391  5022.8604  5128.1797
 4924.2523  5022.7100  5126.5620
 4945.6462  5022.5591  5124.9810
 5086.5575  5022.4087  5123.4375
 4933.7286  5022.2588  5121.9326
 4869.3033  5022.1084  5120.4619
 4903.4196  5021.9580  5119.0239
 5023.9255  5021.8071  5117.6187
 5022.2187  5021.6572  5116.2476
 4917.2852  5021.5068  5114.9067
 5001.5376  5021.3569  5113.5996
 5004.3493  5021.2065  5112.3164
 5021.1541  5021.0566  5111.0635
 4926.5395  5020.9063  5109.8359
 5035.0241  5020.7563  5108.6367
 4911.6456  5020.6060  5107.4619
 5112.1640  5020.4561  5106.3125
 4959.5806  5020.3062  5105.1885
 5027.5642  5020.1563  5104.0884
 4941.9731  5020.0059  5103.0098
 4995.1860  5019.8560  5101.9536
 5041.4157  5019.7065  5100.9214
 4951.5694  5019.5566  5099.9092
 4918.4042  5019.4067  5098.9170
 4930.9358  5019.2568  5097.9453
 4921.6951  5019.1069  5096.9932
 4921.3555  5018.9575  5096.0610
 4831.5831  5018.8076  5095.1465
 4871.3133  5018.6577  5094.2495
 4940.6942  5018.5083  5093.3716
 4897.6053  5018.3589  5092.5107
 4978.3589  5018.2090  5091.6655
 4915.5471  5018.0596  5090.8369
 4831.3168  5017.9102  5090.0259
 4973.1739  5017.7607  5089.2290
 4962.8786  5017.6113  5088.4468
 4942.7393  5017.4619  5087.6802
 4936.6804  5017.3125  5086.9287
 4914.8434  5017.1631  5086.1904
 4879.8502  5017.0137  5085.4658
 4893.7534  5016.8643  5084.7549
 4823.2207  5016.7153  5084.0591
 4959.1839  5016.5659  5083.3740
 4971.5978  5016.4165  5082.7041
 4973.1739  5016.2676  5082.0449
 4995.1635  5016.1187  5081.3989
 4913.2745  5015.9692  5080.7627
 4950.9190  5015.8203  5080.1392
 4903.6708  5015.6709  5079.5259
 4983.9051  5015.5220  5078.9258
 4916.3956  5015.3730  5078.3354
 4908.2240  5015.2241  5077.7554
 4861.3500  5015.0752  5077.1865
 4898.7497  5014.9263  5076.6284
 4957.0084  5014.7773  5076.0791
 4954.0899  5014.6284  5075.5400
 4893.4313  5014.4795  5075.0107
 4962.3722  5014.3311  5074.4922
 4886.6585  5014.1821  5073.9819
 4990.1289  5014.0332  5073.4805
 4926.8009  5013.8848  5072.9888
 4968.6159  5013.7358  5072.5063
 4992.1417  5013.5874  5072.0322
 4928.5113  5013.4390  5071.5664
 4999.5358  5013.2900  5071.1089
 4968.8327  5013.1416  5070.6606
 4937.5617  5012.9932  5070.2197
 4923.0824  5012.8442  5069.7866
 4925.2122  5012.6958  5069.3618
 4971.3129  5012.5479  5068.9458
 4950.6219  5012.3994  5068.5366
 4940.8524  5012.2510  5068.1348
 5026.4966  5012.1025  5067.7407
 4904.6757  5011.9541  5067.3540
 4894.5126  5011.8062  5066.9751
 4930.0969  5011.6577  5066.6025
 4850.6141  5011.5093  5066.2373
 4946.4833  5011.3608  5065.8789
 5020.3901  5011.2134  5065.5288
 4998.4088  5011.0649  5065.1841
 4879.1221  5010.9165  5064.8457
 4898.6502  5010.7686  5064.5151
 4918.7621  5010.6206  5064.1909
 4996.1559  5010.4727  5063.8735
 5060.6339  5010.3242  5063.5615
 4926.0448  5010.1763  5063.2568
 4845.6844  5010.0288  5062.9590
 4859.4442  5009.8809  5062.6665
 4956.5916  5009.7329  5062.3804
 4866.7449  5009.5850  5062.1006
 5106.0170  5009.4370  5061.8267
 4915.6215  5009.2896  5061.5596
 4878.6869  5009.1416  5061.2974
 4968.5846  5008.9937  5061.0415
 4936.0418  5008.8462  5060.7925
 4918.5208  5008.6987  5060.5488
 4898.3844  5008.5508  5060.3105
 4979.2805  5008.4033  5060.0786
 4927.2216  5008.2559  5059.8525
 4905.4397  5008.1079  5059.6318
 4932.1858  5007.9604  5059.4170
 4936.3583  5007.8130  5059.2080
 4928.5959  5007.6655  5059.0049
 4965.7801  5007.5181  5058.8071
 4879.8846  5007.3706  5058.6152
 4795.0165  5007.2231  5058.4287
 4809.0282  5007.0762  5058.2485
 4959.6622  5006.9287  5058.0732
 5009.9023  5006.7813  5057.9038
 4915.9428  5006.6343  5057.7402
 4975.0703  5006.4873  5057.5825
 4904.5082  5006.3398  5057.4292
 4882.3761  5006.1924  5057.2822
 4884.3380  5006.0454  5057.1411
 4862.4586  5005.8984  5057.0054
 4895.2566  5005.7510  5056.8745
 4878.5057  5005.6040  5056.7500
 4939.6772  5005.4570  5056.6313
 4950.1081  5005.3101  5056.5181
 4926.8232  5005.1631  5056.4102
 4837.8833  5005.0161  5056.3081
 4875.6549  5004.8691  5056.2119
 4911.1903  5004.7227  5056.1216
 4908.4944  5004.5757  5056.0366
 4891.7447  5004.4287  5055.9575
 4997.8653  5004.2817  5055.8838
 4896.5644  5004.1353  5055.8164
 4898.1634  5003.9883  5055.7549
 4965.9024  5003.8418  5055.6992
 4930.9268  5003.6948  5055.6489
 4932.7641  5003.5483  5055.6050
 5093.7776  5003.4019  5055.5674
 5052.8420  5003.2549  5055.5352
 4972.3446  5003.1084  5055.5098
 4916.2898  5002.9619  5055.4902
 4903.6577  5002.8154  5055.4766
 5000.9430  5002.6689  5055.4697
 4945.7469  5002.5220  5055.4688
 4866.9833  5002.3760  5055.4741
 4906.0133  5002.2295  5055.4863
 4966.4875  5002.0830  5055.5049
 4962.3569  5001.9365  5055.5298
 4850.9366  5001.7905  5055.5615
 4917.6299  5001.6445  5055.6006
 4965.7055  5001.4980  5055.6455
 4918.8732  5001.3516  5055.6978
 4992.9494  5001.2056  5055.7568
 5040.8919  5001.0596  5055.8232
 4967.0316  5000.9131  5055.8965
 4897.8966  5000.7671  5055.9775
 4935.7971  5000.6211  5056.0649
 4952.7521  5000.4751  5056.1606
 4816.2492  5000.3286  5056.2637
 4772.0701  5000.1826  5056.3745
 4777.6190  5000.0371  5056.4932
 4836.0495  4999.8911  5056.6196
 4968.3700  4999.7451  5056.7539
 4869.2443  4999.5991  5056.8970
 4894.5619  4999.4536  5057.0479
 4926.1847  4999.3076  5057.2070
 4953.4509  4999.1616  5057.3750
 5047.8231  4999.0156  5057.5518
 4966.0672  4998.8701  5057.7373
 4922.3998  4998.7246  5057.9297
 4991.9345  4998.5786  5058.1333
 4930.0004  4998.4326  5058.3467
 5057.8911  4998.2876  5058.5698
 4893.4117  4998.1416  5058.8022
 4964.3624  4997.9961  5059.0454
 5038.3779  4997.8506  5059.2983
 4969.1648  4997.7051  5059.5610
 4847.1972  4997.5596  5059.8345
 4885.5705  4997.4141  5060.1196
 5001.4306  4997.2686  5060.4150
 4995.6218  4997.1235  5060.7217
 4967.9010  4996.9780  5061.0400
 4929.9789  4996.8325  5061.3696
 5044.0943  4996.6870  5061.7119
 4924.0821  4996.5420  5062.0654
 4829.0220  4996.3965  5062.4321
 4749.6230  4996.2515  5062.8125
 5013.2997  4996.1060  5063.2051
 4997.3292  4995.9609  5063.6104
 4949.8048  4995.8159  5064.0308
 5091.7170  4995.6704  5064.4644
 4936.0335  4995.5254  5064.9131
 4982.3010  4995.3804  5065.3755
 5006.6342  4995.2354  5065.8540
 4991.1616  4995.0903  5066.3481
 4917.3106  4994.9453  5066.8584
 5010.9243  4994.8003  5067.3833
 5080.7729  4994.6553  5067.9263
 4964.3985  4994.5103  5068.4863
 4922.2224  4994.3652  5069.0645
 4954.9298  4994.2207  5069.6592
 4953.3161  4994.0762  5070.2744
 5014.7447  4993.9312  5070.9067
 4964.9542  4993.7861  5071.5601
 5073.2460  4993.6416  5072.2324
 5098.1569  4993.4966  5072.9268
 4942.7766  4993.3521  5073.6426
 4966.1524  4993.2070  5074.3804
 5066.5311  4993.0625  5075.1411
 5066.0279  4992.9180  5075.9233
 4986.8133  4992.7734  5076.7314
 5004.9332  4992.6289  5077.5640
 4997.2963  4992.4844  5078.4219
 5013.5771  4992.3398  5079.3042
 5079.4229  4992.1953  5080.2158
 5004.7591  4992.0508  5081.1553
 4930.1082  4991.9063  5082.1230
 4986.0944  4991.7622  5083.1191
 5040.7413  4991.6177  5084.1475
 4958.0275  4991.4731  5085.2075
 4906.3968  4991.3291  5086.3008
 4967.7733  4991.1851  5087.4248
 4938.2715  4991.0405  5088.5864
 4989.1217  4990.8960  5089.7842
 5028.5744  4990.7520  5091.0195
 5043.7367  4990.6079  5092.2900
 4951.0899  4990.4639  5093.6040
 4975.1067  4990.3193  5094.9585
 4940.0463  4990.1753  5096.3569
 5004.1723  4990.0313  5097.7959
 5000.1552  4989.8872  5099.2842
 5001.4306  4989.7432  5100.8203
 5050.7443  4989.5991  5102.4058
 5080.2301  4989.4556  5104.0391
 5076.9137  4989.3115  5105.7290
 5087.5013  4989.1675  5107.4741
 4973.9217  4989.0234  5109.2764
 4938.0047  4988.8799  5111.1348
 4988.8537  4988.7358  5113.0591
 5059.3823  4988.5923  5115.0479
 5051.0485  4988.4482  5117.1035
 5064.3294  4988.3047  5119.2246
 4990.9800  4988.1611  5121.4229
 5025.8697  4988.0171  5123.6963
 5097.6309  4987.8735  5126.0493
 5000.4031  4987.7300  5128.4790
 5089.5153  4987.5864  5131.0000
 5122.6484  4987.4424  5133.6104
 5095.0347  4987.2988  5136.3149
 5109.4419  4987.1558  5139.1113
 5185.7625  4987.0122  5142.0161
 5199.2803  4986.8687  5145.0278
 5116.7376  4986.7251  5148.1523
 5129.8120  4986.5815  5151.3877
 5224.2905  4986.4385  5154.7539
 5201.7524  4986.2949  5158.2505
 5078.4697  4986.1514  5161.8838
 5150.5071  4986.0083  5165.6528
 5124.6014  4985.8647  5169.5820
 5173.9871  4985.7217  5173.6729
 5219.3022  4985.5781  5177.9326
 5204.5600  4985.4351  5182.3628
 5154.0187  4985.2920  5186.9941
 5293.4852  4985.1489  5191.8276
 5170.0012  4985.0054  5196.8770
 5158.4510  4984.8628  5202.1450
 5241.4504  4984.7197  5207.6694
 5148.6760  4984.5762  5213.4565
 5174.8659  4984.4331  5219.5254
 5180.4124  4984.2905  5225.8818
 5281.6101  4984.1475  5232.5757
 5237.1494  4984.0044  5239.6187
 5212.3952  4983.8613  5247.0376
 5225.2472  4983.7188  5254.8447
 5432.8061  4983.5757  5263.1060
 5354.9134  4983.4326  5271.8403
 5436.3286  4983.2900  5281.0869
 5289.7596  4983.1475  5290.8652
 5353.4925  4983.0044  5301.2632
 5281.3795  4982.8618  5312.3105
 5346.3112  4982.7192  5324.0596
 5315.7146  4982.5767  5336.5400
 5355.1653  4982.4336  5349.8682
 5351.1311  4982.2910  5364.0835
 5325.9421  4982.1484  5379.2573
 5325.0819  4982.0059  5395.4263
 5416.3612  4981.8633  5412.7417
 5409.0836  4981.7207  5431.2520
 5532.3307  4981.5781  5451.0444
 5538.9806  4981.4360  5472.1626
 5624.1012  4981.2935  5494.7935
 5645.1271  4981.1509  5518.9897
 5651.0003  4981.0083  5544.8521
 5740.2239  4980.8662  5572.4199
 5598.9724  4980.7236  5601.9175
 5774.8955  4980.5815  5633.3901
 5807.2272  4980.4390  5666.9414
 5865.1146  4980.2969  5702.5933
 5824.0994  4980.1548  5740.6011
 5940.6468  4980.0122  5780.9849
 5974.9623  4979.8701  5823.8359
 5984.2173  4979.7280  5869.1348
 6052.7598  4979.5859  5917.1543
 6135.3453  4979.4438  5967.8604
 6217.0608  4979.3018  6021.3027
 6334.4031  4979.1597  6077.3872
 6306.7576  4979.0176  6136.3691
 6323.0090  4978.8755  6198.1143
 6245.4946  4978.7334  6262.5767
 6363.2352  4978.5918  6329.5244
 6389.3669  4978.4497  6399.1240
 6592.9818  4978.3076  6471.0532
 6640.1596  4978.1660  6545.0742
 6709.2865  4978.0244  6620.7109
 6767.8495  4977.8823  6697.9072
 6881.2093  4977.7402  6776.0420
 6950.7095  4977.5986  6854.5073
 7005.4203  4977.4570  6932.4810
 7161.8344  4977.3154  7009.5327
 7216.3546  4977.1733  7084.6240
 7270.1947  4977.0317  7156.8047
 7375.8863  4976.8901  7224.9194
 7384.2971  4976.7485  7288.2246
 7566.9319  4976.6069  7345.5313
 7589.1989  4976.4653  7395.8638
 7452.0714  4976.3242  7438.2666
 7484.7760  4976.1821  7472.2178
 7665.3966  4976.0410  7497.1074
 7646.2271  4975.8994  7512.6709
 7559.9660  4975.7578  7518.9023
 7582.9332  4975.6167  7516.0918
 7630.0250  4975.4751  7504.7246
 7557.6373  4975.3335  7485.5322
 7470.2256  4975.1924  7459.4189
 7421.5042  4975.0513  7427.4902
 7544.9794  4974.9097  7390.7021
 7460.2383  4974.7686  7350.2402
 7468.0908  4974.6270  7307.1973
 7409.2759  4974.4858  7262.7080
 7434.2220  4974.3447  7217.5254
 7297.4505  4974.2036  7172.5879
 7302.1224  4974.0625  7128.6274
 7326.2091  4973.9214  7086.3442
 7214.9062  4973.7803  7046.0483
 7140.7123  4973.6392  7008.2109
 6991.1844  4973.4980  6973.1006
 7044.1497  4973.3574  6940.9487
 7032.1690  4973.2163  6911.6772
 6895.5247  4973.0752  6885.3262
 6878.6582  4972.9341  6861.7813
 6896.5710  4972.7935  6840.8545
 6870.8719  4972.6523  6822.1670
 6953.0558  4972.5117  6805.3916
 6902.2719  4972.3706  6790.0806
 6891.2522  4972.2300  6775.7539
 6993.8174  4972.0894  6761.7915
 6871.5467  4971.9482  6747.6328
 6901.4456  4971.8076  6732.6763
 6923.5652  4971.6670  6716.3711
 6904.6279  4971.5264  6698.1016
 6731.8973  4971.3857  6677.4209
 6783.9299  4971.2446  6653.9429
 6838.3412  4971.1045  6627.4561
 6798.6974  4970.9639  6597.6963
 6638.4378  4970.8232  6564.6982
 6683.1108  4970.6826  6528.5693
 6361.7591  4970.5425  6489.6152
 6454.2761  4970.4019  6447.9785
 6492.0262  4970.2612  6404.1201
 6455.1997  4970.1206  6358.4678
 6346.7949  4969.9805  6311.5703
 6263.3662  4969.8398  6263.6670
 6276.3751  4969.6997  6215.2866
 6280.9803  4969.5591  6166.8223
 6091.4211  4969.4189  6118.7344
 6174.9127  4969.2788  6071.1221
 6088.4698  4969.1382  6024.3550
 6076.2208  4968.9980  5978.6519
 6059.3701  4968.8579  5934.2842
 5907.8119  4968.7178  5891.1968
 5762.8407  4968.5776  5849.5908
 5890.4159  4968.4375  5809.5415
 5854.5352  4968.2974  5771.1782
 5766.6045  4968.1572  5734.3628
 5811.0929  4968.0171  5699.1890
 5817.4899  4967.8770  5665.6519
 5717.4149  4967.7373  5633.8022
 5805.4127  4967.5972  5603.4727
 5641.3682  4967.4570  5574.7002
 5584.1778  4967.3169  5547.4434
 5634.8835  4967.1772  5521.7090
 5576.5756  4967.0376  5497.3359
 5574.8080  4966.8975  5474.3267
 5559.3019  4966.7573  5452.6260
 5633.3290  4966.6182  5432.2207
 5563.2769  4966.4780  5412.9629
 5464.3264  4966.3384  5394.8408
 5510.0437  4966.1982  5377.7954
 5466.3570  4966.0591  5361.8047
 5366.4350  4965.9194  5346.7402
 5493.6238  4965.7793  5332.5835
 5412.8002  4965.6396  5319.2813
 5356.2183  4965.5005  5306.8062
 5348.2184  4965.3608  5295.0542
 5376.4359  4965.2212  5284.0054
 5298.6936  4965.0815  5273.6167
 5238.9294  4964.9419  5263.8574
 5199.6360  4964.8027  5254.6484
 5318.4864  4964.6631  5245.9707
 5253.3823  4964.5234  5237.7881
 5313.8524  4964.3843  5230.0825
 5276.8274  4964.2446  5222.7876
 5370.7316  4964.1055  5215.8911
 5292.3827  4963.9658  5209.3647
 5207.1532  4963.8267  5203.1958
 5370.6827  4963.6875  5197.3335
 5110.1456  4963.5479  5191.7690
 5171.8391  4963.4087  5186.4834
 5244.8437  4963.2695  5181.4673
 5280.5140  4963.1304  5176.6821
 5299.5451  4962.9912  5172.1235
 5181.5659  4962.8521  5167.7769
 5206.5377  4962.7129  5163.6372
 5131.3087  4962.5737  5159.6758
 5171.4166  4962.4346  5155.8896
 5177.1669  4962.2954  5152.2695
 5090.2287  4962.1567  5148.8130
 5181.1196  4962.0176  5145.4966
 5146.5184  4961.8784  5142.3198
 5215.5954  4961.7393  5139.2759
 5182.9355  4961.6006  5136.3647
 5069.1759  4961.4619  5133.5674
 5129.9199  4961.3228  5130.8843
 5178.9185  4961.1841  5128.3110
 5209.0433  4961.0454  5125.8472
 5199.1347  4960.9063  5123.4775
 5168.0289  4960.7676  5121.2051
 5153.3191  4960.6284  5119.0239
 5220.1169  4960.4902  5116.9365
 5170.6323  4960.3511  5114.9292
 5102.1775  4960.2124  5113.0063
 5112.6269  4960.0737  5111.1611
 5134.5818  4959.9351  5109.3960
 5116.7351  4959.7969  5107.7017
 5131.9959  4959.6577  5106.0781
 5269.4144  4959.5190  5104.5244
 5114.8393  4959.3809  5103.0415
 5075.9842  4959.2422  5101.6206
 5231.4937  4959.1035  5100.2632
 5134.0081  4958.9653  5098.9683
 5162.6166  4958.8267  5097.7354
 5217.2126  4958.6885  5096.5591
 5173.1966  4958.5498  5095.4399
 5216.7253  4958.4116  5094.3770
 5189.9405  4958.2729  5093.3682
 5087.6112  4958.1348  5092.4155
 5203.2320  4957.9966  5091.5132
 5007.0426  4957.8579  5090.6621
 5318.9202  4957.7197  5089.8623
 5052.9743  4957.5815  5089.1133
 5144.9847  4957.4434  5088.4121
 5148.2594  4957.3052  5087.7588
 5129.5759  4957.1670  5087.1533
 5100.2826  4957.0288  5086.5952
 5107.2234  4956.8906  5086.0830
 5183.4716  4956.7524  5085.6167
 5183.9568  4956.6143  5085.1963
 5130.7996  4956.4766  5084.8218
 5087.0394  4956.3384  5084.4912
 5052.0538  4956.2002  5084.2051
 5061.1870  4956.0620  5083.9639
 5146.9374  4955.9243  5083.7671
 5023.8582  4955.7866  5083.6147
 5223.1250  4955.6484  5083.5059
 5094.9118  4955.5107  5083.4419
 5027.2869  4955.3730  5083.4219
 5158.0752  4955.2349  5083.4463
 5047.1014  4955.0972  5083.5156
 5139.9564  4954.9590  5083.6294
 5158.9193  4954.8213  5083.7876
 5239.4787  4954.6836  5083.9922
 5088.6920  4954.5459  5084.2432
 5075.0265  4954.4082  5084.5396
 5058.3955  4954.2705  5084.8823
 5147.4285  4954.1328  5085.2734
 5090.3409  4953.9951  5083.3042
 5049.4239  4953.8574  5083.7998
 5021.4374  4953.7202  5084.3438
 4983.4953  4953.5825  5084.9390
 5001.3614  4953.4448  5085.5854
 5129.5759  4953.3071  5086.2837
 5129.1118  4953.1699  5087.0337
 5172.6512  4953.0322  5087.8394
 5140.5896  4952.8950  5088.7012
 5138.2384  4952.7573  5089.6187
 5160.8460  4952.6201  5090.5928
 5126.5148  4952.4829  5091.6284
 5237.3231  4952.3452  5092.7241
 5181.8131  4952.2080  5093.8838
 5218.7025  4952.0708  5095.1040
 5134.3412  4951.9336  5096.3936
 5148.6544  4951.7959  5097.7510
 5184.9817  4951.6587  5099.1787
 5114.8328  4951.5215  5100.6748
 5101.1194  4951.3843  5102.2495
 5062.1526  4951.2471  5103.9014
 5118.4188  4951.1099  5105.6333
 5097.4407  4950.9731  5107.4434
 5123.4241  4950.8359  5109.3428
 5109.6197  4950.6987  5111.3306
 5163.3908  4950.5615  5113.4106
 5180.5297  4950.4248  5115.5815
 5159.1891  4950.2876  5117.8560
 5141.4783  4950.1504  5120.2339
 5198.6416  4950.0137  5122.7197
 5162.1221  4949.8770  5125.3120
 5225.2606  4949.7397  5128.0269
 5197.8893  4949.6030  5130.8647
 5313.8776  4949.4658  5133.8301
 5189.5930  4949.3291  5136.9233
 5160.4011  4949.1924  5138.9727
 5208.7629  4949.0557  5142.3657
 5312.2427  4948.9185  5145.9146
 5242.9789  4948.7822  5149.6196
 5173.3194  4948.6450  5153.5059
 5305.0066  4948.5083  5157.5757
 5267.7504  4948.3716  5161.8398
 5245.9883  4948.2354  5166.3008
 5315.9718  4948.0986  5170.9897
 5356.1888  4947.9619  5175.9116
 5210.9165  4947.8252  5181.0825
 5147.1169  4947.6890  5186.5068
 5345.9014  4947.5522  5192.2266
 5218.6217  4947.4155  5198.2505
 5223.6014  4947.2788  5204.6011
 5269.5608  4947.1426  5211.2876
 5323.8898  4947.0059  5218.3652
 5341.9093  4946.8696  5225.8496
 5233.3766  4946.7329  5233.7710
 5318.1400  4946.5967  5242.1455
 5388.9850  4946.4604  5251.0474
 5400.3985  4946.3237  5260.4985
 5471.9081  4946.1875  5270.5430
 5413.9021  4946.0513  5281.2031
 5451.3545  4945.9150  5292.5767
 5446.0232  4945.7788  5304.6953
 5412.1845  4945.6426  5317.6157
 5460.8606  4945.5063  5331.3696
 5479.2215  4945.3701  5346.0825
 5429.9106  4945.2339  5361.7935
 5571.0978  4945.0977  5378.5757
 5423.1631  4944.9619  5396.4653
 5463.2578  4944.8257  5415.6187
 5603.7023  4944.6895  5436.0815
 5707.5403  4944.5532  5457.9380
 5703.6034  4944.4175  5481.2241
 5729.7760  4944.2813  5506.1299
 5711.4317  4944.1450  5532.6968
 5679.3805  4944.0093  5561.0166
 5709.1686  4943.8735  5591.1128
 5602.6941  4943.7373  5623.2061
 5694.8729  4943.6016  5657.3232
 5752.3804  4943.4653  5693.5488
 5750.5876  4943.3301  5731.8799
 5845.0000  4943.1938  5772.5596
 5894.8555  4943.0581  5815.5781
 5912.0787  4942.9224  5860.9966
 6010.3353  4942.7866  5908.7588
 6070.6585  4942.6509  5959.1123
 6093.3759  4942.5151  6011.9771
 6101.5663  4942.3794  6067.3574
 6181.1260  4942.2437  6125.1050
 6197.3337  4942.1079  6185.4248
 6146.2722  4941.9722  6248.1157
 6307.1064  4941.8364  6313.0581
 6258.5674  4941.7012  6379.9414
 6317.4715  4941.5654  6448.8423
 6454.0629  4941.4297  6519.3408
 6469.7271  4941.2944  6591.0933
 6553.0878  4941.1587  6663.6797
 6506.5484  4941.0234  6736.4404
 6445.9341  4940.8877  6809.1084
 6691.0775  4940.7524  6880.8516
 6695.6813  4940.6167  6950.9141
 6880.1362  4940.4814  7018.3252
 6823.0666  4940.3462  7082.4971
 6868.4665  4940.2109  7142.3638
 6876.4530  4940.0752  7197.0103
 6923.6589  4939.9404  7245.4609
 6955.6807  4939.8047  7287.1309
 6957.7699  4939.6694  7321.2344
 7001.5027  4939.5342  7347.2607
 6974.3232  4939.3994  7364.8682
 6902.7076  4939.2642  7374.0391
 6885.0470  4939.1284  7374.8594
 6900.0051  4938.9937  7367.6821
 6810.2540  4938.8584  7353.1030
 6812.2035  4938.7236  7331.7798
 6861.3562  4938.5884  7304.5918
 6838.6601  4938.4531  7272.4751
 6790.2554  4938.3184  7236.4932
 6724.0191  4938.1831  7197.4697
 6718.8662  4938.0479  7156.4282
 6707.1063  4937.9131  7114.2588
 6585.1071  4937.7783  7071.8623
 6461.2081  4937.6431  7029.7725
 6592.9408  4937.5083  6988.7012
 6491.6880  4937.3730  6949.1665
 6374.1758  4937.2388  6911.6670
 6341.6930  4937.1035  6876.3579
 6419.9481  4936.9688  6843.5527
 6432.0069  4936.8340  6813.3892
 6463.5011  4936.6992  6785.9790
 6322.5917  4936.5645  6761.1758
 6296.5566  4936.4297  6738.9360
 6333.3413  4936.2949  6719.0811
 6384.2333  4936.1602  6701.3955
 6348.4451  4936.0254  6685.4824
 6261.7679  4935.8906  6671.0005
 6212.6064  4935.7559  6657.5122
 6330.1255  4935.6216  6644.5630
 6329.1017  4935.4868  6631.5820
 6439.8364  4935.3525  6618.0698
 6279.8888  4935.2178  6603.4980
 6290.1950  4935.0835  6587.4063
 6166.7368  4934.9487  6569.2725
 6380.3467  4934.8145  6548.7510
 6355.3835  4934.6797  6525.5479
 6165.3077  4934.5454  6499.5352
 6209.8368  4934.4111  6470.5200
 6064.9278  4934.2764  6438.5859
 6065.7309  4934.1421  6403.8682
 6034.8519  4934.0078  6366.6743
 6041.8944  4933.8735  6327.1392
 5956.6830  4933.7393  6285.6909
 5984.0153  4933.6045  6242.7119
 5927.8884  4933.4707  6198.6943
 5804.0619  4933.3364  6153.8340
 5785.8345  4933.2021  6108.5972
 5808.8008  4933.0679  6063.3271
 5803.1082  4932.9336  6018.4292
 5840.2367  4932.7993  5973.9746
 5720.6900  4932.6650  5930.2930
 5700.6919  4932.5313  5887.5752
 5598.3315  4932.3970  5846.0645
 5567.3617  4932.2632  5805.7031
 5559.1009  4932.1289  5766.6758
 5538.2394  4931.9946  5729.0493
 5542.9179  4931.8608  5692.9468
 5553.6890  4931.7271  5658.2378
 5563.0743  4931.5928  5625.0137
 5533.6379  4931.4590  5593.2720
 5547.3224  4931.3252  5563.0645
 5445.3213  4931.1909  5534.2378
 5489.5708  4931.0571  5506.8311
 5414.4995  4930.9233  5480.8096
 5452.2167  4930.7896  5456.1851
 5383.3074  4930.6558  5432.8086
 5518.1401  4930.5220  5410.6890
 5378.6786  4930.3877  5389.7778
 5174.7109  4930.2544  5370.0684
 5294.0550  4930.1206  5351.4233
 5329.9908  4929.9868  5333.8364
 5337.9772  4929.8530  5317.2568
 5271.2175  4929.7192  5301.6660
 5249.8702  4929.5859  5286.9473
 5217.9485  4929.4521  5273.0850
 5125.5905  4929.3184  5260.0308
 5217.5296  4929.1851  5247.7646
 5086.5389  4929.0513  5236.1860
 5221.9078  4928.9175  5225.2798
 5173.7919  4928.7837  5215.0034
 5062.4469  4928.6509  5205.3369
 5208.6724  4928.5171  5196.1987
 5264.1264  4928.3833  5187.5742
 5245.6436  4928.2500  5179.4282
 5231.9294  4928.1167  5171.7437
 5234.9878  4927.9834  5164.4561
 5136.8253  4927.8496  5157.5518
 5150.9088  4927.7163  5151.0039
 5143.9073  4927.5835  5144.7988
 5211.7170  4927.4497  5138.8838
 5227.4845  4927.3164  5133.2500
 5242.5998  4927.1831  5127.8745
 5238.7522  4927.0503  5122.7485
 5315.8961  4926.9170  5117.8296
 5022.5366  4926.7832  5113.1108
 5165.0640  4926.6504  5108.5776
 5150.6742  4926.5171  5104.2222
 5116.2592  4926.3838  5100.0132
 5139.4829  4926.2510  5095.9487
 5080.9092  4926.1177  5092.0171
 5034.3933  4925.9844  5088.2173
 5052.3092  4925.8516  5084.5264
 5115.6231  4925.7183  5080.9448
 5061.0345  4925.5854  5077.4688
 5055.7299  4925.4526  5074.0991
 5055.5402  4925.3193  5070.8188
 5070.1257  4925.1865  5067.6328
 5105.2682  4925.0532  5064.5366
 4990.9883  4924.9204  5061.5361
 5058.1839  4924.7876  5058.6157
 5061.1860  4924.6548  5055.7803
 5134.1658  4924.5215  5053.0269
 5094.2774  4924.3887  5050.3550
 5152.6141  4924.2563  5047.7681
 5203.9257  4924.1230  5045.2515
 5173.8214  4923.9902  5042.8105
 5052.3579  4923.8574  5040.4424
 5096.7340  4923.7251  5038.1499
 5046.2075  4923.5923  5035.9204
 5095.3769  4923.4595  5033.7568
 4950.0619  4923.3267  5031.6563
 4891.2307  4923.1943  5029.6216
 5086.4920  4923.0615  5027.6401
 5060.1930  4922.9287  5025.7139
 4923.1687  4922.7959  5023.8403
 5103.7676  4922.6636  5022.0205
 5035.0120  4922.5312  5020.2441
 4940.3688  4922.3984  5018.5103
 5014.6292  4922.2656  5016.8174
 4995.7196  4922.1338  5015.1665
 5022.0287  4922.0010  5013.5464
 4988.0892  4921.8687  5011.9590
 5000.9056  4921.7358  5010.4009
 4974.6304  4921.6035  5008.8735
 4972.0508  4921.4712  5007.3691
 4985.4754  4921.3389  5005.8887
 4943.1998  4921.2061  5004.4307
 5013.3366  4921.0742  5002.9985
 5043.3760  4920.9419  5001.5845
 4849.4870  4920.8096  5000.1919
 4937.9762  4920.6772  4998.8208
 4935.3760  4920.5449  4997.4731
 4959.6173  4920.4126  4996.1450
 5007.8582  4920.2803  4994.8384
 5037.1569  4920.1479  4993.5537
 5039.6019  4920.0161  4992.2949
 5011.2019  4919.8838  4991.0557
 4974.7338  4919.7515  4989.8394
 5025.4919  4919.6196  4988.6460
 5067.9705  4919.4878  4987.4780
 4896.8036  4919.3555  4986.3301
 5078.6434  4919.2231  4985.2046
 4910.5159  4919.0913  4984.1021
 4928.9273  4918.9595  4983.0239
 5125.2771  4918.8271  4981.9644
 4898.3741  4918.6953  4980.9272
 4927.5563  4918.5630  4979.9102
 5003.0671  4918.4316  4978.9160
 5040.7297  4918.2993  4979.1841
 4925.3909  4918.1675  4978.2310
 4959.3812  4918.0356  4977.2969
 5051.8701  4917.9038  4976.3828
 5000.6727  4917.7720  4975.4849
 5030.8363  4917.6401  4974.6050
 4918.2165  4917.5083  4973.7417
 4923.7031  4917.3765  4972.8970
 5031.1923  4917.2446  4972.0669
 4835.8979  4917.1128  4971.2520
 4891.9044  4916.9810  4970.4526
 4925.5353  4916.8496  4969.6699
 4954.6774  4916.7178  4968.8994
 4919.5353  4916.5859  4968.1426
 5058.1839  4916.4546  4967.3999
 5028.8204  4916.3232  4966.6714
 4978.0178  4916.1914  4965.9541
 4998.8602  4916.0596  4965.2485
 4982.7740  4915.9282  4964.5557
 4971.0187  4915.7969  4963.8755
 4972.6752  4915.6650  4963.2046
 4910.8881  4915.5337  4962.5449
 4851.2144  4915.4019  4961.8955
 4985.9896  4915.2705  4961.2578
 4919.0301  4915.1392  4960.6284
 4831.6989  4915.0078  4960.0093
 4772.7895  4914.8760  4959.3984
 4911.8721  4914.7451  4958.7988
 4839.4655  4914.6138  4958.2065
 4850.2191  4914.4819  4957.6221
 4896.0836  4914.3506  4957.0464
 4903.4975  4914.2197  4956.4805
 4936.2757  4914.0884  4955.9209
 4960.8976  4913.9570  4955.3691
 5006.8449  4913.8257  4954.8242
 4914.0563  4913.6948  4954.2886
 4897.2642  4913.5635  4953.7578
 4989.3388  4913.4321  4953.8540
 4987.1367  4913.3008  4953.3389
 4877.8249  4913.1699  4952.8315
 4933.6403  4913.0386  4952.3296
 4987.2429  4912.9077  4951.8340
 5007.2728  4912.7764  4951.3442
 4881.3716  4912.6455  4950.8618
 4902.7677  4912.5142  4950.3838
 4983.7426  4912.3833  4949.9121
 4880.0267  4912.2520  4949.4453
 4816.2487  4912.1211  4948.9849
 4821.2962  4911.9902  4948.5298
 4793.2161  4911.8594  4948.0791
 4871.7399  4911.7280  4947.6333
 4948.3814  4911.5977  4947.1943
 4973.1739  4911.4663  4946.7583
 4867.3099  4911.3354  4946.3276
 4751.7232  4911.2046  4945.9019
 4897.9809  4911.0742  4945.4814
 4819.9248  4910.9434  4945.0645
 4796.4069  4910.8120  4944.6519
 4870.9908  4910.6812  4944.2437
 4894.2559  4910.5508  4943.8403
 4886.0450  4910.4199  4943.4404
 4837.2521  4910.2891  4943.0449
 4880.1485  4910.1587  4942.6533
 4922.1101  4910.0278  4942.2661
 4895.3656  4909.8970  4941.8818
 4910.4498  4909.7666  4941.5029
 4976.1945  4909.6357  4941.1265
 4981.0470  4909.5054  4940.7544
 4978.5091  4909.3750  4940.3853
 4975.2383  4909.2441  4940.0195
 4851.4014  4909.1133  4939.6567
 4999.2990  4908.9834  4939.2988
 4868.3931  4908.8525  4938.9429
 4998.9831  4908.7222  4938.5908
 5024.5133  4908.5913  4938.2412
 5009.8688  4908.4609  4937.8955
 5003.1317  4908.3306  4937.5527
 4908.2578  4908.2002  4937.2129
 4892.3317  4908.0698  4936.8760
 4918.3256  4907.9395  4936.5420
 4912.5011  4907.8091  4936.2114
 4952.6791  4907.6787  4935.8833
 4951.3058  4907.5483  4935.5576
 4923.0630  4907.4180  4935.2349
 4805.0266  4907.2876  4934.9150
 4918.8169  4907.1577  4934.5981
 4897.7528  4907.0273  4934.2832
 4951.3964  4906.8970  4933.9712
 4921.6373  4906.7671  4933.6621
 4930.8998  4906.6367  4933.3545
 4812.7584  4906.5063  4933.0498
 4787.5866  4906.3760  4932.7471
 4857.3682  4906.2461  4932.4478
 4756.9702  4906.1162  4932.1504
 4850.6675  4905.9858  4931.8550
 4860.9034  4905.8560  4931.5620
 4768.7484  4905.7261  4931.2720
 4896.4397  4905.5957  4930.9829
 4915.5619  4905.4658  4930.6968
 4873.6884  4905.3354  4930.4121
 4900.2745  4905.2061  4930.1309
 4897.1883  4905.0757  4929.8506
 4844.6703  4904.9458  4929.5728
 4916.1560  4904.8159  4929.2969
 4783.5174  4904.6860  4929.0229
 4844.5050  4904.5562  4928.7510
 5017.8980  4904.4263  4928.4810
 4939.7844  4904.2964  4928.2124
 4876.4426  4904.1665  4927.9463
 4812.2096  4904.0366  4927.6821
 4799.7342  4903.9067  4927.4194
 4920.9857  4903.7769  4927.1587
 4902.6883  4903.6475  4926.9004
 4874.9062  4903.5176  4926.6431
 4765.1162  4903.3877  4926.3872
 4989.1512  4903.2583  4926.1338
 4927.9852  4903.1289  4925.8823
 5031.1736  4902.9990  4925.6318
 4841.4447  4902.8691  4925.3833
 4913.5107  4902.7393  4925.1357
 4921.1791  4902.6104  4924.8916
 4874.8895  4902.4805  4924.6475
 4785.5087  4902.3506  4924.4053
 4749.6088  4902.2212  4924.1650
 4930.7681  4902.0918  4923.9263
 4951.5479  4901.9624  4923.6890
 4962.7293  4901.8325  4923.4526
 4879.7216  4901.7031  4923.2188
 4900.2476  4901.5742  4922.9868
 4911.1903  4901.4443  4922.7549
 5005.1415  4901.3149  4922.5254
 4874.7417  4901.1855  4922.2969
 4896.4451  4901.0562  4922.0703
 4867.1162  4900.9268  4921.8447
 4808.0663  4900.7974  4921.6211
 4908.8489  4900.6680  4921.3984
 4872.4103  4900.5391  4921.1782
 4912.1930  4900.4097  4920.9580
 4825.1566  4900.2803  4920.7397
 4875.4723  4900.1509  4920.5229
 4950.9290  4900.0220  4920.3081
 4956.0715  4899.8926  4920.0938
 4897.1883  4899.7632  4919.8809
 4850.1619  4899.6343  4919.6699
 4896.2885  4899.5054  4919.4604
 4954.3444  4899.3760  4919.2515
 4966.7580  4899.2466  4919.0439
 4786.1727  4899.1177  4918.8384
 4808.9440  4898.9888  4918.6343
 4852.0497  4898.8594  4918.4307
 4923.0664  4898.7305  4918.2290
 4915.2943  4898.6016  4918.0288
 4865.0995  4898.4727  4917.8296
 4819.4083  4898.3433  4917.6313
 4797.3790  4898.2144  4917.4351
 4912.0099  4898.0854  4917.2402
 4916.5714  4897.9565  4917.0464
 4859.7175  4897.8276  4916.8540
 4817.0835  4897.6987  4916.6631
 4875.9716  4897.5698  4916.4736
 4760.9433  4897.4409  4916.2852
 4934.6872  4897.3120  4916.0981
 4847.5929  4897.1831  4915.9126
 4893.2859  4897.0542  4915.7285
 4999.0956  4896.9258  4915.5459
 4876.5076  4896.7969  4915.3647
 4805.3152  4896.6680  4915.1846
 4804.5135  4896.5391  4915.0059
 4819.1934  4896.4106  4914.8291
 4754.3875  4896.2822  4915.3027
 4876.9752  4896.1533  4915.1299
 4963.7196  4896.0244  4914.9590
 4959.4892  4895.8960  4914.7900
 4936.0762  4895.7676  4914.6221
 4851.8395  4895.6387  4914.4556
 4937.5911  4895.5098  4914.2905
 4893.0392  4895.3818  4914.1284
 4902.4575  4895.2529  4913.9663
 4851.6538  4895.1245  4913.8066
 4957.9337  4894.9956  4913.6484
 4772.0701  4894.8677  4913.4927
 4796.5232  4894.7393  4913.3379
 4855.5363  4894.6104  4913.1851
 4894.5515  4894.4819  4913.0342
 4884.0263  4894.3540  4912.8853
 4852.4411  4894.2251  4912.7378
 4835.8693  4894.0967  4912.5928
 4828.3821  4893.9683  4912.4497
 4864.8395  4893.8403  4912.3091
 4855.2977  4893.7119  4912.1704
 4902.0251  4893.5835  4912.0342
 4786.7434  4893.4551  4911.8999
 4916.8647  4893.3271  4911.7686
 4878.5429  4893.1987  4911.6392
 4826.6423  4893.0703  4911.5127
 4858.1393  4892.9419  4911.3887
 4819.1934  4892.8140  4911.2681
 4836.7155  4892.6855  4911.1499
 4905.6443  4892.5576  4911.0356
 4931.7373  4892.4292  4910.9238
 4900.3724  4892.3008  4910.8154
 4939.1089  4892.1729  4910.7114
 4880.5438  4892.0449  4910.6113
 4874.6035  4891.9165  4910.5146
 4925.2088  4891.7886  4910.4233
 4805.0645  4891.6606  4910.3359
 4894.8791  4891.5327  4910.5762
 4704.2386  4891.4048  4910.5000
 4931.6307  4891.2764  4910.4292
 4828.0709  4891.1489  4910.3647
 4875.1241  4891.0205  4910.3062
 4818.2283  4890.8926  4910.2549
 4766.7756  4890.7646  4910.2109
 4863.4333  4890.6372  4910.1753
 4857.6626  4890.5088  4910.1470
 4869.7053  4890.3809  4910.1279
 4855.9946  4890.2529  4910.1187
 4769.4471  4890.1255  4910.1196
 4710.8536  4889.9976  4910.1318
 4906.3630  4889.8696  4910.1548
 4857.4922  4889.7417  4910.1909
 4719.5347  4889.6143  4908.5430
 4798.6370  4889.4863  4908.6108
 4840.6249  4889.3589  4908.6943
 4843.2380  4889.2310  4908.7930
 4900.7443  4889.1035  4908.9077
 4880.0615  4888.9756  4909.0405
 4954.5832  4888.8481  4909.1919
 4917.6659  4888.7202  4909.3623
 4907.8727  4888.5928  4909.5527
 4903.4641  4888.4653  4909.7651
 4897.0583  4888.3374  4909.9990
 4879.0162  4888.2100  4910.2563
 4874.9062  4888.0825  4910.5361
 4880.1748  4887.9551  4910.8418
 4984.4078  4887.8271  4911.1724
 4892.7125  4887.6997  4911.5288
 4916.3730  4887.5723  4911.9111
 4839.1339  4887.4448  4912.3213
 4951.7170  4887.3174  4912.7583
 4937.4010  4887.1899  4913.2227
 4886.8725  4887.0625  4913.7134
 4874.0645  4886.9351  4914.2314
 4865.5195  4886.8076  4914.7759
 4788.3900  4886.6802  4915.3457
 4822.5802  4886.5532  4915.9380
 4886.7232  4886.4258  4916.5532
 4878.2356  4886.2983  4917.1880
 4859.1526  4886.1709  4917.8394
 4972.1377  4886.0439  4918.5020
 4861.8476  4885.9165  4919.1738
 4916.3293  4885.7896  4919.8496
 4822.0047  4885.6621  4920.5220
 4990.9603  4885.5352  4921.1831
 4753.3988  4885.4077  4921.8276
 4852.5693  4885.2803  4922.4458
 4932.5200  4885.1533  4923.0298
 4934.1467  4885.0264  4923.5679
 4962.1521  4884.8989  4923.2129
 4977.6643  4884.7720  4923.6387
 4952.9763  4884.6450  4923.9937
 4829.4364  4884.5181  4924.2690
 4873.6747  4884.3906  4924.4609
 4846.7029  4884.2637  4924.5654
 4864.0261  4884.1367  4924.5796
 4865.5264  4884.0098  4924.5044
 4918.4160  4883.8828  4924.3418
 4836.1714  4883.7559  4924.0972
 4846.0271  4883.6289  4923.7759
 4809.3993  4883.5020  4923.3872
 4796.2822  4883.3750  4922.9385
 4866.9431  4883.2480  4922.4404
 4823.3649  4883.1211  4921.9028
 4842.7730  4882.9946  4921.3369
 4874.9062  4882.8677  4920.7495
 4897.1591  4882.7407  4920.1514
 4915.0880  4882.6138  4919.5503
 4844.4142  4882.4873  4918.9556
 4848.3123  4882.3604  4918.3701
 4855.3023  4882.2334  4917.8013
 4837.8329  4882.1069  4917.2539
 4952.9108  4881.9805  4916.7314
 4838.3859  4881.8535  4916.2344
 5012.3196  4881.7266  4915.7661
 4902.5059  4881.6001  4915.3276
 4956.8032  4881.4736  4914.9199
 4913.8467  4881.3467  4914.5396
 4849.4852  4881.2202  4914.1875
 4918.5795  4881.0933  4913.8604
 4933.4391  4880.9673  4913.5571
 4862.1679  4880.8403  4913.2720
 4836.0290  4880.7139  4913.0024
 4860.6434  4880.5874  4912.7441
 4951.4585  4880.4609  4912.4917
 4903.6169  4880.3345  4912.2393
 4854.4016  4880.2080  4911.9824
 4866.1831  4880.0815  4911.7153
 4861.5637  4879.9551  4911.4331
 4838.5217  4879.8286  4911.1313
 5040.4959  4879.7021  4910.8052
 4801.3990  4879.5757  4910.4521
 4906.6869  4879.4492  4910.0708
 4865.4135  4879.3232  4909.6587
 4891.4776  4879.1963  4909.2153
 4854.5124  4879.0703  4908.7437
 4896.5104  4878.9438  4908.2446
 4884.6642  4878.8179  4907.7212
 4937.6077  4878.6914  4907.1753
 5001.6398  4878.5649  4906.6123
 4882.1874  4878.4390  4906.0371
 4827.4783  4878.3125  4905.4517
 4759.7421  4878.1865  4904.8608
 4810.1070  4878.0601  4904.2681
 4880.6752  4877.9341  4903.6792
 4733.8214  4877.8081  4903.0947
 4853.2448  4877.6816  4902.5176
 4858.9893  4877.5557  4901.9517
 4885.4452  4877.4297  4901.3994
 4924.4219  4877.3032  4900.8604
 5020.5641  4877.1772  4900.3379
 4960.9214  4877.0513  4899.8325
 4888.3092  4876.9253  4899.3457
 4874.9062  4876.7993  4898.8770
 4888.1919  4876.6733  4898.4277
 4819.9761  4876.5469  4897.9971
 4842.1574  4876.4209  4897.5874
 4787.9130  4876.2954  4897.1982
 4863.7234  4876.1694  4896.8281
 4828.5984  4876.0435  4896.4775
 4954.8231  4875.9175  4896.1470
 4889.2933  4875.7915  4895.8359
 4855.7234  4875.6655  4895.5444
 4856.5391  4875.5396  4895.2715
 4848.5313  4875.4141  4895.0176
 4913.4639  4875.2881  4894.7817
 4907.3537  4875.1621  4894.5635
 4892.9644  4875.0366  4894.3628
 4847.0098  4874.9106  4894.1792
 4832.0419  4874.7852  4894.0122
 4833.0916  4874.6592  4893.8604
 4838.6596  4874.5337  4893.7241
 4956.7911  4874.4077  4893.6025
 4993.8397  4874.2822  4893.4946
 4897.3691  4874.1567  4893.3999
 4970.2446  4874.0308  4893.3169
 4925.2122  4873.9053  4893.2456
 4942.3095  4873.7798  4893.1841
 4958.9291  4873.6538  4893.1309
 4893.5334  4873.5283  4893.0859
 4891.6467  4873.4028  4893.0464
 4924.3889  4873.2773  4893.0117
 4948.6539  4873.1519  4892.9790
 4903.2623  4873.0264  4892.9473
 4962.8465  4872.9004  4892.9136
 4896.0953  4872.7754  4892.8774
 4819.2095  4872.6499  4892.8350
 4903.5959  4872.5244  4892.7852
 4833.2934  4872.3989  4892.7251
 4958.6020  4872.2734  4892.6538
 4841.9225  4872.1479  4892.5693
 4954.7542  4872.0225  4892.4707
 4888.6057  4871.8970  4892.3569
 4924.6043  4871.7720  4892.2280
 4930.4263  4871.6465  4892.0830
 4965.4149  4871.5210  4891.9229
 4954.7586  4871.3960  4891.7495
 5017.2201  4871.2705  4891.5630
 4929.7102  4871.1455  4891.3652
 4864.4912  4871.0200  4891.1572
 4804.3633  4870.8945  4890.9419
 4982.6768  4870.7695  4890.7212
 5043.9656  4870.6445  4890.4966
 4933.7686  4870.5190  4890.2695
 5000.7201  4870.3940  4890.0425
 4744.8840  4870.2690  4889.8169
 4879.7883  4870.1436  4889.5933
 4853.0507  4870.0186  4889.3735
 4856.4211  4869.8936  4889.1592
 4936.5555  4869.7686  4888.9502
 4825.5014  4869.6436  4888.7471
 4842.6927  4869.5181  4888.5503
 4887.8287  4869.3931  4888.3613
 4896.2617  4869.2686  4888.1797
 4912.6464  4869.1431  4888.0039
 4857.0928  4869.0181  4887.8354
 4901.8327  4868.8931  4887.6738
 4983.0431  4868.7681  4887.5186
 4745.6715  4868.6431  4887.3687
 4853.0318  4868.5181  4887.2236
 4952.6228  4868.3931  4887.0825
 4925.5765  4868.2686  4886.9453
 4797.3714  4868.1436  4886.8091
 4927.3788  4868.0186  4886.6743
 4931.2713  4867.8940  4886.5400
 4835.9909  4867.7690  4886.4043
 4787.7975  4867.6440  4886.2661
 4868.5025  4867.5195  4886.1250
 4858.9655  4867.3945  4885.9800
 4829.0494  4867.2700  4885.8306
 4903.0808  4867.1450  4885.6753
 4955.9515  4867.0205  4885.5151
 4941.4380  4866.8955  4885.3491
 4868.4704  4866.7710  4885.1787
 4937.3450  4866.6465  4885.0029
 4854.7040  4866.5215  4884.8223
 4857.7602  4866.3970  4884.6382
 4929.4155  4866.2725  4884.4507
 4882.1203  4866.1479  4884.2612
 4808.4570  4866.0229  4884.0693
 4802.4922  4865.8984  4883.8774
 4947.1194  4865.7739  4883.6855
 4923.6474  4865.6494  4883.4941
 4953.6140  4865.5249  4883.3042
 4947.3858  4865.4004  4883.1162
 4901.3076  4865.2759  4882.9302
 4902.8826  4865.1514  4882.7471
 4897.1883  4865.0269  4882.5674
 4827.2124  4864.9023  4882.3906
 4867.6269  4864.7778  4882.2178
 4961.7612  4864.6533  4882.0483
 4822.0694  4864.5293  4881.8833
 4865.0907  4864.4048  4881.7222
 4983.9631  4864.2803  4881.5645
 4937.7771  4864.1563  4881.4116
 4942.3921  4864.0317  4881.2622
 4900.7008  4863.9072  4881.1167
 4764.0303  4863.7832  4880.9756
 4813.5963  4863.6587  4880.8379
 4836.8023  4863.5342  4880.7041
 4831.6562  4863.4102  4880.5747
 4951.1247  4863.2861  4880.4482
 4899.7154  4863.1616  4880.3257
 4926.6438  4863.0376  4880.2065
 4925.2122  4862.9131  4880.0903
 4967.3980  4862.7891  4879.9780
 4964.9915  4862.6650  4879.8691
 4878.6610  4862.5405  4879.7622
 4896.4361  4862.4165  4879.6592
 4988.9312  4862.2925  4879.5591
 4889.4314  4862.1685  4879.4614
 4845.5241  4862.0439  4879.3662
 4923.9999  4861.9199  4879.2744
 5006.2560  4861.7959  4879.1846
 5033.2526  4861.6719  4879.0972
 5064.5300  4861.5479  4879.0122
 5057.6934  4861.4238  4878.9297
 4852.7247  4861.3003  4878.8496
 4806.8204  4861.1763  4878.7715
 4879.7241  4861.0518  4878.6948
 4936.9053  4860.9282  4878.6211
 4857.1806  4860.8037  4878.5483
 4948.9160  4860.6802  4878.4780
 4921.5538  4860.5562  4878.4097
 4944.4522  4860.4321  4878.3428
 5044.7485  4860.3086  4878.2778
 4976.9158  4860.1846  4878.2144
 4920.4450  4860.0605  4878.1523
 4948.1874  4859.9370  4878.0928
 4962.7270  4859.8130  4878.0342
 4950.2416  4859.6895  4877.9775
 4932.1671  4859.5654  4877.9224
 4839.4819  4859.4419  4877.8687
 4962.2066  4859.3179  4877.8164
 4880.4297  4859.1943  4877.7661
 4917.6454  4859.0708  4877.7168
 4945.1442  4858.9468  4877.6689
 4858.8563  4858.8232  4877.6230
 4899.2385  4858.6997  4877.5781
 5059.2265  4858.5762  4877.5352
 4901.4377  4858.4521  4877.4932
 4894.6921  4858.3286  4877.4526
 4917.4250  4858.2051  4877.4141
 4914.2868  4858.0815  4877.3765
 4891.7862  4857.9580  4877.3408
 4912.4110  4857.8345  4877.3062
 4869.4866  4857.7109  4877.2729
 4929.2063  4857.5874  4877.2417
 4902.2880  4857.4639  4877.2114
 4889.6608  4857.3403  4877.1826
 4764.2714  4857.2168  4877.1553
 4807.2430  4857.0933  4877.1299
 4884.8764  4856.9697  4877.1060
 4789.5168  4856.8467  4877.0835
 4895.8389  4856.7231  4877.0625
 4957.4413  4856.5996  4877.0425
 4968.8156  4856.4766  4877.0254
 4964.5688  4856.3530  4877.0088
 4926.8565  4856.2295  4876.9937
 4996.1980  4856.1064  4876.9805
 5010.6855  4855.9829  4876.9687
 4943.5274  4855.8594  4876.9590
 4942.2673  4855.7363  4876.9507
 4878.1746  4855.6133  4876.9443
 4927.4771  4855.4897  4876.9390
 4736.7804  4855.3667  4876.9360
 4845.3273  4855.2432  4876.9341
 4902.8826  4855.1201  4876.9346
 4920.0736  4854.9971  4877.0356
 4992.7470  4854.8735  4877.0396
 4929.9283  4854.7505  4877.0454
 4888.8101  4854.6274  4877.0532
 4838.8343  4854.5044  4877.0625
 4859.0541  4854.3813  4877.0742
 4819.1354  4854.2583  4877.0874
 4884.3715  4854.1348  4877.1021
 4931.7766  4854.0117  4875.4932
 4855.5303  4853.8887  4875.5171
 4839.5191  4853.7661  4875.5435
 4899.0775  4853.6431  4875.5713
 4995.4921  4853.5200  4875.6016
 4949.7015  4853.3965  4875.6333
 4908.4043  4853.2739  4875.6675
 4914.5041  4853.1509  4875.7036
 4844.9414  4853.0278  4875.7422
 4892.7735  4852.9048  4875.7827
 4833.4342  4852.7822  4875.8257
 4830.8605  4852.6592  4875.8706
 4881.4991  4852.5361  4875.9180
 4869.2443  4852.4131  4875.9673
 4874.9062  4852.2905  4876.0195
 4848.9809  4852.1680  4876.0742
 4980.7213  4852.0449  4876.1309
 4937.0670  4851.9219  4876.1899
 4814.6643  4851.7993  4876.2520
 4868.7131  4851.6763  4876.3159
 4870.8671  4851.5537  4876.3833
 4899.3914  4851.4307  4876.4526
 4869.2443  4851.3086  4876.5254
 4878.5014  4851.1855  4876.6001
 4865.1948  4851.0630  4876.6782
 4843.7213  4850.9399  4876.7588
 4786.7745  4850.8174  4876.8418
 4791.2836  4850.6948  4876.9282
 4829.2712  4850.5723  4877.0181
 4781.1103  4850.4492  4877.1099
 4851.5457  4850.3271  4877.2549
 4814.5676  4850.2041  4877.3530
 4900.4391  4850.0815  4877.4551
 4988.7969  4849.9590  4877.5605
 4945.8503  4849.8369  4877.6689
 4839.1534  4849.7144  4877.7808
 4707.3889  4849.5918  4877.8960
 4857.2959  4849.4688  4878.0142
 4845.2777  4849.3467  4877.3306
 4738.7145  4849.2241  4877.4585
 4816.8640  4849.1016  4877.5908
 4912.4506  4848.9790  4877.7261
 4922.4516  4848.8569  4877.8657
 4786.9919  4848.7344  4878.0088
 4776.1605  4848.6118  4878.1563
 4821.1735  4848.4897  4878.3081
 4969.7112  4848.3672  4878.4629
 4790.8614  4848.2451  4878.6230
 4794.9189  4848.1226  4878.7871
 4724.2422  4848.0000  4878.9551
 4849.5447  4847.8779  4879.1274
 4916.0062  4847.7559  4879.3052
 5027.4031  4847.6333  4879.4868
 4840.7958  4847.5112  4879.6738
 4887.6729  4847.3892  4879.8652
 4843.5953  4847.2666  4880.0615
 4944.9974  4847.1445  4880.2632
 4910.7359  4847.0220  4880.4697
 4896.9336  4846.8999  4880.6812
 4870.3233  4846.7778  4880.8984
 4870.8224  4846.6558  4881.1211
 4858.4539  4846.5332  4881.3491
 4872.6706  4846.4116  4881.5830
 4818.7985  4846.2896  4881.8232
 4914.1895  4846.1670  4882.0684
 4925.7659  4846.0449  4882.3203
 5106.8613  4845.9233  4882.5781
 4854.1897  4845.8008  4882.8423
 4903.1903  4845.6792  4883.1138
 4947.5605  4845.5571  4883.3916
 4878.0414  4845.4346  4883.6753
 4862.7354  4845.3130  4883.9663
 4890.5613  4845.1909  4884.2646
 4913.0861  4845.0688  4884.5703
 4874.3396  4844.9468  4884.8838
 4914.1913  4844.8252  4885.2036
 4892.9674  4844.7031  4885.5322
 4761.6394  4844.5811  4885.8687
 4805.3248  4844.4595  4886.2139
 4900.0315  4844.3374  4886.5659
 4928.1919  4844.2158  4886.9277
 4845.4990  4844.0938  4887.2983
 4872.7948  4843.9717  4887.6777
 4821.3246  4843.8501  4888.0654
 4936.6371  4843.7285  4888.4639
 4921.3944  4843.6064  4888.8711
 4855.2319  4843.4849  4889.2891
 4827.2229  4843.3633  4889.7163
 4899.4274  4843.2412  4890.1543
 4975.4143  4843.1196  4890.6035
 4936.2166  4842.9980  4891.0635
 4915.1854  4842.8765  4891.5337
 4849.9994  4842.7549  4892.0166
 4852.3492  4842.6328  4892.5107
 4955.1126  4842.5112  4893.0176
 4736.2246  4842.3896  4893.5356
 4748.6453  4842.2681  4894.0674
 4922.0396  4842.1465  4894.6128
 4875.5237  4842.0249  4895.1719
 4938.1131  4841.9033  4895.7427
 5003.6306  4841.7817  4896.3296
 4931.1516  4841.6602  4896.9316
 4924.3917  4841.5386  4897.5479
 4944.0271  4841.4175  4898.1792
 4917.4234  4841.2959  4898.8271
 4975.6820  4841.1743  4899.4868
 4902.4611  4841.0527  4900.1685
 4889.6771  4840.9316  4900.8657
 4940.2177  4840.8101  4901.5825
 4939.2541  4840.6885  4902.3174
 4844.5724  4840.5669  4903.0713
 5004.7276  4840.4458  4903.8433
 4868.4610  4840.3242  4904.6367
 4828.0202  4840.2031  4905.4512
 4933.3987  4840.0815  4906.2866
 4859.5897  4839.9604  4907.1426
 4834.5132  4839.8389  4908.0225
 4875.3923  4839.7173  4908.9263
 4893.6982  4839.5962  4909.8545
 4956.9291  4839.4751  4910.8052
 4957.7971  4839.3540  4911.7837
 5033.1868  4839.2324  4912.7886
 4937.3890  4839.1113  4913.8213
 4941.6312  4838.9902  4914.8794
 4886.1816  4838.8691  4915.9697
 4939.7878  4838.7476  4917.0894
 4982.8176  4838.6265  4918.2412
 4925.2122  4838.5054  4919.4219
 4930.9391  4838.3843  4920.6392
 4936.9298  4838.2632  4921.8911
 4915.3925  4838.1421  4923.1787
 4915.0523  4838.0210  4924.5000
 5032.5791  4837.8999  4925.8628
 4944.4956  4837.7788  4927.2656
 4862.8804  4837.6577  4928.7090
 4898.4730  4837.5366  4930.1919
 4882.6780  4837.4155  4931.7227
 4968.6839  4837.2944  4933.2993
 4964.4178  4837.1733  4934.9233
 4913.6929  4837.0527  4936.5938
 4968.0231  4836.9316  4938.3188
 5061.0560  4836.8105  4940.0977
 4911.1903  4836.6899  4941.9321
 4934.2714  4836.5688  4943.8198
 5011.0088  4836.4478  4945.7695
 5039.0065  4836.3271  4947.7847
 4972.8491  4836.2061  4949.8647
 4971.5390  4836.0854  4952.0088
 4972.9219  4835.9644  4954.2285
 5001.6837  4835.8438  4956.5229
 5014.4493  4835.7227  4958.8945
 4891.6591  4835.6021  4961.3423
 4841.3803  4835.4814  4963.8809
 5042.5674  4835.3604  4966.5088
 5053.2441  4835.2397  4969.2305
 4995.8907  4835.1191  4972.0444
 4993.9162  4834.9980  4974.9683
 4892.4991  4834.8774  4978.0015
 4967.5118  4834.7568  4981.1499
 5018.1963  4834.6362  4984.4126
 5091.4152  4834.5156  4987.8110
 5049.8845  4834.3945  4991.3452
 5040.0338  4834.2739  4995.0239
 5110.1909  4834.1538  4998.8472
 5095.4887  4834.0327  5002.8408
 5047.6916  4833.9121  5007.0078
 5012.9650  4833.7915  5011.3594
 5074.6922  4833.6714  5015.8970
 5137.9537  4833.5508  5020.6543
 5191.2845  4833.4302  5025.6353
 5144.2799  4833.3096  5030.8555
 5140.4546  4833.1890  5036.3198
 5086.1809  4833.0688  5042.0713
 5115.8072  4832.9478  5048.1157
 5085.6192  4832.8276  5054.4761
 5176.3586  4832.7070  5061.1587
 5189.5596  4832.5869  5068.2183
 5170.4369  4832.4663  5075.6655
 5174.7535  4832.3457  5083.5293
 5175.9062  4832.2256  5091.8208
 5234.0661  4832.1050  5100.6069
 5215.5155  4831.9849  5109.9048
 5201.4682  4831.8643  5119.7490
 5294.5211  4831.7441  5130.1543
 5118.1676  4831.6235  5141.2056
 5294.2395  4831.5034  5152.9219
 5145.5933  4831.3828  5165.3457
 5288.3993  4831.2632  5178.4937
 5266.1418  4831.1426  5192.4683
 5260.3284  4831.0225  5207.2910
 5423.8894  4830.9019  5223.0103
 5380.6850  4830.7817  5239.6392
 5337.7039  4830.6616  5257.3032
 5429.3891  4830.5415  5276.0176
 5387.1629  4830.4209  5295.8350
 5389.2900  4830.3008  5316.8091
 5392.8175  4830.1812  5338.9414
 5494.7171  4830.0605  5362.3799
 5467.0565  4829.9404  5387.1289
 5573.1698  4829.8203  5413.2363
 5533.0336  4829.7007  5440.6875
 5525.0088  4829.5806  5469.6450
 5695.3693  4829.4604  5500.0903
 5739.6286  4829.3403  5532.0591
 5748.7979  4829.2202  5565.5054
 5754.8356  4829.1001  5600.5991
 5728.6427  4828.9800  5637.2842
 5814.9976  4828.8599  5675.5664
 5942.3078  4828.7402  5715.3511
 5929.3873  4828.6201  5756.7944
 5950.2864  4828.5005  5799.7778
 5954.4544  4828.3804  5844.2480
 6104.7657  4828.2603  5890.0322
 6129.8449  4828.1406  5937.2324
 6120.2796  4828.0205  5985.6274
 6218.8533  4827.9004  6035.0986
 6134.3727  4827.7808  6085.2700
 6306.3678  4827.6611  6136.1694
 6323.5991  4827.5410  6187.4175
 6516.3212  4827.4214  6238.7007
 6440.3578  4827.3018  6289.5479
 6333.6892  4827.1816  6339.7778
 6445.5785  4827.0620  6388.8345
 6508.1812  4826.9419  6436.2344
 6511.0420  4826.8228  6481.3721
 6584.1209  4826.7026  6523.9170
 6640.2433  4826.5830  6563.2412
 6662.4772  4826.4634  6598.8311
 6573.2480  4826.3438  6630.1455
 6608.7839  4826.2241  6656.9028
 6684.8199  4826.1040  6678.6826
 6626.0532  4825.9844  6695.2354
 6744.3753  4825.8652  6706.3984
 6744.7602  4825.7456  6712.1924
 6786.0724  4825.6260  6712.6782
 6748.0500  4825.5059  6708.0610
 6732.3758  4825.3867  6698.6787
 6710.8334  4825.2671  6684.8916
 6679.0995  4825.1475  6667.1895
 6658.9753  4825.0278  6646.0986
 6623.2441  4824.9087  6622.2314
 6483.5061  4824.7891  6596.0503
 6538.0684  4824.6694  6568.1680
 6463.6360  4824.5498  6539.1230
 6509.5727  4824.4307  6509.4883
 6477.7555  4824.3110  6479.5981
 6441.7295  4824.1914  6449.9346
 6351.3145  4824.0723  6420.8633
 6293.1248  4823.9526  6392.7568
 6267.6831  4823.8335  6365.7568
 6317.5196  4823.7139  6340.1338
 6367.7487  4823.5947  6316.0518
 6283.5589  4823.4756  6293.6724
 6206.1664  4823.3560  6272.9678
 6223.7171  4823.2363  6254.0361
 6237.4188  4823.1172  6236.8252
 6190.3214  4822.9980  6221.3330
 6242.1494  4822.8789  6207.4004
 6198.4416  4822.7593  6194.9331
 6230.4143  4822.6401  6183.7671
 6184.4595  4822.5210  6173.7246
 6014.8050  4822.4019  6164.5317
 6237.4188  4822.2822  6155.9551
 6234.9709  4822.1631  6147.7139
 6184.7884  4822.0444  6139.5308
 6161.7328  4821.9248  6131.0625
 6042.1693  4821.8057  6122.0225
 6104.4072  4821.6865  6112.1147
 6064.0212  4821.5674  6101.0884
 6103.1983  4821.4482  6088.6523
 6086.4784  4821.3291  6074.6240
 6055.6371  4821.2100  6058.8496
 6103.9791  4821.0913  6041.2681
 6032.7496  4820.9722  6021.7603
 6030.1805  4820.8530  6000.3774
 6085.1609  4820.7339  5977.1880
 6054.0711  4820.6152  5952.3672
 5896.0963  4820.4961  5925.9639
 5910.2938  4820.3770  5898.2212
 5887.1635  4820.2578  5869.3521
 5910.2494  4820.1392  5839.6465
 5753.4586  4820.0200  5809.2021
 5791.0318  4819.9014  5778.3071
 5772.0417  4819.7822  5747.1738
 5736.8168  4819.6636  5716.0688
 5728.0965  4819.5444  5685.0352
 5651.8871  4819.4258  5654.3013
 5614.0951  4819.3066  5624.0059
 5616.1671  4819.1880  5594.3330
 5606.7909  4819.0693  5565.2520
 5445.2445  4818.9502  5536.9097
 5552.6071  4818.8315  5509.3721
 5436.7517  4818.7129  5482.7451
 5371.7660  4818.5938  5456.9512
 5422.4820  4818.4751  5432.0752
 5397.3915  4818.3564  5408.1333
 5349.9594  4818.2378  5385.1821
 5341.2919  4818.1191  5363.1230
 5397.5535  4818.0000  5342.0015
 5434.8854  4817.8813  5321.8081
 5313.7854  4817.7627  5302.7646
 5283.8267  4817.6440  5284.3799
 5393.9536  4817.5254  5266.8706
 5282.2417  4817.4067  5250.2148
 5213.6106  4817.2886  5234.4224
 5215.9067  4817.1699  5219.3975
 5288.2586  4817.0513  5205.1494
 5217.4319  4816.9326  5191.6504
 5135.3840  4816.8140  5178.8994
 5175.3146  4816.6953  5166.8130
 5208.1947  4816.5767  5155.3911
 5219.6079  4816.4585  5144.6064
 5308.7843  4816.3398  5134.4502
 5264.0738  4816.2212  5124.8516
 5169.9726  4816.1030  5115.8071
 5106.5141  4815.9844  5107.2886
 5100.9591  4815.8657  5099.2705
 5126.3966  4815.7476  5091.7441
 5086.9428  4815.6289  5084.6514
 5115.8271  4815.5107  5077.9863
 5156.2440  4815.3921  5071.7266
 5123.7304  4815.2739  5065.8623
 5119.2112  4815.1553  5060.3472
 5065.5189  4815.0371  5055.1768
 5117.6676  4814.9185  5050.3306
 5162.0245  4814.8003  5045.8018
 5119.9842  4814.6821  5041.5547
 5079.9617  4814.5635  5037.5835
 5172.6512  4814.4453  5033.8745
 5121.5442  4814.3271  5030.4214
 5188.7888  4814.2090  5027.1973
 5177.3975  4814.0908  5024.1987
 5102.4892  4813.9722  5021.4141
 4968.9261  4813.8545  5018.8413
 5115.3102  4813.7358  5016.4585
 5032.7163  4813.6177  5014.2656
 5043.8039  4813.4995  5012.2544
 5142.3264  4813.3818  5010.4233
 5090.4126  4813.2632  5008.7578
 4983.0430  4813.1450  5007.3555
 5091.6447  4813.0269  5006.0186
 5093.0731  4812.9092  5004.8428
 5026.1994  4812.7910  5003.8203
 5077.5460  4812.6729  5002.9526
 5080.2449  4812.5547  5002.2383
 5014.3561  4812.4365  5001.6772
 5022.7126  4812.3188  5001.2690
 4956.8175  4812.2007  5001.0142
 5055.3255  4812.0825  5000.9150
 5052.5213  4811.9648  5000.9741
 5051.1244  4811.8467  5001.1938
 5016.3431  4811.7285  5001.5781
 5184.9320  4811.6108  5002.1323
 5113.5076  4811.4927  5002.8579
 4936.0461  4811.3750  5003.7661
 4977.8088  4811.2568  5004.8604
 5098.6372  4811.1387  5006.1494
 5170.1032  4811.0210  5007.6377
 5075.6577  4810.9033  5009.3408
 5047.4687  4810.7852  5011.2656
 5055.4129  4810.6675  5013.4233
 5133.8229  4810.5498  5015.8203
 5113.8674  4810.4316  5018.4795
 5099.8045  4810.3140  5021.4106
 5200.1615  4810.1963  5024.6279
 5066.4490  4810.0786  5028.1392
 5141.8547  4809.9609  5031.9761
 5055.7562  4809.8428  5036.1494
 5004.8630  4809.7251  5040.6787
 5049.5803  4809.6074  5045.5713
 4923.6809  4809.4897  5050.8696
 5100.9591  4809.3721  5056.5854
 5042.0803  4809.2544  5062.7397
 5034.0977  4809.1367  5069.3413
 5044.5358  4809.0190  5076.4424
 5120.3961  4808.9014  5084.0532
 5187.4662  4808.7837  5092.1982
 5213.3300  4808.6660  5100.8823
 5047.9056  4808.5488  5110.1699
 5072.8059  4808.4312  5120.0654
 5158.3932  4808.3135  5130.5952
 5144.7863  4808.1958  5141.7573
 5203.0496  4808.0786  5153.6260
 5243.1985  4807.9609  5166.1992
 5271.2844  4807.8433  5179.4985
 5187.7921  4807.7261  5193.5137
 5250.9241  4807.6084  5208.3232
 5288.6021  4807.4907  5223.9141
 5274.5020  4807.3735  5240.3008
 5246.3090  4807.2559  5257.4531
 5213.5197  4807.1387  5275.4541
 5275.4646  4807.0210  5294.2681
 5354.0145  4806.9033  5313.8911
 5369.8069  4806.7861  5334.2690
 5339.5599  4806.6689  5355.4731
 5484.4024  4806.5513  5377.4321
 5437.5980  4806.4341  5400.1118
 5561.3118  4806.3169  5423.4121
 5338.6107  4806.1997  5447.3735
 5457.2256  4806.0820  5471.8701
 5437.4887  4805.9648  5496.8101
 5581.2510  4805.8477  5522.0269
 5663.2749  4805.7305  5547.5005
 5564.1623  4805.6133  5573.0244
 5612.6310  4805.4956  5598.4248
 5599.8514  4805.3784  5623.4536
 5656.8376  4805.2612  5648.0063
 5577.3389  4805.1440  5671.7930
 5546.3037  4805.0269  5694.5674
 5571.6513  4804.9097  5716.0269
 5676.9647  4804.7925  5736.0049
 5667.4845  4804.6753  5754.1997
 5686.0335  4804.5581  5770.3696
 5850.6461  4804.4414  5784.2705
 5648.4652  4804.3242  5795.7798
 5695.3357  4804.2070  5804.7231
 5628.4080  4804.0898  5811.0078
 5677.8276  4803.9731  5814.5923
 5614.0326  4803.8560  5815.5098
 5641.5766  4803.7388  5813.8257
 5687.0628  4803.6216  5809.6680
 5673.4256  4803.5049  5803.2300
 5697.8518  4803.3877  5794.6968
 5650.7763  4803.2705  5784.3262
 5621.7723  4803.1538  5772.3838
 5802.2690  4803.0366  5759.1758
 5617.2322  4802.9199  5744.9229
 5694.7701  4802.8027  5729.9229
 5570.9193  4802.6860  5714.4375
 5578.5230  4802.5693  5698.7407
 5502.4865  4802.4521  5682.9849
 5481.1964  4802.3354  5667.4019
 5493.4103  4802.2183  5652.1631
 5507.2713  4802.1016  5637.4473
 5597.7536  4801.9849  5623.3135
 5631.3912  4801.8682  5609.8921
 5594.1163  4801.7510  5597.2568
 5567.3205  4801.6343  5585.4878
 5472.7219  4801.5176  5574.5640
 5500.6157  4801.4009  5564.5234
 5615.5094  4801.2837  5555.3564
 5453.2512  4801.1670  5547.0381
 5575.3995  4801.0503  5539.5361
 5433.7533  4800.9336  5532.7554
 5428.6067  4800.8169  5526.6323
 5492.8382  4800.7002  5521.0703
 5381.9266  4800.5840  5515.9683
 5465.7099  4800.4673  5511.1782
 5492.7497  4800.3501  5506.5762
 5448.1509  4800.2339  5502.0176
 5480.8550  4800.1172  5497.3623
 5431.3866  4800.0005  5492.4404
 5364.7515  4799.8838  5487.1152
 5383.0686  4799.7671  5481.2295
 5384.4685  4799.6509  5474.7129
 5416.3601  4799.5342  5467.4111
 5304.0567  4799.4175  5459.2549
 5413.5254  4799.3008  5450.1855
 5339.3782  4799.1846  5440.1963
 5414.5870  4799.0684  5429.2412
 5332.1350  4798.9517  5417.3633
 5322.0220  4798.8350  5404.6128
 5332.2420  4798.7188  5391.0894
 5320.0704  4798.6021  5376.8213
 5219.7971  4798.4858  5361.9370
 5252.8086  4798.3691  5346.5435
 5285.5935  4798.2529  5330.7876
 5277.4425  4798.1367  5314.7109
 5228.6115  4798.0200  5298.4546
 5195.4271  4797.9038  5282.1211
 5238.9863  4797.7876  5265.8379
 5025.4106  4797.6714  5249.6187
 5072.2730  4797.5547  5233.5732
 5069.2336  4797.4385  5217.7666
 5214.9329  4797.3223  5202.2866
 5135.8015  4797.2061  5187.1123
 5034.3844  4797.0898  5172.3145
 5014.6357  4796.9731  5157.9233
 4984.7163  4796.8574  5143.9922
 4998.9304  4796.7412  5130.4766
 5058.1839  4796.6245  5117.4185
 4976.8964  4796.5083  5104.8262
 5005.4740  4796.3926  5092.7290
 5017.5323  4796.2764  5081.0732
 4915.2570  4796.1602  5069.8838
 5040.5869  4796.0439  5059.1548
 4980.6901  4795.9277  5048.9004
 5122.2194  4795.8115  5039.0688
 4853.7230  4795.6953  5029.6719
 4839.9810  4795.5791  5020.6978
 4904.4896  4795.4634  5012.1538
 5015.9534  4795.3472  5003.9888
 4984.4129  4795.2310  4996.2090
 4879.5999  4795.1152  4988.7915
 4899.7772  4794.9990  4981.7549
 4889.4740  4794.8833  4975.0459
 4971.5860  4794.7671  4968.6650
 4946.8953  4794.6509  4962.5986
 4837.0364  4794.5352  4956.8447
 4962.3479  4794.4189  4951.3633
 4816.8998  4794.3032  4946.1543
 4971.2242  4794.1870  4941.2031
 4967.6135  4794.0713  4936.5073
 4898.6017  4793.9556  4932.0332
 4926.0118  4793.8394  4927.7778
 4883.2063  4793.7236  4923.7310
 4892.3780  4793.6079  4919.8872
 4853.3497  4793.4917  4916.2197
 4849.1716  4793.3760  4912.7261
 4912.4779  4793.2603  4909.3960
 4934.2612  4793.1445  4906.2261
 4901.7878  4793.0288  4903.1938
 4846.2007  4792.9131  4900.2974
 4746.8559  4792.7969  4897.5283
 4881.8797  4792.6816  4894.8853
 4760.7084  4792.5654  4892.3477
 4786.5764  4792.4497  4889.9160
 4840.1815  4792.3340  4887.5835
 4749.3741  4792.2188  4885.3491
 4856.3197  4792.1025  4883.1963
 4803.8211  4791.9868  4881.1265
 4811.3028  4791.8716  4879.1343
 4935.9590  4791.7559  4877.2178
 4887.1291  4791.6401  4875.3662
 4873.8078  4791.5244  4873.5791
 4881.5765  4791.4087  4871.8530
 4807.4961  4791.2935  4870.1885
 4848.8835  4791.1777  4868.5742
 4843.8101  4791.0620  4867.0117
 4843.8490  4790.9463  4865.4980
 4959.0111  4790.8311  4864.0337
 4910.8750  4790.7153  4862.6104
 4910.7992  4790.6001  4861.2290
 4827.4783  4790.4844  4859.8872
 4815.7968  4790.3691  4858.5859
 4692.7343  4790.2534  4857.3184
 4840.4190  4790.1382  4856.0854
 4788.4929  4790.0225  4854.8853
 4777.1432  4789.9072  4853.7197
 4835.3263  4789.7915  4852.5815
 4833.0916  4789.6763  4851.4727
 4906.9592  4789.5605  4850.3911
 4788.0831  4789.4458  4849.3394
 4762.6524  4789.3301  4848.3105
 4837.2776  4789.2148  4847.3071
 4795.1488  4789.0991  4846.3267
 4916.8509  4788.9839  4845.3711
 4911.6706  4788.8687  4844.4365
 4782.0014  4788.7534  4843.5225
 4663.6162  4788.6382  4842.6294
 4650.6066  4788.5229  4841.7578
 4770.4134  4788.4077  4840.9038
 4664.7911  4788.2925  4840.0679
 4728.1891  4788.1772  4839.2505
 4748.0885  4788.0620  4838.4512
 4710.0501  4787.9468  4837.6675
 4745.6579  4787.8315  4836.8999
 4680.8948  4787.7163  4836.1479
 4745.1362  4787.6011  4835.4087
 4754.4239  4787.4858  4834.6865
 4795.6849  4787.3706  4833.9785
 4775.0425  4787.2554  4833.2847
 4857.4734  4787.1406  4832.6060
 4870.7344  4787.0254  4831.9385
 4718.3369  4786.9102  4831.2837
 4863.9445  4786.7954  4830.6411
 4790.4707  4786.6802  4830.0103
 4783.8901  4786.5649  4829.3926
 4778.3832  4786.4502  4828.7847
 4747.4577  4786.3350  4828.1880
 4766.3970  4786.2197  4827.6011
 4745.3968  4786.1050  4827.0269
 4715.5921  4785.9897  4826.4604
 4780.3443  4785.8750  4825.9048
 4720.1129  4785.7598  4825.3579
 4683.7838  4785.6450  4824.8218
 4627.5505  4785.5303  4824.2935
 4704.7909  4785.4150  4823.7739
 4604.1932  4785.3003  4823.2632
 4819.3470  4785.1855  4822.7617
 4623.3481  4785.0708  4822.2671
 4788.6420  4784.9556  4821.7803
 4657.8498  4784.8408  4821.3018
 4686.1673  4784.7261  4820.8315
 4719.0786  4784.6113  4820.3682
 4776.2036  4784.4966  4819.9116
 4791.3033  4784.3813  4819.4614
 4649.8381  4784.2666  4819.0195
 4715.7109  4784.1519  4818.5840
 4727.4133  4784.0371  4818.1548
 4677.8739  4783.9224  4817.7314
 4746.7321  4783.8076  4817.3159
 4621.3090  4783.6934  4816.9058
 4830.6883  4783.5781  4816.5005
 4646.7502  4783.4634  4816.1021
 4767.5901  4783.3491  4815.7104
 4618.4842  4783.2344  4815.3232
 4643.4425  4783.1196  4814.9414
 4716.9818  4783.0049  4814.5649
 4716.8380  4782.8906  4814.1929
 4736.0052  4782.7759  4813.8271
 4807.6915  4782.6611  4813.4663
 4802.1754  4782.5464  4813.1108
 4735.6545  4782.4321  4812.7607
 4733.8088  4782.3174  4812.4150
 4661.5103  4782.2026  4812.0737
 4718.6157  4782.0884  4811.7373
 4697.5101  4781.9741  4811.4063
 4709.1521  4781.8594  4811.0791
 4770.0880  4781.7446  4810.7559
 4742.3829  4781.6304  4810.4375
 4709.2506  4781.5161  4810.1240
 4806.5104  4781.4014  4809.8135
 4808.7279  4781.2871  4809.5078
 4761.1427  4781.1724  4809.2056
 4663.1724  4781.0581  4808.9087
 4588.9861  4780.9438  4808.6147
 4662.4178  4780.8291  4808.3247
 4685.8572  4780.7148  4808.0391
 4685.9274  4780.6006  4807.7573
 4705.9933  4780.4863  4807.4790
 4727.0780  4780.3721  4807.2046
 4710.5699  4780.2573  4806.9331
 4799.7166  4780.1436  4806.6665
 4902.9791  4780.0288  4806.4023
 4793.2897  4779.9146  4806.1426
 4767.0905  4779.8003  4805.8857
 4647.5623  4779.6865  4805.6338
 4653.1979  4779.5718  4805.3833
 4667.4639  4779.4575  4805.1372
 4703.4248  4779.3433  4804.8945
 4712.1656  4779.2295  4804.6558
 4782.9194  4779.1152  4804.4199
 4708.7646  4779.0010  4804.1870
 4697.5309  4778.8867  4803.9575
 4692.3793  4778.7725  4803.7319
 4695.0104  4778.6587  4803.5098
 4753.2266  4778.5444  4803.2900
 4777.5131  4778.4302  4803.0737
 4788.1907  4778.3164  4802.8613
 4715.3651  4778.2021  4802.6514
 4634.0672  4778.0879  4802.4448
 4716.9818  4777.9741  4802.2417
 4709.1341  4777.8599  4802.0420
 4702.6362  4777.7461  4801.8452
 4718.6543  4777.6318  4801.6519
 4647.3784  4777.5176  4801.4609
 4764.6300  4777.4038  4801.2744
 4728.7959  4777.2900  4801.0908
 4707.1791  4777.1758  4800.9102
 4727.8069  4777.0620  4800.7329
 4701.0438  4776.9482  4800.5596
 4740.1083  4776.8340  4800.3887
 4763.6079  4776.7202  4800.2212
 4628.8814  4776.6064  4800.0576
 4665.4558  4776.4927  4799.8970
 4664.8072  4776.3784  4799.7397
 4567.5948  4776.2646  4799.5859
 4695.0104  4776.1509  4799.4355
 4642.5833  4776.0371  4799.2891
 4603.0026  4775.9233  4799.1455
 4613.9122  4775.8091  4799.0054
 4687.1813  4775.6953  4798.8691
 4762.3838  4775.5820  4798.7373
 4640.6249  4775.4683  4798.6089
 4719.4449  4775.3545  4798.4839
 4659.1922  4775.2407  4798.3623
 4659.8678  4775.1270  4798.2451
 4694.4547  4775.0132  4798.1318
 4652.7088  4774.8994  4798.0225
 4629.0039  4774.7856  4797.9170
 4690.1124  4774.6724  4797.8164
 4678.9862  4774.5586  4797.7192
 4710.6186  4774.4448  4797.6265
 4653.7194  4774.3311  4797.5386
 4685.8693  4774.2178  4797.4551
 4738.3499  4774.1040  4797.3760
 4817.5984  4773.9902  4797.3013
 4787.9790  4773.8765  4797.2319
 4793.2163  4773.7632  4797.1675
 4756.9121  4773.6494  4797.1084
 4692.2360  4773.5361  4797.0542
 4688.2940  4773.4224  4797.0054
 4735.1276  4773.3091  4796.9624
 4561.6545  4773.1958  4796.9253
 4640.2437  4773.0820  4796.8936
 4783.9129  4772.9683  4796.8677
 4685.6791  4772.8555  4796.8486
 4760.4532  4772.7417  4796.8359
 4841.3803  4772.6284  4796.8418
 4853.1066  4772.5146  4796.8428
 4744.3259  4772.4014  4796.8511
 4710.6910  4772.2881  4796.8667
 4671.1594  4772.1743  4796.8896
 4742.4054  4772.0610  4796.9214
 4690.8127  4771.9478  4796.9619
 4644.8516  4771.8345  4797.0107
 4696.5191  4771.7212  4797.0688
 4775.3501  4771.6079  4797.1367
 4749.0702  4771.4946  4797.2148
 4721.0942  4771.3813  4797.3032
 4759.2155  4771.2681  4797.4033
 4737.1189  4771.1548  4797.5151
 4747.3513  4771.0415  4797.6396
 4708.2646  4770.9282  4797.7764
 4722.8969  4770.8149  4798.0918
 4715.7524  4770.7017  4798.2578
 4704.9975  4770.5884  4798.4399
 4645.1315  4770.4756  4798.6382
 4689.1626  4770.3623  4798.8545
 4778.2869  4770.2490  4799.0889
 4683.4692  4770.1357  4799.3438
 4741.2684  4770.0229  4799.6191
 4652.3403  4769.9097  4799.9170
 4744.4860  4769.7964  4800.7363
 4751.2883  4769.6836  4801.0854
 4758.2680  4769.5708  4801.4604
 4754.4765  4769.4575  4801.8652
 4708.9863  4769.3442  4802.3008
 4759.4124  4769.2314  4802.7700
 4810.4959  4769.1182  4803.2720
 4722.7403  4769.0054  4803.8135
 4695.6319  4768.8921  4804.3936
 4660.9595  4768.7793  4805.0166
 4634.9489  4768.6665  4805.6826
 4619.7839  4768.5532  4806.3970
 4720.1236  4768.4404  4807.1626
 4701.1892  4768.3276  4807.9810
 4807.9371  4768.2148  4808.8540
 4732.3889  4768.1016  4809.7876
 4827.6798  4767.9888  4810.7847
 4906.9183  4767.8760  4811.8540
 4852.3945  4767.7632  4812.9839
 4740.5847  4767.6504  4814.1890
 4810.1959  4767.5376  4815.4707
 4738.9595  4767.4243  4816.8315
 4700.1052  4767.3120  4818.2729
 4735.5460  4767.1992  4819.8042
 4790.6670  4767.0859  4821.4243
 4856.0011  4766.9731  4823.1387
 4760.7422  4766.8608  4824.9458
 4841.1496  4766.7480  4826.8560
 4764.8257  4766.6353  4828.8682
 4770.6371  4766.5225  4830.9854
 4691.0742  4766.4097  4833.2046
 4797.5365  4766.2969  4835.5386
 4727.5485  4766.1841  4838.0640
 4848.3082  4766.0718  4840.6211
 4763.7607  4765.9590  4843.2842
 4766.8510  4765.8467  4846.0659
 4701.7362  4765.7339  4848.9590
 4810.2150  4765.6211  4851.9614
 4802.5129  4765.5088  4855.0645
 4806.0809  4765.3960  4858.2769
 4799.3414  4765.2832  4861.5869
 4915.9297  4765.1709  4864.9878
 4695.7062  4765.0586  4868.7104
 4833.3731  4764.9458  4872.2646
 4881.5802  4764.8330  4875.8770
 4896.2573  4764.7207  4879.5327
 4783.8035  4764.6084  4883.2056
 4855.3023  4764.4956  4886.8906
 4849.4526  4764.3833  4890.5566
 4818.6807  4764.2710  4894.1777
 4874.9062  4764.1587  4897.7168
 4841.0832  4764.0459  4901.1577
 4785.7431  4763.9336  4904.4609
 4848.0344  4763.8213  4907.5908
 4905.5437  4763.7090  4910.5063
 4892.5780  4763.5967  4913.1860
 4841.2642  4763.4839  4915.5894
 4869.4816  4763.3716  4917.6870
 4913.2220  4763.2598  4919.4482
 4832.8861  4763.1470  4920.8594
 4786.0007  4763.0347  4921.9019
 4886.0411  4762.9224  4922.5659
 4835.8130  4762.8101  4922.8501
 4799.7673  4762.6978  4922.7622
 4772.0701  4762.5859  4922.3145
 4822.9053  4762.4731  4921.5254
 4897.5060  4762.3613  4920.4253
 4867.3039  4762.2490  4919.0381
 4799.8333  4762.1367  4917.4004
 4844.1670  4762.0244  4915.5488
 4843.1738  4761.9126  4913.5249
 4856.8969  4761.8003  4911.3574
 4778.3924  4761.6880  4909.0874
 4804.0736  4761.5762  4906.7500
 4793.4543  4761.4639  4904.3818
 4703.6914  4761.3521  4902.0039
 4934.1758  4761.2397  4899.6470
 4857.4044  4761.1274  4897.3354
 4822.1221  4761.0156  4895.0947
 4783.8061  4760.9038  4892.9321
 4775.6610  4760.7915  4890.8657
 4837.5476  4760.6792  4888.9077
 4819.8361  4760.5674  4887.0698
 4850.5316  4760.4556  4885.3496
 4804.8027  4760.3433  4883.7534
 4796.6542  4760.2314  4882.2817
 4832.2736  4760.1196  4880.9351
 4806.1012  4760.0078  4879.7026
 4833.3836  4759.8955  4879.5342
 4885.6046  4759.7837  4878.5151
 4759.7111  4759.6719  4877.5869
 4857.2914  4759.5601  4876.7329
 4673.9493  4759.4482  4875.9395
 4823.9875  4759.3359  4875.1890
 4850.2632  4759.2246  4874.4653
 4789.7618  4759.1123  4873.7451
 4838.4600  4759.0005  4873.0098
 4828.8258  4758.8887  4872.2393
 4812.0028  4758.7769  4871.4136
 4840.3579  4758.6655  4870.5166
 4793.6520  4758.5537  4869.5259
 4894.2158  4758.4419  4868.4297
 4827.8392  4758.3301  4867.2153
 4774.1495  4758.2183  4865.8774
 4917.9619  4758.1064  4864.4048
 4653.5162  4757.9946  4862.7983
 4851.3205  4757.8828  4861.0605
 4782.3822  4757.7715  4859.2002
 4818.6087  4757.6597  4857.2173
 4785.8900  4757.5479  4855.1265
 4667.2110  4757.4365  4852.9409
 4801.5681  4757.3252  4850.6792
 4775.2772  4757.2134  4848.3457
 4762.6568  4757.1016  4845.9604
 4687.4287  4756.9902  4843.5396
 4707.8246  4756.8784  4841.1011
 4775.7913  4756.7671  4838.6489
 4859.3616  4756.6553  4836.2002
 4787.3038  4756.5439  4833.7671
 4802.7960  4756.4326  4831.3638
 4692.2239  4756.3208  4828.9888
 4690.6960  4756.2095  4826.6548
 4710.6297  4756.0977  4824.3682
 4622.0030  4755.9863  4822.1387
 4695.0104  4755.8750  4819.9609
 4697.9670  4755.7637  4817.8433
 4702.0099  4755.6519  4815.7876
 4668.2138  4755.5410  4813.8008
 4653.7167  4755.4292  4811.8740
 4676.0286  4755.3179  4810.0137
 4713.7030  4755.2065  4808.2192
 4693.6086  4755.0952  4806.9692
 4642.4058  4754.9839  4805.3066
 4689.9003  4754.8726  4803.7090
 4659.3024  4754.7612  4802.1743
 4701.5902  4754.6499  4800.7046
 4679.7468  4754.5386  4799.2925
 4774.6647  4754.4272  4797.9399
 4644.3159  4754.3159  4796.6445
 4760.5673  4754.2051  4795.4077
 4699.3527  4754.0938  4794.2222
 4584.2961  4753.9824  4793.0884
 4595.9146  4753.8711  4792.0049
 4669.0291  4753.7603  4790.9722
 4722.4665  4753.6489  4789.9834
 4760.4748  4753.5376  4789.0391
 4724.2139  4753.4263  4788.1372
 4742.0330  4753.3154  4787.2778
 4786.7450  4753.2041  4786.4556
 4626.2392  4753.0933  4785.6704
 4691.9010  4752.9819  4784.9199
 4682.1028  4752.8711  4784.2051
 4692.9466  4752.7598  4783.5195
 4612.7287  4752.6489  4782.8652
 4672.7723  4752.5376  4782.2383
 4627.7915  4752.4268  4781.6401
 4595.1379  4752.3159  4781.0669
 4693.2852  4752.2046  4780.5166
 4648.5710  4752.0938  4779.9902
 4699.9100  4751.9829  4779.4858
 4670.8810  4751.8716  4779.0005
 4678.1106  4751.7607  4778.5352
 4752.0520  4751.6499  4778.0874
 4698.3298  4751.5391  4777.6577
 4761.4847  4751.4282  4777.2437
 4659.4523  4751.3174  4776.8447
 4614.0420  4751.2061  4776.4600
 4643.7735  4751.0957  4776.4043
 4618.5878  4750.9844  4776.0464
 4704.8886  4750.8735  4775.7017
 4655.8782  4750.7627  4775.3682
 4626.1533  4750.6523  4775.0464
 4634.6221  4750.5410  4774.7339
 4708.0317  4750.4307  4774.4326
 4721.7522  4750.3193  4774.1396
 4657.0087  4750.2090  4773.8569
 4771.3871  4750.0981  4773.5815
 4720.4348  4749.9873  4773.3149
 4706.2178  4749.8765  4773.0562
 4691.1520  4749.7661  4772.8057
 4682.0056  4749.6553  4772.5615
 4600.2049  4749.5444  4772.3247
 4630.5018  4749.4341  4772.0947
 4585.9863  4749.3232  4771.8711
 4595.2256  4749.2129  4771.6543
 4684.8389  4749.1021  4771.4429
 4777.4695  4748.9912  4771.2373
 4790.5880  4748.8809  4771.0381
 4718.1417  4748.7700  4770.8442
 4695.0104  4748.6597  4770.6558
 4689.5575  4748.5488  4770.4722
 4621.0646  4748.4385  4770.2944
 4570.5894  4748.3281  4770.1221
 4660.7004  4748.2173  4769.9536
 4663.8894  4748.1069  4769.7905
 4641.8921  4747.9966  4769.6328
 4573.1188  4747.8862  4769.4790
 4630.8452  4747.7754  4769.3301
 4611.2871  4747.6650  4769.1855
 4755.3993  4747.5547  4769.0459
 4704.9476  4747.4443  4768.9106
 4594.5228  4747.3335  4768.7793
 4676.9098  4747.2231  4768.6528
 4705.5475  4747.1133  4768.5312
 4749.4038  4747.0024  4768.4131
 4672.4717  4746.8921  4768.2993
 4650.0391  4746.7817  4768.1899
 4675.8754  4746.6719  4768.0854
 4670.3105  4746.5615  4767.9849
 4709.9156  4746.4512  4767.8887
 4671.1021  4746.3408  4767.9526
 4680.9250  4746.2305  4767.8652
 4571.8346  4746.1201  4767.7822
 4651.5052  4746.0098  4767.7031
 4703.1745  4745.8994  4767.6289
 4624.8452  4745.7896  4767.5591
 4599.2837  4745.6792  4767.4937
 4673.2844  4745.5688  4767.4326
 4670.5393  4745.4590  4767.3765
 4636.3958  4745.3486  4767.3247
 4607.6798  4745.2388  4767.2783
 4662.1743  4745.1284  4767.2358
 4651.3504  4745.0181  4767.1982
 4624.0971  4744.9082  4767.1665
 4626.7202  4744.7983  4767.1396
 4684.8071  4744.6880  4767.1177
 4626.9891  4744.5776  4767.1006
 4665.0623  4744.4678  4767.0903
 4638.9601  4744.3579  4767.0850
 4745.0218  4744.2476  4767.0854
 4662.2132  4744.1377  4767.0923
 4730.9808  4744.0278  4767.1055
 4779.2696  4743.9180  4767.1250
 4692.8626  4743.8076  4767.1514
 4695.3460  4743.6978  4767.1846
 4624.8306  4743.5879  4767.2256
 4670.4826  4743.4780  4767.2739
 4752.4307  4743.3682  4767.3306
 4725.5913  4743.2583  4767.3955
 4722.4665  4743.1479  4767.4688
 4729.6799  4743.0386  4767.5518
 4749.8614  4742.9287  4767.6440
 4732.3461  4742.8184  4767.7461
 4663.8843  4742.7085  4767.8599
 4678.7278  4742.5991  4767.9844
 4697.2644  4742.4893  4768.1206
 4752.2967  4742.3794  4768.2695
 4634.9489  4742.2695  4768.4321
 4640.3383  4742.1602  4768.6079
 4684.7528  4742.0498  4768.7983
 4752.3896  4741.9404  4767.7437
 4686.6824  4741.8306  4767.9697
 4653.9763  4741.7207  4768.2124
 4745.5353  4741.6113  4768.4746
 4742.3917  4741.5015  4768.7554
 4794.0552  4741.3916  4769.0562
 4778.0780  4741.2822  4769.3779
 4747.9296  4741.1724  4769.7227
 4700.0834  4741.0630  4770.0913
 4683.8142  4740.9531  4770.4844
 4669.2275  4740.8438  4770.9023
 4634.6056  4740.7339  4771.3481
 4624.1491  4740.6245  4771.8228
 4606.2337  4740.5146  4772.3267
 4711.1196  4740.4053  4772.8608
 4702.2394  4740.2959  4773.4282
 4742.1408  4740.1860  4774.0288
 4674.1173  4740.0767  4774.6646
 4738.7325  4739.9673  4775.3345
 4696.2690  4739.8579  4776.0435
 4725.8633  4739.7480  4776.7905
 4642.5332  4739.6387  4777.5776
 4666.4357  4739.5293  4778.4028
 4649.9859  4739.4199  4779.2720
 4760.6380  4739.3105  4780.1836
 4689.1612  4739.2012  4781.1387
 4749.0044  4739.0918  4782.1353
 4803.2650  4738.9824  4783.1782
 4799.8576  4738.8730  4784.2661
 4682.2729  4738.7637  4785.3989
 4780.6920  4738.6543  4786.5737
 4675.9189  4738.5449  4787.7949
 4717.2922  4738.4355  4789.0596
 4624.2077  4738.3267  4790.3667
 4723.4943  4738.2173  4791.7109
 4583.9760  4738.1079  4793.0962
 4611.9342  4737.9985  4794.5166
 4735.7074  4737.8892  4795.9692
 4708.5047  4737.7803  4797.4463
 4656.6393  4737.6709  4798.9492
 4730.7239  4737.5620  4800.4692
 4723.7608  4737.4526  4801.9990
 4699.6625  4737.3438  4803.5283
 4699.1346  4737.2344  4804.4282
 4743.3698  4737.1250  4805.9399
 4799.7342  4737.0161  4807.4253
 4726.8384  4736.9072  4808.8696
 4714.2310  4736.7979  4810.2676
 4694.2016  4736.6890  4811.6045
 4721.5020  4736.5796  4812.8667
 4785.8061  4736.4707  4814.0415
 4759.2506  4736.3618  4815.1221
 4687.5011  4736.2524  4816.0957
 4632.0102  4736.1436  4816.9541
 4671.4326  4736.0347  4817.6885
 4679.1602  4735.9258  4818.2979
 4737.9793  4735.8169  4818.7783
 4660.4782  4735.7075  4819.1294
 4553.8241  4735.5986  4819.3550
 4558.4565  4735.4897  4819.4609
 4699.8429  4735.3809  4819.4575
 4734.4559  4735.2720  4819.3477
 4665.3618  4735.1631  4819.1465
 4758.3183  4735.0542  4818.8657
 4763.0873  4734.9453  4818.5190
 4581.1858  4734.8364  4818.1206
 4776.1621  4734.7280  4817.6855
 4704.8988  4734.6191  4817.2246
 4773.8694  4734.5103  4816.7524
 4728.5748  4734.4014  4816.2817
 4731.6838  4734.2925  4815.8247
 4742.3732  4734.1841  4815.3906
 4723.3975  4734.0752  4814.9888
 4785.3287  4733.9663  4814.6289
 4853.8090  4733.8579  4814.3193
 4763.4658  4733.7490  4814.0640
 4635.7997  4733.6401  4813.8701
 4659.6779  4733.5313  4813.7417
 4695.0104  4733.4229  4813.6836
 4734.5557  4733.3145  4813.6982
 4774.4445  4733.2056  4813.7876
 4824.8066  4733.0967  4813.9531
 4569.2797  4732.9883  4814.1953
 4695.0104  4732.8799  4814.5156
 4669.1608  4732.7710  4814.9116
 4597.3455  4732.6626  4815.3838
 4722.9617  4732.5542  4815.9282
 4708.7285  4732.4453  4816.5449
 4726.0987  4732.3369  4817.2310
 4763.8008  4732.2285  4817.9824
 4765.8283  4732.1201  4818.7944
 4718.4955  4732.0117  4819.6675
 4657.2996  4731.9028  4820.5952
 4756.5810  4731.7944  4821.5757
 4652.1348  4731.6860  4822.6030
 4735.0525  4731.5776  4823.6797
 4602.3994  4731.4692  4824.8018
 4841.0700  4731.3608  4825.9688
 4817.0315  4731.2524  4827.1812
 4787.8818  4731.1440  4828.4385
 4782.1119  4731.0356  4829.7490
 4689.5575  4730.9272  4831.1152
 4709.1373  4730.8188  4832.5430
 4702.7121  4730.7109  4834.0366
 4700.2270  4730.6025  4835.6118
 4671.5034  4730.4941  4837.2729
 4769.0348  4730.3857  4839.0312
 4874.1096  4730.2778  4840.8940
 4837.3129  4730.1694  4842.8799
 4746.7544  4730.0610  4844.9961
 4808.6077  4729.9526  4847.2549
 4709.9759  4729.8447  4849.6621
 4799.4665  4729.7368  4852.2383
 4760.9530  4729.6284  4854.9878
 4876.2053  4729.5200  4857.9209
 4775.4878  4729.4121  4861.0396
 4876.7885  4729.3042  4864.3652
 4907.5990  4729.1958  4867.8979
 4905.5539  4729.0879  4871.6440
 4897.1883  4728.9800  4875.5996
 4887.9296  4728.8716  4879.7847
 4894.4458  4728.7637  4884.1958
 4907.5521  4728.6553  4888.8320
 4897.1883  4728.5474  4893.6836
 4981.6529  4728.4395  4898.7690
 4958.9876  4728.3315  4904.0752
 4985.3656  4728.2236  4909.5952
 4953.3582  4728.1157  4915.3081
 4835.5598  4728.0073  4921.2285
 4962.7701  4727.8994  4927.3311
 4978.7248  4727.7915  4933.5977
 5029.4970  4727.6841  4939.9951
 5110.6666  4727.5757  4946.5249
 5001.1902  4727.4678  4953.1470
 5051.2368  4727.3599  4959.8262
 5034.9267  4727.2524  4966.5117
 5071.7136  4727.1445  4973.1890
 5063.6443  4727.0366  4979.7969
 5034.2364  4726.9287  4986.2832
 5146.0121  4726.8213  4992.5796
 5154.2980  4726.7134  4998.6538
 5184.9030  4726.6055  5004.4312
 5324.8089  4726.4976  5009.8491
 5197.0981  4726.3901  5014.8369
 5232.1694  4726.2822  5019.3560
 5181.7093  4726.1743  5023.3403
 5014.6283  4726.0669  5026.7427
 5163.5533  4725.9590  5029.5151
 5094.6801  4725.8516  5031.6406
 5058.8702  4725.7437  5033.0913
 5167.2484  4725.6362  5033.8613
 5139.9792  4725.5288  5033.9551
 5062.1015  4725.4209  5033.3896
 5009.2245  4725.3135  5032.1943
 5065.4784  4725.2056  5030.4072
 5032.2657  4725.0981  5028.4707
 5108.3400  4724.9907  5025.6563
 5025.1334  4724.8828  5022.4141
 4926.6615  4724.7754  5018.8105
 4960.7434  4724.6680  5014.9189
 4977.8067  4724.5605  5010.7871
 5012.0442  4724.4531  5006.4873
 4917.8658  4724.3452  5002.0781
 4938.8325  4724.2383  4997.6274
 4979.4764  4724.1304  4993.1660
 4853.7624  4724.0229  4988.7505
 4865.7161  4723.9155  4984.4219
 4952.6471  4723.8086  4980.2251
 5062.6089  4723.7012  4976.1719
 5023.2915  4723.5938  4972.2964
 4959.7904  4723.4863  4968.6182
 4895.0074  4723.3789  4965.1602
 4979.4877  4723.2715  4961.9175
 4814.8534  4723.1641  4958.9038
 4842.3409  4723.0571  4956.1206
 4817.0626  4722.9497  4953.5698
 4899.4616  4722.8423  4951.2344
 4913.7143  4722.7354  4949.1099
 5003.2969  4722.6279  4947.1802
 5061.7487  4722.5205  4945.4312
 5129.8499  4722.4136  4943.8350
 4991.3390  4722.3062  4942.3687
 4988.3884  4722.1992  4941.0049
 5068.3177  4722.0918  4939.7148
 4998.8223  4721.9849  4938.4609
 4955.5602  4721.8774  4937.2100
 4946.3144  4721.7705  4935.9277
 4952.9393  4721.6636  4934.5801
 4985.9186  4721.5562  4933.1274
 5102.4698  4721.4492  4931.5396
 5065.7569  4721.3418  4929.7861
 4897.7637  4721.2354  4927.8462
 4979.7924  4721.1279  4925.6885
 4947.6380  4721.0210  4923.3022
 4990.9430  4720.9141  4920.6768
 4911.0854  4720.8071  4917.8145
 4971.0199  4720.7002  4914.7041
 5038.1074  4720.5933  4911.3604
 4925.4664  4720.4858  4907.9868
 4847.8601  4720.3794  4904.2271
 4823.8292  4720.2725  4899.6182
 4851.1323  4720.1655  4895.5093
 4955.7153  4720.0581  4891.2651
 4890.2535  4719.9517  4886.9238
 4911.5177  4719.8447  4882.4912
 4798.3254  4719.7378  4878.0029
 4843.5716  4719.6309  4873.4829
 4873.8681  4719.5244  4868.9653
 4784.6643  4719.4175  4864.4502
 4817.5606  4719.3105  4859.9668
 4828.0837  4719.2036  4855.5322
 4808.8058  4719.0972  4851.1709
 4853.7307  4718.9902  4846.8760
 4769.0195  4718.8838  4842.6685
 4801.0832  4718.7769  4838.5562
 4775.7864  4718.6704  4834.5552
 4696.8622  4718.5635  4830.6543
 4814.1562  4718.4565  4826.8662
 4831.9992  4718.3501  4823.1943
 4799.9969  4718.2437  4819.6484
 4922.8369  4718.1367  4816.2139
 4821.6161  4718.0303  4812.8994
 4898.8083  4717.9238  4809.7046
 4828.7547  4717.8169  4806.6279
 4724.5808  4717.7104  4803.6753
 4818.8182  4717.6040  4800.8320
 4906.0348  4717.4971  4798.1016
 4783.0525  4717.3906  4795.4834
 4745.7080  4717.2842  4792.9785
 4734.0984  4717.1777  4790.5742
 4827.1468  4717.0713  4788.2725
 4743.1879  4716.9648  4786.0708
 4736.2246  4716.8584  4783.9697
 4737.8774  4716.7520  4781.9575
 4801.8013  4716.6455  4780.0352
 4689.6772  4716.5391  4778.1987
 4751.8366  4716.4326  4776.4497
 4852.9641  4716.3267  4774.7769
 4887.3862  4716.2197  4773.1792
 4828.5581  4716.1138  4771.6558
 4718.4443  4716.0073  4770.2046
 4764.7251  4715.9009  4768.8169
 4767.8866  4715.7944  4767.4927
 4670.8323  4715.6885  4766.2290
 4758.2861  4715.5820  4764.6992
 4839.2708  4715.4761  4763.5483
 4743.8878  4715.3696  4762.4487
 4762.3338  4715.2632  4761.3979
 4696.6995  4715.1572  4760.3965
 4811.3988  4715.0508  4759.4360
 4787.4189  4714.9448  4758.5176
 4769.9912  4714.8384  4757.6377
 4815.3294  4714.7324  4756.7974
 4785.4512  4714.6265  4755.9902
 4775.1630  4714.5200  4755.2153
 4832.3125  4714.4141  4754.4727
 4761.2710  4714.3081  4753.7603
 4740.7173  4714.2021  4753.0747
 4777.2656  4714.0957  4752.4146
 4748.0397  4713.9897  4751.7798
 4772.3186  4713.8838  4751.1699
 4699.8953  4713.7778  4750.5806
 4733.7717  4713.6719  4750.0122
 4736.7279  4713.5654  4749.4634
 4797.7149  4713.4600  4748.9351
 4779.5521  4713.3535  4748.4229
 4780.2138  4713.2476  4747.9277
 4763.8008  4713.1416  4747.4487
 4772.2888  4713.0361  4746.9858
 4782.9891  4712.9302  4746.5366
 4796.3774  4712.8242  4746.1006
 4782.9619  4712.7183  4745.6782
 4816.8533  4712.6123  4745.2686
 4744.4262  4712.5063  4744.8701
 4806.7248  4712.4009  4744.4839
 4819.1108  4712.2949  4744.1079
 4640.4518  4712.1890  4743.7432
 4774.1514  4712.0835  4743.3882
 4815.5493  4711.9775  4743.0425
 4745.4286  4711.8716  4742.7056
 4679.5002  4711.7661  4742.3789
 4727.9494  4711.6606  4742.0605
 4741.6939  4711.5547  4741.7495
 4658.6749  4711.4487  4741.4463
 4772.3026  4711.3433  4741.1519
 4781.1540  4711.2378  4740.8647
 4812.7721  4711.1318  4740.5840
 4747.7267  4711.0264  4740.3105
 4841.0410  4710.9209  4740.0439
 4785.2514  4710.8149  4739.7837
 4785.6007  4710.7095  4739.5298
 4841.2167  4710.6040  4739.2817
 4841.3803  4710.4985  4739.0400
 4778.0720  4710.3931  4738.8042
 4761.3095  4710.2871  4738.5732
 4725.6675  4710.1816  4738.3481
 4802.1612  4710.0767  4738.1289
 4830.6103  4709.9707  4737.9136
 4738.4200  4709.8652  4737.7041
 4685.4540  4709.7598  4737.4995
 4801.3906  4709.6543  4737.2998
 4736.6448  4709.5493  4737.1050
 4795.9369  4709.4438  4736.9141
 4804.9631  4709.3384  4736.7275
 4841.6524  4709.2329  4736.5454
 4800.5467  4709.1274  4736.3677
 4720.7455  4709.0220  4736.1938
 4728.5662  4708.9170  4736.0249
 4777.0872  4708.8115  4735.8589
 4878.4241  4708.7061  4735.6973
 4709.4002  4708.6011  4735.5396
 4837.7038  4708.4956  4735.3853
 4769.1927  4708.3906  4735.2349
 4871.0989  4708.2852  4735.0879
 4811.4739  4708.1802  4734.9448
 4760.3293  4708.0747  4734.8042
 4702.7920  4707.9697  4734.6680
 4743.2208  4707.8643  4734.5347
 4817.1204  4707.7593  4734.4048
 4738.1764  4707.6538  4734.2773
 4732.5415  4707.5488  4734.1543
 4738.3131  4707.4438  4734.0337
 4718.1483  4707.3389  4733.9165
 4562.0645  4707.2334  4733.8018
 4736.2246  4707.1284  4733.6904
 4740.1210  4707.0234  4733.5820
 4794.3682  4706.9185  4733.4761
 4733.7530  4706.8135  4733.3735
 4882.0349  4706.7085  4733.2739
 4758.0297  4706.6035  4733.1768
 4658.5808  4706.4985  4733.0820
 4712.9629  4706.3936  4732.9907
 4739.5971  4706.2886  4732.9014
 4693.5014  4706.1836  4732.8149
 4757.6196  4706.0786  4732.7314
 4772.0701  4705.9736  4732.6504
 4836.0533  4705.8691  4732.5723
 4703.4059  4705.7642  4732.4961
 4695.0104  4705.6592  4732.4229
 4668.7654  4705.5542  4732.3521
 4698.3919  4705.4497  4732.2837
 4772.8212  4705.3447  4732.2178
 4751.0960  4705.2397  4732.1543
 4769.1645  4705.1353  4732.0938
 4744.4860  4705.0303  4732.0352
 4732.4419  4704.9258  4731.9790
 4764.2370  4704.8208  4731.9253
 4690.2221  4704.7158  4731.8740
 4833.3525  4704.6113  4731.8252
 4700.8480  4704.5068  4731.7793
 4715.2469  4704.4019  4731.7349
 4790.6512  4704.2974  4731.6934
 4705.8851  4704.1929  4731.6543
 4756.0804  4704.0884  4731.6172
 4645.2580  4703.9834  4731.5820
 4923.9896  4703.8789  4731.5503
 4742.2102  4703.7744  4731.5205
 4792.4254  4703.6699  4731.4927
 4723.9708  4703.5654  4731.4678
 4681.3123  4703.4604  4731.4443
 4705.4859  4703.3560  4731.4238
 4798.2986  4703.2520  4731.4063
 4771.2021  4703.1470  4731.3896
 4774.6837  4703.0430  4731.3770
 4790.0904  4702.9385  4731.3657
 4738.8392  4702.8340  4731.3569
 4671.5638  4702.7295  4731.3506
 4741.3618  4702.6250  4731.3467
 4797.6258  4702.5205  4731.3447
 4755.2457  4702.4165  4731.3457
 4650.1235  4702.3120  4731.3491
 4634.0727  4702.2075  4731.3545
 4743.4075  4702.1030  4731.3623
 4653.3595  4701.9990  4731.3730
 4746.1281  4701.8945  4731.3857
 4752.4072  4701.7905  4731.4014
 4736.4676  4701.6860  4731.4194
 4747.7108  4701.5820  4731.4395
 4708.9937  4701.4775  4731.4624
 4757.1550  4701.3735  4731.4883
 4753.0576  4701.2690  4731.5156
 4708.1223  4701.1650  4731.5464
 4819.2594  4701.0610  4731.5796
 4604.5805  4700.9565  4731.6147
 4770.6095  4700.8525  4731.6533
 4711.1478  4700.7485  4731.6943
 4741.3371  4700.6445  4731.7383
 4829.9087  4700.5400  4731.7842
 4863.4532  4700.4360  4731.8330
 4759.7461  4700.3320  4731.8848
 4830.3508  4700.2280  4731.9395
 4809.2344  4700.1240  4731.9966
 4765.6193  4700.0200  4732.0571
 4781.7730  4699.9160  4732.1196
 4725.6716  4699.8120  4732.1855
 4732.7857  4699.7080  4732.2544
 4652.5121  4699.6040  4732.3262
 4676.4962  4699.5005  4732.4009
 4637.0285  4699.3965  4732.4785
 4785.6862  4699.2925  4732.5596
 4773.1146  4699.1885  4732.6431
 4729.1850  4699.0845  4732.7295
 4790.5242  4698.9810  4732.8203
 4750.0490  4698.8770  4732.9136
 4762.3490  4698.7729  4733.0098
 4658.9892  4698.6694  4733.1094
 4659.9610  4698.5654  4733.2124
 4705.7768  4698.4619  4733.3193
 4660.9701  4698.3579  4733.4292
 4691.0976  4698.2544  4733.5425
 4695.3848  4698.1504  4733.6592
 4720.3188  4698.0469  4733.7798
 4736.2246  4697.9429  4733.9038
 4769.7076  4697.8394  4734.0313
 4676.3457  4697.7358  4734.1631
 4742.4765  4697.6318  4734.2979
 4811.6398  4697.5283  4734.4375
 4816.8737  4697.4248  4734.5801
 4836.3043  4697.3213  4734.7271
 4786.7497  4697.2178  4734.8779
 4755.2723  4697.1143  4735.0332
 4717.7615  4697.0107  4735.1919
 4730.9428  4696.9072  4735.3555
 4744.4860  4696.8037  4735.5229
 4649.1017  4696.6997  4735.6948
 4654.4039  4696.5967  4735.8711
 4692.3124  4696.4932  4736.0522
 4653.9128  4696.3896  4736.2378
 4666.7526  4696.2861  4736.4277
 4749.9408  4696.1831  4736.6226
 4719.7872  4696.0796  4736.8223
 4765.6616  4695.9761  4737.0269
 4780.3968  4695.8726  4737.2363
 4804.3997  4695.7695  4737.4507
 4708.1379  4695.6660  4737.6704
 4717.7003  4695.5625  4737.8955
 4779.2024  4695.4590  4738.1255
 4725.1875  4695.3560  4738.3613
 4708.9796  4695.2529  4738.6030
 4636.0133  4695.1494  4738.8501
 4717.7494  4695.0459  4739.1030
 4708.9943  4694.9429  4739.3613
 4748.8784  4694.8398  4739.6265
 4738.1790  4694.7363  4739.8975
 4730.7239  4694.6333  4740.1748
 4798.0294  4694.5303  4740.4580
 4779.3950  4694.4272  4740.7485
 4767.1848  4694.3242  4741.0454
 4720.1591  4694.2207  4741.3491
 4772.3624  4694.1177  4741.6587
 4760.8604  4694.0146  4741.9766
 4734.1702  4693.9116  4742.3018
 4651.9720  4693.8086  4742.6338
 4656.1768  4693.7056  4742.9731
 4713.0762  4693.6025  4743.3203
 4726.9373  4693.4995  4743.6758
 4660.4361  4693.3965  4744.0396
 4811.8646  4693.2935  4744.4102
 4744.7761  4693.1904  4744.7900
 4744.3426  4693.0874  4745.1787
 4761.3277  4692.9849  4745.5767
 4814.1204  4692.8818  4745.9824
 4736.1106  4692.7793  4746.3984
 4610.2405  4692.6763  4746.8232
 4689.0471  4692.5732  4747.2578
 4669.6697  4692.4707  4747.7017
 4648.6385  4692.3677  4748.1563
 4772.1005  4692.2646  4748.6216
 4775.4532  4692.1621  4749.0977
 4799.8985  4692.0591  4749.5840
 4793.7012  4691.9565  4750.0806
 4780.6069  4691.8535  4750.5894
 4748.6045  4691.7510  4751.1104
 4737.3752  4691.6484  4751.6436
 4690.2467  4691.5454  4752.1870
 4670.9879  4691.4429  4752.7451
 4842.1855  4691.3403  4753.3159
 4789.7044  4691.2373  4753.8994
 4770.6184  4691.1353  4754.4966
 4818.7637  4691.0322  4755.1074
 4789.5179  4690.9297  4755.7339
 4727.5770  4690.8271  4756.3745
 4716.1508  4690.7246  4757.0293
 4802.8844  4690.6221  4757.7007
 4834.0016  4690.5195  4758.3882
 4774.2135  4690.4170  4759.0923
 4753.0692  4690.3145  4759.8115
 4767.7772  4690.2124  4760.5508
 4714.9166  4690.1099  4761.3071
 4851.7953  4690.0073  4762.0820
 4826.2950  4689.9048  4762.8735
 4797.7577  4689.8027  4763.6875
 4735.5500  4689.7002  4764.5210
 4777.1947  4689.5977  4765.3755
 4822.1477  4689.4956  4766.2495
 4744.2662  4689.3931  4767.1475
 4645.2324  4689.2905  4768.0679
 4730.5675  4689.1885  4769.0127
 4754.0273  4689.0859  4769.9790
 4789.7368  4688.9839  4770.9727
 4815.0946  4688.8813  4771.9922
 4878.0607  4688.7793  4773.0391
 4809.6117  4688.6772  4774.1108
 4810.9296  4688.5752  4775.2144
 4738.7567  4688.4727  4776.3467
 4708.2307  4688.3706  4777.5103
 4682.5983  4688.2686  4778.7031
 4654.5103  4688.1665  4779.9316
 4825.1683  4688.0640  4781.1943
 4900.2774  4687.9619  4782.4932
 4814.4144  4687.8599  4783.8262
 4850.5294  4687.7578  4785.2007
 4792.8539  4687.6558  4786.6152
 4840.9683  4687.5537  4788.0718
 4745.3846  4687.4517  4789.5684
 4820.6388  4687.3496  4791.1143
 4784.3638  4687.2476  4792.7070
 4844.5059  4687.1460  4794.3506
 4817.8745  4687.0439  4796.0410
 4886.3172  4686.9419  4797.7900
 4858.4511  4686.8398  4799.5957
 4785.3839  4686.7378  4801.4614
 4896.5319  4686.6362  4803.3857
 4817.6942  4686.5342  4805.3794
 4910.3066  4686.4326  4807.4424
 4830.2570  4686.3306  4809.5776
 4809.2433  4686.2290  4811.7852
 4813.7895  4686.1270  4814.0771
 4735.9220  4686.0254  4816.4546
 4762.0834  4685.9233  4818.9209
 4877.1081  4685.8218  4821.4766
 4939.7628  4685.7202  4824.1372
 5064.2775  4685.6182  4826.9028
 4830.3413  4685.5166  4829.7798
 5101.8818  4685.4150  4832.7676
 4942.3513  4685.3135  4835.8857
 4827.4783  4685.2114  4839.1353
 4835.2636  4685.1099  4842.5239
 4866.2234  4685.0083  4846.0513
 4950.9591  4684.9067  4849.7417
 4950.1728  4684.8052  4853.5962
 4977.6789  4684.7036  4857.6245
 4946.1033  4684.6021  4861.8267
 4897.0705  4684.5005  4866.2319
 4841.3803  4684.3989  4870.8418
 4962.6050  4684.2974  4875.6680
 4914.5669  4684.1963  4880.7114
 4969.3933  4684.0947  4886.0054
 4894.5329  4683.9932  4891.5527
 5009.3204  4683.8916  4897.3667
 5169.1948  4683.7905  4903.4478
 4972.0925  4683.6890  4910.8193
 5029.7672  4683.5874  4917.5195
 5030.0455  4683.4863  4924.5439
 5054.1722  4683.3848  4931.8911
 5057.9283  4683.2837  4939.6099
 5065.5678  4683.1821  4947.6992
 5057.6232  4683.0811  4956.1758
 5029.8301  4682.9800  4965.0356
 5014.0297  4682.8784  4974.3335
 4990.8512  4682.7773  4984.0669
 4974.3377  4682.6758  4994.2505
 5126.0937  4682.5752  5004.8774
 5177.5313  4682.4736  5016.0078
 5119.2629  4682.3726  5027.6348
 5044.2789  4682.2715  5039.7710
 5084.1980  4682.1704  5052.4019
 5263.7766  4682.0693  5065.5942
 5065.8597  4681.9683  5079.3315
 5206.5192  4681.8667  5093.6230
 5202.2094  4681.7661  5108.4453
 5349.7949  4681.6650  5123.8667
 5321.5987  4681.5640  5139.8613
 5285.8453  4681.4629  5156.4297
 5430.2950  4681.3618  5173.5332
 5329.9643  4681.2607  5191.2432
 5356.3969  4681.1602  5209.5166
 5396.2909  4681.0591  5228.3423
 5354.3165  4680.9580  5247.6631
 5367.9873  4680.8574  5267.5459
 5370.0667  4680.7563  5287.9238
 5444.4693  4680.6553  5308.7686
 5393.9317  4680.5547  5329.9990
 5541.4579  4680.4536  5351.6650
 5495.6287  4680.3530  5373.6743
 5548.7370  4680.2520  5395.9683
 5591.8295  4680.1514  5418.4355
 5668.7861  4680.0508  5441.1006
 5694.0089  4679.9497  5463.8340
[truncated: 163,081 more chars]
